# Supplementary material for: Crystal structure of a second monoclinic polymorph of 3-meth­oxy­benzoic acid with Z′ = 1
Source: Acta Crystallogr E Crystallogr Commun. 2019 Jan 1;75(Pt 1):8–11. doi: 10.1107/S2056989018016900 (PMC6323879; doi:10.1107/S2056989018016900)
Supplement: Supplementary file 1 [file e-75-00008-sup1.cif]

##############################################################################
#                                                                            #
# This CIF contains the data in a paper accepted for publication in          #
# Acta Crystallographica Section E. It conforms to the requirements of       #
# Notes for Authors for Acta Crystallographica Section E, and has been       #
# peer reviewed under the auspices of the IUCr Commission on Journals.       #
#                                                                            #
# Full details of the Crystallographic Information File format               #
# are given in the paper "The Crystallographic Information File (CIF):       #
# a New Standard Archive File for Crystallography" by S. R. Hall, F. H.      #
# Allen and I. D. Brown [Acta Cryst. (1991), A47, 655-685].                  #
#                                                                            #
# The current version of the core CIF dictionary is obtainable from          #
# ftp://ftp.iucr.org/pub/cif_core.dic.                                       #
#                                                                            #
# Software is freely available for graphical display of the structure(s)     #
# in this CIF. For information consult the CIF software page                 #
# http://www.iucr.org/resources/cif/software.                                #
#                                                                            #
# This file may be used for bona fide research purposes within the           #
# scientific community so long as proper attribution is given to the journal # 
# article from which it was obtained.                                        #
#                                                                            #
##############################################################################
data_I
_database_code_depnum_ccdc_archive 'CCDC 1448794'
_audit_creation_method     'SHELXL-2014/7'
_journal_date_recd_electronic     2018-11-22
_journal_date_accepted     2018-11-28
_journal_name_full     'Acta Crystallographica, Section E'
_journal_year     2019
_journal_volume     75
_journal_issue      1
_journal_page_first     8
_journal_page_last     11
_journal_paper_category     GO
_journal_paper_doi     10.1107/S2056989018016900
_journal_coeditor_code     HB7789
_publ_contact_author_name     'Md. Azharul Arafath'
_publ_contact_author_address
;
Department of Chemistry, Shahjalal University of Science and Technology, Sylhet,
 3114, Bangladesh
;
_publ_contact_author_email     arafath_sustche90@yahoo.com
_publ_contact_author_fax     ?
_publ_contact_author_phone     ?
_publ_section_title
;
Crystal structure of a second monoclinic polymorph of 3-methoxybenzoic acid with
<i>Z</i>' = 1
;
loop_
    _publ_author_name
    _publ_author_footnote
    _publ_author_address
    'Chia, Tze Shyang'
;
Thomson Reuters ResearcherID: F-8816-2012.
;
;
X-ray Crystallography Unit
School of Physics
Universiti Sains Malaysia
11800 USM, Penang
Malaysia
;
    'Kwong, Huey Chong' .
;
School of Chemical Sciences, Universiti Sains Malaysia, 11800 USM, Penang,
Malaysia
;
    'Wong, Qin Ai' .
;
X-ray Crystallography Unit
School of Physics
Universiti Sains Malaysia
11800 USM, Penang
Malaysia
;
    'Quah, Ching Kheng'
;
Thomson Reuters ResearcherID: A-5525-2009.
;
;
X-ray Crystallography Unit
School of Physics
Universiti Sains Malaysia
11800 USM, Penang
Malaysia
;
    'Arafath, Md. Azharul' .
;
Department of Chemistry, Shahjalal University of Science and Technology, Sylhet
3114,
Bangladesh
;
_publ_section_synopsis
;
A second polymorph of 3-methoxybenzoic acid with <i>Z</i>' = 1 is reported and
compared with first polymorph with <i>Z</i>' = 2.
;
_chemical_name_systematic
;
3-Methoxybenzoic acid
;
_chemical_name_common     ?
_chemical_formula_moiety     'C8 H8 O3'
_chemical_formula_sum     'C8 H8 O3'
_chemical_formula_iupac     'C8 H8 O3'
_chemical_formula_weight     152.14
_chemical_melting_point     ?
_space_group_crystal_system     monoclinic
_space_group_name_H-M_alt     'P 21/c'
_space_group_name_Hall     '-P 2ybc'
loop_
    _space_group_symop_operation_xyz
    'x, y, z'
    '-x, y+1/2, -z+1/2'
    '-x, -y, -z'
    'x, -y-1/2, z-1/2'
_cell_length_a     3.8018(4)
_cell_length_b     15.6027(16)
_cell_length_c     11.9755(12)
_cell_angle_alpha     90
_cell_angle_beta     90.889(2)
_cell_angle_gamma     90
_cell_volume     710.28(13)
_cell_formula_units_Z     4
_cell_measurement_reflns_used     3889
_cell_measurement_theta_min     2.61
_cell_measurement_theta_max     32.41
_cell_measurement_temperature     100.0(10)
_exptl_crystal_description     'plate'
_exptl_crystal_colour     'colourless'
_exptl_crystal_size_max     0.563
_exptl_crystal_size_mid     0.221
_exptl_crystal_size_min     0.121
_exptl_crystal_density_diffrn     1.423
_exptl_crystal_density_meas     ?
_exptl_crystal_density_method     ?
_exptl_crystal_F_000     320
_exptl_absorpt_coefficient_mu     0.110
_exptl_absorpt_correction_type     multi-scan
_exptl_absorpt_process_details
;
(<i>SADABS</i>; Bruker, 2009)
;
_exptl_absorpt_correction_T_min     0.881
_exptl_absorpt_correction_T_max     0.987
_diffrn_ambient_temperature     100.0(10)
_diffrn_radiation_type     MoK\a
_diffrn_radiation_wavelength     0.71073
_diffrn_radiation_source     'fine-focus sealed tube'
_diffrn_radiation_monochromator     graphite
_diffrn_measurement_device_type     'Bruker SMART APEXII DUO CCD'
_diffrn_measurement_method     '\f and \w scans'
_diffrn_detector_area_resol_mean     ?
_diffrn_reflns_number     9395
_diffrn_reflns_av_R_equivalents     0.0225
_diffrn_reflns_av_unetI/netI     0.0243
_diffrn_reflns_theta_min     2.144
_diffrn_reflns_theta_max     32.603
_diffrn_reflns_theta_full     25.242
_diffrn_measured_fraction_theta_max     0.982
_diffrn_measured_fraction_theta_full     0.983
_diffrn_reflns_limit_h_min     -5
_diffrn_reflns_limit_h_max     5
_diffrn_reflns_limit_k_min     -21
_diffrn_reflns_limit_k_max     23
_diffrn_reflns_limit_l_min     -18
_diffrn_reflns_limit_l_max     17
_refine_special_details     ?
_reflns_number_total     2550
_reflns_number_gt     2049
_reflns_threshold_expression     'I > 2\s(I)'
_refine_ls_structure_factor_coef     Fsqd
_refine_ls_matrix_type     full
_refine_ls_R_factor_all     0.0508
_refine_ls_R_factor_gt     0.0383
_refine_ls_wR_factor_gt     0.1049
_refine_ls_wR_factor_ref     0.1132
_refine_ls_goodness_of_fit_ref     1.036
_refine_ls_restrained_S_all     1.036
_refine_ls_number_reflns     2550
_refine_ls_number_parameters     105
_refine_ls_number_restraints     0
_refine_ls_hydrogen_treatment     mixed
_refine_ls_weighting_scheme     calc
_refine_ls_weighting_details
              'w=1/[\s^2^(Fo^2^)+(0.0616P)^2^+0.1229P] where P=(Fo^2^+2Fc^2^)/3'
_atom_sites_solution_hydrogens     mixed
_atom_sites_solution_primary     direct
_atom_sites_solution_secondary     ?
_refine_ls_shift/su_max     0.001
_refine_ls_shift/su_mean     0.000
_refine_diff_density_max     0.402
_refine_diff_density_min     -0.274
_refine_ls_extinction_method     none
_refine_ls_extinction_coef     .
loop_
    _atom_type_symbol
    _atom_type_description
    _atom_type_scat_dispersion_real
    _atom_type_scat_dispersion_imag
    _atom_type_scat_source
    'C' 'C' 0.0033 0.0016
                         'International Tables Vol C Tables 4.2.6.8 and 6.1.1.4'
    'H' 'H' 0.0000 0.0000
                         'International Tables Vol C Tables 4.2.6.8 and 6.1.1.4'
    'O' 'O' 0.0106 0.0060
                         'International Tables Vol C Tables 4.2.6.8 and 6.1.1.4'
_computing_data_collection
;
APEX2 (Bruker, 2009)
;
_computing_cell_refinement
;
SAINT (Bruker, 2009)
;
_computing_data_reduction
;
SAINT (Bruker, 2009)
;
_computing_structure_solution
;
SHELXS2013 (Sheldrick, 2008)
;
_computing_structure_refinement
;
SHELXL2014 (Sheldrick, 2015)
;
_computing_molecular_graphics
;
SHELXTL (Sheldrick, 2008)
;
_computing_publication_material
;
PLATON (Spek, 2009) and publCIF (Westrip, 2010)
;
loop_
    _atom_site_type_symbol
    _atom_site_label
    _atom_site_fract_x
    _atom_site_fract_y
    _atom_site_fract_z
    _atom_site_U_iso_or_equiv
    _atom_site_adp_type
    _atom_site_calc_flag
    _atom_site_occupancy
    _atom_site_disorder_assembly
    _atom_site_disorder_group
    O O1 0.20200(18) 0.96657(4) 0.88546(5) 0.02247(16) Uani d 1 . .
    O O2 -0.04494(18) 0.88699(4) 1.01876(5) 0.02142(16) Uani d 1 . .
    H H1O2 -0.091(5) 0.9451(12) 1.0523(16) 0.068(5) Uiso d 1 . .
    O O3 0.17686(17) 0.58676(4) 0.92170(5) 0.01959(15) Uani d 1 . .
    C C1 0.2204(2) 0.81461(6) 0.86862(7) 0.01512(16) Uani d 1 . .
    C C2 0.1573(2) 0.73618(6) 0.91952(7) 0.01515(16) Uani d 1 . .
    H H2A 0.0504 0.7341 0.9906 0.018 Uiso calc 1 . .
    C C3 0.2516(2) 0.66069(5) 0.86565(7) 0.01517(16) Uani d 1 . .
    C C4 0.4082(2) 0.66360(6) 0.76109(7) 0.01698(17) Uani d 1 . .
    H H4A 0.4738 0.6121 0.7245 0.020 Uiso calc 1 . .
    C C5 0.4674(2) 0.74261(6) 0.71099(7) 0.01847(18) Uani d 1 . .
    H H5A 0.5727 0.7447 0.6396 0.022 Uiso calc 1 . .
    C C6 0.3755(2) 0.81821(6) 0.76329(7) 0.01759(17) Uani d 1 . .
    H H6A 0.4169 0.8718 0.7283 0.021 Uiso calc 1 . .
    C C7 0.1244(2) 0.89573(6) 0.92491(7) 0.01636(17) Uani d 1 . .
    C C8 0.2877(2) 0.50822(6) 0.87173(7) 0.01985(18) Uani d 1 . .
    H H8A 0.2229 0.4601 0.9198 0.030 Uiso calc 1 . .
    H H8B 0.5434 0.5091 0.8628 0.030 Uiso calc 1 . .
    H H8C 0.1726 0.5017 0.7984 0.030 Uiso calc 1 . .
loop_
    _atom_site_aniso_label
    _atom_site_aniso_U_11
    _atom_site_aniso_U_22
    _atom_site_aniso_U_33
    _atom_site_aniso_U_12
    _atom_site_aniso_U_13
    _atom_site_aniso_U_23
    O1 0.0301(3) 0.0151(3) 0.0223(3) -0.0001(2) 0.0063(2) 0.0011(2)
    O2 0.0285(3) 0.0176(3) 0.0184(3) 0.0009(2) 0.0077(2) -0.0004(2)
    O3 0.0254(3) 0.0134(3) 0.0202(3) 0.0012(2) 0.0073(2) 0.0000(2)
    C1 0.0147(3) 0.0151(4) 0.0156(3) 0.0003(3) 0.0006(2) -0.0005(3)
    C2 0.0151(3) 0.0165(4) 0.0139(3) 0.0002(3) 0.0018(2) -0.0004(3)
    C3 0.0146(3) 0.0150(4) 0.0159(3) 0.0000(3) 0.0013(2) 0.0001(3)
    C4 0.0161(3) 0.0190(4) 0.0160(3) 0.0008(3) 0.0025(3) -0.0026(3)
    C5 0.0175(4) 0.0231(4) 0.0149(4) -0.0005(3) 0.0035(3) -0.0001(3)
    C6 0.0182(4) 0.0183(4) 0.0164(4) -0.0009(3) 0.0023(3) 0.0021(3)
    C7 0.0164(3) 0.0170(4) 0.0157(3) 0.0006(3) 0.0008(3) 0.0001(3)
    C8 0.0217(4) 0.0141(4) 0.0238(4) 0.0017(3) 0.0033(3) -0.0029(3)
_geom_special_details
;
 All esds (except the esd in the dihedral angle between two l.s. planes)
 are estimated using the full covariance matrix.  The cell esds are taken
 into account individually in the estimation of esds in distances, angles
 and torsion angles; correlations between esds in cell parameters are only
 used when they are defined by crystal symmetry.  An approximate (isotropic)
 treatment of cell esds is used for estimating esds involving l.s. planes.
;
loop_
    _geom_bond_atom_site_label_1
    _geom_bond_atom_site_label_2
    _geom_bond_site_symmetry_2
    _geom_bond_distance
    _geom_bond_publ_flag
    O1 C7 . 1.2394(10) ?
    O2 C7 . 1.3110(10) ?
    O2 H1O2 . 1.01(2) ?
    O3 C3 . 1.3666(10) ?
    O3 C8 . 1.4301(10) ?
    C1 C2 . 1.3896(12) ?
    C1 C6 . 1.4019(11) ?
    C1 C7 . 1.4823(12) ?
    C2 C3 . 1.3925(12) ?
    C2 H2A . 0.9500 ?
    C3 C4 . 1.3956(12) ?
    C4 C5 . 1.3909(12) ?
    C4 H4A . 0.9500 ?
    C5 C6 . 1.3829(12) ?
    C5 H5A . 0.9500 ?
    C6 H6A . 0.9500 ?
    C8 H8A . 0.9800 ?
    C8 H8B . 0.9800 ?
    C8 H8C . 0.9800 ?
loop_
    _geom_angle_atom_site_label_1
    _geom_angle_atom_site_label_2
    _geom_angle_atom_site_label_3
    _geom_angle_site_symmetry_1
    _geom_angle_site_symmetry_3
    _geom_angle
    _geom_angle_publ_flag
    C7 O2 H1O2 . . 109.8(11) ?
    C3 O3 C8 . . 116.94(7) ?
    C2 C1 C6 . . 120.52(8) ?
    C2 C1 C7 . . 120.47(7) ?
    C6 C1 C7 . . 119.01(8) ?
    C1 C2 C3 . . 119.62(7) ?
    C1 C2 H2A . . 120.2 ?
    C3 C2 H2A . . 120.2 ?
    O3 C3 C2 . . 115.43(7) ?
    O3 C3 C4 . . 124.26(7) ?
    C2 C3 C4 . . 120.31(8) ?
    C5 C4 C3 . . 119.34(8) ?
    C5 C4 H4A . . 120.3 ?
    C3 C4 H4A . . 120.3 ?
    C6 C5 C4 . . 121.13(8) ?
    C6 C5 H5A . . 119.4 ?
    C4 C5 H5A . . 119.4 ?
    C5 C6 C1 . . 119.09(8) ?
    C5 C6 H6A . . 120.5 ?
    C1 C6 H6A . . 120.5 ?
    O1 C7 O2 . . 122.85(8) ?
    O1 C7 C1 . . 121.76(7) ?
    O2 C7 C1 . . 115.39(7) ?
    O3 C8 H8A . . 109.5 ?
    O3 C8 H8B . . 109.5 ?
    H8A C8 H8B . . 109.5 ?
    O3 C8 H8C . . 109.5 ?
    H8A C8 H8C . . 109.5 ?
    H8B C8 H8C . . 109.5 ?
loop_
    _geom_hbond_atom_site_label_D
    _geom_hbond_atom_site_label_H
    _geom_hbond_atom_site_label_A
    _geom_hbond_site_symmetry_A
    _geom_hbond_distance_DH
    _geom_hbond_distance_HA
    _geom_hbond_distance_DA
    _geom_hbond_angle_DHA
    _geom_hbond_publ_flag
    O2 H1O2 O1 3_577 1.008(19) 1.626(19) 2.6295(9) 173.3(17) yes
    C8 H8A O3 3_567 0.98 2.56 3.4016(11) 144 yes
_shelx_space_group_comment
;
The symmetry employed for this shelxl refinement is uniquely defined
by the following loop, which should always be used as a source of
symmetry information in preference to the above space-group names.
They are only intended as comments.
;
_shelx_estimated_absorpt_T_min     0.941
_shelx_estimated_absorpt_T_max     0.987
_shelx_hkl_file
;
  -1   0   0 335.804   6.519   1
  -1   0   0 327.541   8.033   2
  -2   0   0 848.320  15.887   1
  -2   0   0 823.870  19.508   2
  -3   0   0 611.101  13.027   1
  -3   0   0 591.367  15.915   2
  -4   0   0 0.72130 1.15070   1
  -4   0   0 -0.6511  1.4758   2
   0  -1   0 -0.2980  0.0791   3
   0  -1   0 -0.2976  0.0372   3
   0   1   0 -0.2345  0.0771   3
  -1  -1   0 9759.12  204.44   2
  -1  -1   0 9952.25  167.24   1
  -1   1   0 9999.99  205.81   2
  -1   1   0 9964.78  165.70   1
  -2  -1   0 0.81090 0.67299   1
  -2  -1   0 0.65604 0.72317   2
  -2   1   0 -0.2286  0.3711   1
  -2   1   0 0.23784 0.84748   2
  -3  -1   0 0.51999 1.12223   2
  -3  -1   0 -0.6514  0.7794   1
  -3   1   0 0.50064 1.15373   2
  -3   1   0 0.05705 0.76907   1
  -4  -1   0 406.446  12.920   2
  -4  -1   0 428.421  11.017   1
  -4   1   0 424.902  10.517   1
  -4   1   0 410.564  13.417   2
   0  -2   0 206.088   3.958   3
   0   2   0 205.504   3.949   3
  -1  -2   0 1427.31   30.38   2
  -1  -2   0 1479.99   25.44   1
  -1   2   0 1447.17   24.74   3
  -1   2   0 1459.04   24.56   1
  -1   2   0 1456.73   31.21   2
  -1   2   0 1447.42   24.76   3
  -2  -2   0 507.078  12.323   2
  -2  -2   0 516.228  10.648   1
  -2   2   0 465.465   9.642   1
  -2   2   0 495.084  12.942   2
  -3  -2   0 8.28399 1.59782   1
  -3  -2   0 7.63576 1.67779   2
  -3   2   0 9.37670 2.02179   2
  -3   2   0 9.20918 1.37505   1
  -4  -2   0 12.4431  2.2024   1
  -4  -2   0 9.08325 2.18902   2
  -4   2   0 10.8422  2.5950   2
  -5   2   0 9.48095 2.98703   2
   0  -3   0 -0.0878  0.2493   1
   0  -3   0 0.24208 0.27951   3
   0   3   0 0.47814 0.28581   3
   0   3   0 0.23499 0.41443   2
  -1  -3   0 422.652   7.587   3
  -1  -3   0 413.811   7.527   3
   1  -3   0 428.198   7.358   1
   1   3   0 418.859   9.576   2
  -1   3   0 398.576   7.633   3
  -2  -3   0 145.818   4.730   2
  -2  -3   0 134.792   4.393   1
  -2   3   0 141.213   2.888   3
  -2   3   0 139.001   5.422   2
  -2   3   0 147.169   3.635   1
  -3  -3   0 134.478   5.365   2
  -3  -3   0 133.112   4.956   1
  -3   3   0 135.156   4.196   1
  -3   3   0 129.193   6.113   2
  -4  -3   0 14.8725  2.3709   1
  -4  -3   0 18.1557  2.6594   2
  -4   3   0 16.3334  2.9762   2
  -5  -3   0 38.7470  4.0463   1
  -5   3   0 37.1588  4.9181   2
   0  -4   0 8.13280 0.70379   1
   0  -4   0 7.56980 0.75848   3
   0   4   0 7.12028 0.71115   3
   0   4   0 11.3280  1.1502   2
  -2  -4   0 195.374   5.799   2
  -2  -4   0 195.663   5.682   1
  -2  -4   0 201.253   3.991   3
   2  -4   0 208.842   4.503   1
  -2  -4   0 206.342   3.998   3
  -2   4   0 205.353   4.321   3
  -2   4   0 204.415   7.080   2
   2   4   0 196.885   5.963   2
  -2   4   0 207.949   4.458   1
  -3  -4   0 106.452   4.578   1
   3  -4   0 117.523   3.663   1
  -3  -4   0 118.286   4.778   2
   3   4   0 112.531   4.811   2
  -3   4   0 112.126   5.778   2
  -3   4   0 110.198   2.833   3
  -4  -4   0 38.1689  3.3712   1
  -4   4   0 36.4473  4.0117   2
  -4   4   0 34.3800  1.6104   3
   4   4   0 37.8322  3.1798   2
  -5  -4   0 15.5436  2.7858   1
  -5   4   0 12.2909  3.5491   2
   0  -5   0 -0.0859  0.3938   3
   0  -5   0 0.08658 0.37474   1
   0   5   0 0.20690 0.60479   2
   0   5   0 -0.4403  0.3269   3
  -1  -5   0 72.8304  2.1780   3
  -1  -5   0 65.9842  2.6275   1
   1   5   0 69.4848  3.1258   2
  -1   5   0 66.8158  2.1758   3
  -2  -5   0 985.364  17.160   3
   2  -5   0 967.054  16.569   1
  -2  -5   0 919.982  18.557   1
  -2  -5   0 950.094  16.956   3
  -2   5   0 972.615  17.409   3
  -2   5   0 903.898  22.666   2
   2   5   0 930.904  21.272   2
  -3  -5   0 -0.5267  0.9609   1
  -3  -5   0 -1.0585  0.4146   3
  -3  -5   0 0.09711 0.97599   2
  -3  -5   0 -0.3887  0.4592   3
   3   5   0 0.51634 1.09643   2
  -3   5   0 0.78802 0.52564   3
  -3   5   0 -1.4090  1.1104   2
  -4  -5   0 23.8293  3.0183   1
  -4   5   0 23.6088  3.7650   2
  -4   5   0 21.1054  1.5154   3
  -5  -5   0 6.73477 2.30529   1
  -5   5   0 15.9988  3.8395   2
  -5   5   0 12.6539  1.4623   3
   0  -6   0 9.64620 1.06905   3
   0  -6   0 9.39269 0.95126   1
   0   6   0 9.18095 0.99039   3
   0   6   0 9.26814 1.20596   2
  -1  -6   0 1410.34   25.72   1
  -1  -6   0 1493.65   25.79   3
  -1  -6   0 1450.12   25.60   3
   1   6   0 1388.85   30.53   2
  -1   6   0 1432.70   25.71   3
  -1   6   0 1384.93   31.39   2
  -2  -6   0 722.183  13.352   3
  -2  -6   0 737.241  13.514   3
   2  -6   0 710.414  12.329   1
  -2  -6   0 704.630  14.897   1
  -2   6   0 668.232  17.927   2
  -2   6   0 730.771  13.705   3
   2   6   0 704.101  16.649   2
  -3  -6   0 525.670  10.092   3
  -3  -6   0 507.105  12.521   1
  -3   6   0 502.024  15.221   2
   3   6   0 519.250  13.550   2
  -3   6   0 517.259  10.478   3
  -4  -6   0 53.2610  3.9780   1
  -4  -6   0 52.9032  2.1661   3
  -4   6   0 54.8482  4.9597   2
  -4   6   0 53.9149  2.4244   3
  -5  -6   0 30.6536  1.9449   3
  -5  -6   0 34.9868  4.2523   1
  -5   6   0 32.3071  4.9860   2
  -5   6   0 29.3543  2.2192   3
   0  -7   0 -0.5207  0.5917   3
   0  -7   0 -1.1333  0.5017   1
   0   7   0 -1.7710  0.4124   3
   0   7   0 -1.9875  0.5850   2
  -1  -7   0 812.678  15.879   1
  -1  -7   0 832.038  15.595   3
  -1   7   0 789.655  19.268   2
   1   7   0 814.204  18.568   2
  -1   7   0 831.373  15.652   3
  -3  -7   0 85.2401  2.8390   3
  -3  -7   0 82.7816  4.3269   1
  -3   7   0 87.0680  5.4470   2
  -3   7   0 82.0523  3.0411   3
   3   7   0 87.5747  4.5920   2
  -4  -7   0 18.3470  1.6298   3
  -4  -7   0 17.0225  2.8601   1
  -4   7   0 17.8671  1.7952   3
  -4   7   0 18.7386  3.5356   2
  -5  -7   0 97.5435  3.5405   3
  -5  -7   0 88.3204  5.8161   1
  -5   7   0 92.3278  3.8249   3
  -5   7   0 105.561   7.530   2
   0  -8   0 404.813   8.794   3
   0  -8   0 404.006   8.301   1
   0   8   0 419.132   8.802   3
   0   8   0 400.919  10.280   2
   1  -8   0 124.840   2.714   1
  -1  -8   0 124.050   3.765   3
  -1  -8   0 128.901   4.213   1
   1   8   0 121.001   4.660   2
  -1   8   0 125.153   3.818   3
  -1   8   0 120.401   4.948   2
  -3  -8   0 3.80971 1.55051   1
  -3  -8   0 4.48942 1.03071   3
  -3   8   0 6.35768 2.14125   2
  -3   8   0 4.65038 1.05452   3
   3   8   0 6.64343 2.09629   2
  -4  -8   0 9.36213 2.35156   1
  -4  -8   0 9.97506 1.41066   3
  -4   8   0 6.98317 2.73389   2
  -4   8   0 7.06814 1.34515   3
  -5  -8   0 113.452   6.545   1
  -5   8   0 118.575   8.085   2
   0  -9   0 0.50687 0.63254   3
   0  -9   0 -0.0637  0.5376   1
   0   9   0 -0.2103  0.4462   3
   0   9   0 -0.6400  0.6304   2
  -1  -9   0 3.92046 1.05717   1
  -1  -9   0 4.85782 0.96895   3
   1  -9   0 3.18764 0.54155   1
   1   9   0 5.28689 1.48824   2
  -1   9   0 4.21284 0.93668   3
   1   9   0 3.94792 0.77484   3
  -1   9   0 4.19554 1.29043   2
  -2  -9   0 12.4981  1.9254   1
   2   9   0 15.2414  2.6741   2
  -2   9   0 11.8933  1.4371   3
  -3  -9   0 6.31689 1.76623   1
  -3  -9   0 6.59344 1.21877   3
  -3   9   0 6.06428 2.14836   2
  -3   9   0 6.25925 1.21107   3
  -4  -9   0 -0.4707  1.4206   1
  -4  -9   0 0.03170 0.92719   3
  -4   9   0 0.64234 0.93964   3
  -4   9   0 0.28707 2.00622   2
  -5  -9   0 15.6324  3.1901   1
  -5   9   0 17.5230  4.1979   2
   0 -10   0 172.477   4.694   1
   0  10   0 167.256   4.914   3
   0  10   0 175.677   5.915   2
  -1 -10   0 428.648   9.661   3
  -1 -10   0 425.444   9.935   1
   1 -10   0 432.496   8.111   1
  -1  10   0 427.446   9.754   3
   1  10   0 428.333  11.177   2
  -1  10   0 421.373  12.195   2
  -2 -10   0 9.58481 1.76610   1
  -2 -10   0 9.43445 1.35132   3
  -2  10   0 8.74545 2.09784   2
  -2  10   0 7.66984 1.24331   3
   2  10   0 5.40132 2.46036   2
  -3 -10   0 30.8915  2.1482   3
  -3 -10   0 25.2479  3.0815   1
  -3  10   0 33.6425  4.2432   2
  -3  10   0 30.7133  2.2097   3
  -4 -10   0 13.1174  2.7241   1
  -4 -10   0 15.1679  1.8826   3
  -4  10   0 13.2737  1.8512   3
  -4  10   0 14.3611  3.4939   2
  -5 -10   0 4.37624 2.33118   1
  -5  10   0 6.42017 3.24031   2
   0 -11   0 0.12535 0.68280   1
   0  11   0 -0.1470  0.8570   2
   0  11   0 -0.3034  0.5397   3
  -1 -11   0 18.1510  1.8732   3
  -1 -11   0 13.9374  1.8396   1
  -1  11   0 17.0037  2.4469   2
   1  11   0 19.3647  2.2724   2
  -1  11   0 16.0732  1.7867   3
  -2 -11   0 24.8151  2.7417   1
  -2 -11   0 20.7531  2.0665   3
  -2  11   0 22.2287  3.1500   2
  -2  11   0 20.8335  2.0771   3
   2  11   0 22.6821  3.0479   2
  -3 -11   0 77.8770  4.6338   1
  -3 -11   0 73.8795  3.4141   3
  -3  11   0 79.2177  5.7958   2
  -3  11   0 76.9110  3.6012   3
  -4 -11   0 5.66729 1.50569   3
  -4 -11   0 4.78835 2.08217   1
  -4  11   0 7.58248 1.56592   3
  -4  11   0 6.34366 2.72084   2
  -5 -11   0 40.4497  4.7582   1
  -5  11   0 38.6214  5.8733   2
   0 -12   0 802.513  15.953   1
   0  12   0 826.657  16.826   3
   0  12   0 835.669  20.302   2
  -1 -12   0 242.673   7.084   1
  -1 -12   0 246.790   6.943   3
   1  12   0 237.592   7.688   2
  -1  12   0 241.987   6.879   3
  -1  12   0 248.834   8.828   2
  -2 -12   0 74.1734  4.1243   1
  -2 -12   0 71.5428  3.4758   3
  -2  12   0 71.5868  5.0228   2
   2  12   0 66.4160  4.7331   2
  -2  12   0 74.4353  3.5550   3
  -3 -12   0 29.0656  3.3897   1
  -3 -12   0 30.7930  2.4241   3
  -3  12   0 34.0972  4.5851   2
  -3  12   0 25.6644  2.3147   3
  -4 -12   0 1.22524 1.74420   1
  -4 -12   0 1.29041 1.26542   3
  -4  12   0 0.51190 1.08315   3
  -4  12   0 -2.1572  1.9518   2
   0 -13   0 -1.4332  0.9051   1
   0  13   0 0.39960 1.12476   2
  -1 -13   0 1006.61   20.62   3
  -1 -13   0 1009.55   20.55   1
  -1  13   0 995.755  20.589   3
  -1  13   0 1024.90   25.59   2
   1  13   0 1024.58   23.95   2
  -2 -13   0 6.05540 1.69055   1
  -2 -13   0 6.04260 1.52468   3
  -2  13   0 4.40264 1.31640   3
  -2  13   0 9.15983 2.43070   2
   2  13   0 7.64760 2.27966   2
  -3 -13   0 -0.6030  0.9752   3
  -3 -13   0 -0.9707  1.3535   1
  -3  13   0 -0.4464  1.7014   2
  -3  13   0 0.77684 1.07320   3
  -4 -13   0 71.3223  3.9150   3
  -4 -13   0 67.2390  5.0861   1
  -4  13   0 67.7526  3.9514   3
  -4  13   0 79.3112  6.6681   2
   0 -14   0 1176.25   22.36   1
   0  14   0 1171.82   28.16   2
  -1 -14   0 36.5870  2.9096   1
  -1 -14   0 28.7459  2.8076   3
  -1  14   0 34.1239  2.6057   3
   1  14   0 35.0747  3.1321   2
  -1  14   0 38.0436  3.7036   2
  -2 -14   0 6.91474 1.74779   3
  -2 -14   0 8.40485 1.95879   1
  -2  14   0 8.48491 1.65903   3
  -2  14   0 9.01900 2.54382   2
  -3 -14   0 55.3208  4.3311   1
  -3 -14   0 50.1642  3.3520   3
  -3  14   0 52.7811  3.4526   3
  -3  14   0 54.7494  5.3669   2
  -4 -14   0 5.33487 2.29212   1
  -4  14   0 9.16132 3.23146   2
   0  15   0 0.20020 1.22259   2
  -1 -15   0 12.3069  2.0596   3
  -1 -15   0 14.3617  2.1610   1
  -1  15   0 13.6330  2.0210   3
  -1  15   0 13.1382  2.6922   2
   1  15   0 15.8488  2.4381   2
  -2 -15   0 35.7709  2.9856   3
  -2 -15   0 37.7130  3.7769   1
  -2  15   0 38.1549  4.6461   2
  -2  15   0 39.3822  2.9869   3
  -3 -15   0 6.54216 1.79877   3
  -3 -15   0 6.76593 2.26348   1
  -3  15   0 5.11170 1.59231   3
  -3  15   0 9.99320 3.15967   2
  -4 -15   0 19.5615  3.4943   1
  -4  15   0 30.6526  5.1099   2
   0  16   0 15.6152  2.7257   2
  -1 -16   0 46.2354  3.3558   1
   1  16   0 41.4809  3.6118   2
  -1  16   0 42.0885  4.1650   2
  -2 -16   0 53.1254  4.0037   1
  -2 -16   0 59.4353  3.8010   3
  -2  16   0 54.9879  5.0759   2
  -2  16   0 57.9597  3.6869   3
  -3 -16   0 46.2772  3.5596   3
  -3 -16   0 47.8864  4.2807   1
  -3  16   0 47.2694  6.0415   2
  -3  16   0 43.2689  3.4550   3
  -4 -16   0 5.00147 2.33535   1
  -4  16   0 2.16050 2.91487   2
   0  17   0 -0.8214  1.2754   2
  -1 -17   0 0.36010 1.24524   1
   1  17   0 0.85858 1.52656   2
  -1  17   0 0.37328 1.51967   2
  -2 -17   0 4.57627 1.91467   1
  -2  17   0 5.03924 2.58748   2
  -2  17   0 7.56093 1.92482   3
  -3 -17   0 3.69196 2.13967   1
  -3 -17   0 2.53456 1.67183   3
  -3  17   0 5.82038 2.96543   2
  -3  17   0 4.52146 1.70903   3
  -4  17   0 3.52128 3.00610   2
   0  18   0 8.28522 2.39314   2
  -1  18   0 6.26292 2.34254   2
  -2 -18   0 36.9674  3.9550   1
  -2  18   0 27.7960  4.6610   2
  -3 -18   0 111.824   6.580   1
  -3  18   0 105.290   5.627   3
  -3  18   0 115.167   8.291   2
   0  19   0 1.08887 1.78519   2
  -1  19   0 5.46955 2.55248   2
  -2 -19   0 111.472   6.123   1
  -2  19   0 121.010   8.098   2
  -3 -19   0 -0.1312  1.9575   1
  -3  19   0 3.73001 2.91739   2
   0  20   0 -0.3353  1.8124   2
  -1  20   0 0.53429 2.07375   2
  -2 -20   0 1.23139 2.03520   1
  -2  20   0 6.95105 3.22494   2
  -3 -20   0 -0.5201  2.0534   1
  -3  20   0 0.07249 2.70174   2
   0  21   0 1.17477 2.13644   2
  -1  21   0 23.2526  4.3565   2
  -2  21   0 18.7300  4.4332   2
  -1  22   0 -0.7096  2.4470   2
  -2  22   0 59.9431  7.2005   2
  -1  23   0 4.60653 3.15623   2
  -4   0   1 -1.2586  0.9883   1
  -4   0   1 0.75620 1.50049   2
  -3   0   1 0.46957 1.01084   2
  -3   0   1 -0.7662  0.8355   1
  -2   0   1 0.41331 0.62173   1
  -2   0   1 -0.7435  0.6283   2
  -1   0   1 0.44420 0.51651   2
  -1   0   1 0.10918 0.40457   1
   0   0  -1 -0.0594  0.0991   3
   0   0   1 -0.0278  0.0992   3
  -1   0  -1 -1.6210  0.3861   1
  -1   0  -1 -1.8266  0.5481   2
  -2   0  -1 -0.6116  0.7786   2
  -2   0  -1 0.49892 0.61725   1
  -3   0  -1 -0.1024  0.8324   1
  -3   0  -1 -0.0481  1.0572   2
  -4   0  -1 -0.7759  1.0875   1
  -4   0  -1 0.74469 1.58211   2
  -5   0  -1 1.35967 2.11852   2
  -4  -1   1 0.75302 1.19430   1
  -4  -1   1 -0.0200  1.3296   2
  -4   1   1 -0.4701  1.4673   2
  -4   1   1 1.35341 1.24375   1
  -3  -1   1 12.2250  1.9866   2
  -3  -1   1 11.7514  1.7348   1
  -3   1   1 10.2093  1.5102   1
  -3   1   1 13.2789  2.2373   2
  -2  -1   1 84.7391  3.1752   1
  -2   1   1 83.1986  3.7926   2
  -2   1   1 90.8618  2.9879   1
  -1  -1   1 1379.96   29.09   2
  -1  -1   1 1422.48   24.29   1
  -1   1   1 1400.86   29.60   2
  -1   1   1 1350.57   23.65   1
   0  -1  -1 302.018   5.575   3
   0  -1   1 302.981   5.614   3
   0   1  -1 311.367   5.629   3
   0   1   1 307.409   5.614   3
  -1  -1  -1 683.714  15.559   2
  -1  -1  -1 701.252  12.766   1
  -1   1  -1 715.334  16.028   2
  -1   1  -1 715.922  12.453   1
  -2  -1  -1 659.306  13.133   1
  -2  -1  -1 668.155  16.133   2
  -2   1  -1 670.626  16.497   2
  -3  -1  -1 11.8836  1.7003   1
  -3  -1  -1 10.8488  2.0081   2
  -3   1  -1 12.5390  2.2582   2
  -3   1  -1 10.9316  1.5608   1
  -4  -1  -1 15.2206  2.3394   1
  -4  -1  -1 16.5594  2.8753   2
  -4   1  -1 22.1622  3.2820   2
  -5   1  -1 0.74379 2.30318   2
  -4  -2   1 56.0589  4.0324   2
  -4  -2   1 55.6420  3.6431   1
  -4   2   1 52.2894  4.4932   2
  -3  -2   1 -0.1233  0.9055   1
  -3  -2   1 0.45262 0.98083   2
  -3   2   1 0.66585 0.84518   1
  -3   2   1 1.56169 1.27471   2
  -2  -2   1 121.136   3.988   1
  -2   2   1 119.395   4.769   2
  -1  -2   1 37.3032  0.8932   3
   1  -2  -1 38.6680  1.3260   1
  -1  -2   1 35.7478  1.6480   1
  -1   2   1 36.4159  1.0333   3
  -1   2   1 40.6272  2.0649   2
   0  -2  -1 119.005   2.445   1
   0  -2  -1 119.932   2.573   3
   0   2   1 119.288   2.569   3
   0   2  -1 115.425   2.546   3
  -1  -2  -1 389.178   6.835   3
  -1  -2  -1 385.852   6.803   3
  -1  -2  -1 363.144   8.948   2
  -1  -2  -1 394.012   7.758   1
  -1   2  -1 379.613   6.963   3
  -1   2  -1 397.568   7.045   1
   1   2   1 395.314   9.273   2
  -1   2  -1 391.691   7.010   3
  -2  -2  -1 4.24789 1.11765   2
  -2  -2  -1 3.27024 0.90148   1
  -2   2  -1 4.84505 0.81187   1
  -2   2  -1 1.88926 1.14458   2
  -3  -2  -1 5.32731 1.53358   2
  -3  -2  -1 8.62426 1.57725   1
  -3   2  -1 4.99822 1.73461   2
  -3   2  -1 6.56762 1.26436   1
  -4  -2  -1 0.92415 1.32926   1
  -4  -2  -1 -0.5640  1.4148   2
  -4   2  -1 0.89766 1.52274   2
  -5   2  -1 7.86136 2.94045   2
  -5  -3   1 0.30570 1.60009   1
  -4  -3   1 56.6806  3.8453   1
  -4   3   1 53.3978  4.4984   2
  -3  -3   1 76.0039  3.7597   1
   3  -3  -1 80.4158  3.1718   1
  -3  -3   1 83.2104  3.9579   2
  -3   3   1 71.0422  4.4635   2
  -3   3   1 88.2735  3.3204   1
   2  -3  -1 202.850   4.677   1
  -2  -3   1 193.565   5.485   1
  -2   3   1 202.393   3.928   3
  -2   3   1 208.758   6.865   2
  -2   3   1 168.525   4.358   1
  -1  -3   1 13.7449  0.7735   3
  -1  -3   1 12.8549  0.7526   3
   1  -3  -1 13.5538  0.8213   1
   1   3  -1 13.8443  1.1000   2
  -1   3   1 13.7057  1.5357   2
  -1   3   1 11.9938  0.8324   3
   0  -3  -1 282.837   5.566   3
   0  -3   1 276.850   5.280   1
   0  -3  -1 279.492   5.317   1
   0   3   1 283.084   6.815   2
   0   3  -1 276.350   5.521   3
   0   3   1 269.414   5.490   3
  -2  -3  -1 54.8519  2.6368   1
  -2  -3  -1 53.4193  2.7953   2
  -2   3  -1 55.8271  1.5356   3
  -2   3  -1 54.5980  1.5097   3
  -2   3  -1 59.6420  2.0684   1
  -2   3  -1 54.6035  3.4764   2
  -3  -3  -1 34.0301  2.8813   2
  -3  -3  -1 36.6245  2.6587   1
  -3   3  -1 34.2933  3.2959   2
  -3   3  -1 35.2956  2.1602   1
  -4  -3  -1 52.8944  4.0080   2
  -4  -3  -1 50.8612  3.6312   1
  -4   3  -1 57.1633  4.7660   2
   4   3   1 53.3327  3.9276   2
  -5   3  -1 49.1439  5.3378   2
  -5  -4   1 6.11797 2.15903   1
  -5   4   1 6.63632 2.82598   2
  -5   4   1 5.60881 1.10301   3
  -4  -4   1 11.2003  2.1888   1
  -4   4   1 9.47830 2.55052   2
  -4   4   1 7.59136 0.96034   3
  -3  -4   1 25.3950  2.2753   2
   3  -4  -1 29.7110  1.9373   1
  -3  -4   1 29.3780  2.5956   1
  -3   4   1 26.6135  1.8566   1
   3   4  -1 27.3084  2.4012   2
  -3   4   1 29.2028  3.3650   2
  -3   4   1 27.2726  1.2899   3
  -2  -4   1 3.30947 1.01756   1
   2  -4  -1 2.27587 0.60790   1
  -2  -4   1 2.95749 0.47386   3
  -2  -4   1 2.62594 0.43109   3
   2   4  -1 2.21314 0.85301   2
  -2   4   1 3.09667 0.55140   3
  -2   4   1 2.20905 1.13703   2
   1  -4  -1 1.03088 0.32112   1
  -1  -4   1 0.06144 0.13044   3
  -1  -4   1 0.55067 0.55728   1
  -1  -4   1 0.99717 0.39752   3
  -1   4   1 -0.1847  0.3577   2
  -1   4   1 0.46586 0.28593   3
   1   4  -1 2.18537 0.88229   2
  -1   4   1 0.30745 0.35969   3
   0  -4   1 11.1968  0.8189   1
   0  -4  -1 10.6533  0.8199   1
   0  -4  -1 11.9226  0.9380   3
   0   4  -1 11.3127  0.8538   3
   0   4  -1 11.3474  1.0750   2
   0   4   1 10.6332  0.8496   3
  -1  -4  -1 0.65969 0.36462   1
  -1  -4  -1 1.95408 0.45762   3
  -1   4  -1 2.17267 0.87539   2
  -1   4  -1 1.60616 0.39189   3
   1   4   1 0.86497 0.98669   2
  -2  -4  -1 14.7618  0.7816   3
  -2  -4  -1 13.6151  0.7970   3
  -2  -4  -1 14.0003  1.5802   2
  -2  -4  -1 15.5754  1.7057   1
   2   4   1 13.6495  1.6543   2
  -2   4  -1 14.3964  2.0715   2
  -2   4  -1 15.4115  0.9506   3
  -2   4  -1 15.4397  1.0695   1
  -2   4  -1 14.0408  0.9097   3
  -3  -4  -1 18.2775  2.2777   2
  -3  -4  -1 16.8453  2.2136   1
  -3   4  -1 20.9340  2.9999   2
  -3   4  -1 17.0500  1.0930   3
   3   4   1 16.8292  2.3121   2
  -4  -4  -1 1.66039 1.35128   1
  -4  -4  -1 1.05843 1.46857   2
  -4   4  -1 1.85564 0.70358   3
  -4   4  -1 0.75860 1.78178   2
   4   4   1 3.52103 1.49773   2
  -5  -4  -1 1.76731 1.87991   1
  -5   4  -1 1.94971 2.53313   2
  -5   4  -1 0.63071 0.83142   3
  -5  -5   1 132.607   6.576   1
  -5   5   1 124.885   3.986   3
  -5   5   1 122.708   7.808   2
  -4  -5   1 72.9306  4.4842   1
  -4  -5   1 71.2834  2.2741   3
  -4   5   1 69.6545  5.3717   2
  -4   5   1 71.1436  2.6050   3
  -3  -5   1 84.1398  4.2139   1
  -3  -5   1 78.2751  3.6972   2
  -3  -5   1 80.9092  2.3316   3
  -3   5   1 82.8973  4.9969   2
  -3   5   1 80.3365  2.6053   3
   3   5  -1 98.5320  4.1174   2
   2  -5  -1 474.481   8.797   1
  -2  -5   1 456.557  10.545   1
  -2  -5   1 474.185   8.969   3
  -2  -5   1 480.192   8.994   3
  -2   5   1 465.516   9.190   3
  -2   5   1 478.397   9.257   3
   2   5  -1 460.785  11.199   2
  -2   5   1 447.896  12.691   2
  -1  -5   1 703.300  12.759   3
  -1  -5   1 686.205  12.719   3
  -1  -5   1 668.077  13.164   1
   1  -5  -1 667.965  11.724   1
   1   5  -1 674.165  14.994   2
  -1   5   1 671.697  12.760   3
  -1   5   1 688.213  12.787   3
   0  -5  -1 466.999   9.255   3
   0  -5   1 476.082   8.825   1
   0  -5  -1 474.127   8.873   1
   0   5  -1 463.655   9.182   3
   0   5   1 469.559   9.232   3
   0   5  -1 490.021  10.997   2
   0   5   1 478.420  11.142   2
  -1  -5  -1 122.325   3.714   1
  -1  -5  -1 126.249   3.191   3
  -1  -5  -1 137.724   3.336   3
  -1   5  -1 129.394   3.366   3
  -1   5  -1 125.169   4.666   2
   1   5   1 132.059   4.558   2
  -2  -5  -1 339.628   8.449   1
  -2  -5  -1 341.243   6.813   3
   2  -5   1 349.498   6.488   1
  -2  -5  -1 359.164   6.974   3
   2   5   1 338.634   9.316   2
  -2   5  -1 353.538   6.483   1
  -2   5  -1 325.233  10.205   2
  -2   5  -1 347.664   7.144   3
  -3  -5  -1 245.476   7.813   2
  -3  -5  -1 244.113   7.535   1
  -3  -5  -1 249.256   5.174   3
  -3   5  -1 248.372   5.575   3
   3   5   1 232.130   7.791   2
  -3   5  -1 259.889   9.549   2
  -4  -5  -1 13.0187  2.3777   2
  -4  -5  -1 12.5302  2.3315   1
  -4   5  -1 11.9843  2.9025   2
  -4   5  -1 10.3250  1.1516   3
  -5  -5  -1 41.8498  4.5447   1
  -5   5  -1 30.9849  2.0499   3
  -5   5  -1 46.4374  5.8020   2
  -5  -6   1 185.299   4.925   3
  -5  -6   1 189.560   8.081   1
  -5   6   1 179.809   5.397   3
  -5   6   1 198.439  10.068   2
  -4  -6   1 -0.8918  1.3047   1
  -4  -6   1 1.96823 0.76610   3
  -4   6   1 0.48204 0.74227   3
  -4   6   1 2.47210 1.99485   2
  -3  -6   1 22.6658  2.6241   1
  -3  -6   1 18.9827  1.3391   3
  -3   6   1 20.4451  3.1015   2
   3   6  -1 19.6586  2.2162   2
  -3   6   1 19.0118  1.4209   3
  -2  -6   1 47.6730  1.9266   3
   2  -6  -1 50.7806  1.6315   1
  -2  -6   1 50.0592  1.9820   3
  -2   6   1 50.5223  2.0449   3
   2   6  -1 53.5788  3.0498   2
  -2   6   1 50.4548  3.4065   2
  -2   6   1 52.6817  2.1308   3
   1  -6  -1 368.711   6.746   1
  -1  -6   1 369.954   8.229   1
  -1  -6   1 374.212   7.729   3
   1   6  -1 372.308   8.987   2
  -1   6   1 367.314   7.770   3
   0  -6  -1 538.301  10.179   1
   0  -6   1 551.235  10.183   1
   0  -6  -1 548.028  10.688   3
   0   6   1 545.721  12.754   2
   0   6   1 529.481  10.555   3
   0   6  -1 532.557  10.561   3
   0   6  -1 551.985  12.610   2
  -1  -6  -1 252.367   6.257   1
  -1  -6  -1 259.225   5.738   3
   1  -6   1 264.472   5.696   3
   1   6   1 262.649   7.412   2
  -1   6  -1 252.960   7.667   2
  -1   6  -1 270.025   5.964   3
  -2  -6  -1 265.067   5.736   3
  -2  -6  -1 251.860   7.082   1
  -2  -6  -1 269.666   5.862   3
  -2   6  -1 270.959   6.065   3
  -2   6  -1 255.683   8.739   2
   2   6   1 259.571   7.816   2
  -3  -6  -1 25.9129  2.7945   1
  -3  -6  -1 22.3597  1.3935   3
  -3   6  -1 27.3992  3.5443   2
  -3   6  -1 21.9837  1.5664   3
   3   6   1 24.2440  2.7555   2
  -4  -6  -1 8.93110 2.16122   1
  -4  -6  -1 11.2833  1.2183   3
  -4   6  -1 10.9259  2.9403   2
  -4   6  -1 9.47499 1.25171   3
  -5  -6  -1 0.58115 0.87757   3
  -5  -6  -1 -0.3945  1.8222   1
  -5   6  -1 -0.4673  0.9883   3
  -5   6  -1 1.09356 2.40982   2
  -5  -7   1 61.4693  2.8619   3
  -5  -7   1 57.4880  4.8646   1
  -5   7   1 63.2389  3.2228   3
  -5   7   1 64.5864  6.1314   2
  -4  -7   1 8.10480 2.35041   1
  -4  -7   1 9.25998 1.24378   3
  -4   7   1 9.50574 2.73172   2
  -4   7   1 4.36789 1.22595   3
  -3  -7   1 155.318   6.049   1
  -3  -7   1 160.878   4.276   3
  -3   7   1 153.121   4.457   3
  -3   7   1 162.641   7.398   2
   2  -7  -1 56.6898  1.6301   1
  -2  -7   1 42.5505  1.9749   3
  -2   7   1 56.3425  3.6800   2
   2   7  -1 60.3067  3.6071   2
  -1  -7   1 842.496  16.604   1
  -1  -7   1 894.069  16.482   3
   1  -7  -1 865.547  15.033   1
  -1   7   1 864.348  16.447   3
   1   7  -1 863.217  19.132   2
   0  -7   1 42.5246  1.7825   1
   0  -7  -1 42.7700  1.9934   3
   0  -7  -1 46.8518  1.8692   1
   0   7  -1 41.2432  1.8708   3
   0   7   1 43.8801  1.9522   3
   0   7   1 42.8363  2.4249   2
   0   7  -1 46.3071  2.3184   2
   1  -7   1 30.4082  1.6127   3
  -1  -7  -1 33.1975  1.7074   3
  -1  -7  -1 30.4132  1.9968   1
  -1   7  -1 33.3886  1.7726   3
   1   7   1 28.9721  3.1797   2
  -1   7  -1 34.3000  2.5648   2
  -3  -7  -1 18.9047  2.5043   1
  -3  -7  -1 17.0244  1.4196   3
  -3   7  -1 19.9858  3.0895   2
  -3   7  -1 17.5846  1.5209   3
   3   7   1 19.5194  2.5963   2
  -4  -7  -1 85.1832  3.0588   3
  -4  -7  -1 95.8290  5.2192   1
  -4   7  -1 77.4223  3.2305   3
  -4   7  -1 93.4849  6.3742   2
  -5  -7  -1 0.04373 1.00411   3
  -5  -7  -1 1.37746 2.04796   1
  -5   7  -1 0.27616 2.42761   2
  -5  -8   1 -1.2113  1.7818   1
  -5   8   1 0.03223 2.51339   2
  -4  -8   1 54.4614  2.6045   3
  -4  -8   1 43.3090  4.4211   1
  -4   8   1 53.1385  5.1223   2
  -4   8   1 50.0058  2.7722   3
  -3  -8   1 97.8214  3.3729   3
  -3  -8   1 98.2048  4.8866   1
  -3   8   1 99.2988  3.5854   3
  -3   8   1 106.645   6.129   2
  -2  -8   1 172.011   5.817   1
  -2   8   1 179.816   4.948   3
  -2   8   1 177.310   7.082   2
   2   8  -1 184.833   6.348   2
   1  -8  -1 864.194  15.159   1
  -1  -8   1 841.318  16.754   1
  -1  -8   1 872.015  16.668   3
   1   8  -1 859.155  19.244   2
  -1   8   1 874.394  16.756   3
  -1   8   1 859.820  20.673   2
   0  -8  -1 75.2699  2.7854   3
   0  -8  -1 72.3432  2.5360   1
   0  -8   1 71.7058  2.4857   1
   0   8   1 76.6701  3.3807   2
   0   8  -1 75.2510  2.7448   3
   0   8   1 72.4379  2.7210   3
   0   8  -1 80.9675  3.2859   2
   1  -8   1 83.8594  2.8749   3
  -1  -8  -1 89.0442  3.4163   1
  -1  -8  -1 84.9904  2.9657   3
  -1   8  -1 81.3882  2.9913   3
  -1   8  -1 81.1460  4.0105   2
   1   8   1 83.1002  4.3719   2
  -3  -8  -1 91.1619  3.2462   3
  -3  -8  -1 102.172   4.897   1
  -3   8  -1 97.4695  5.9039   2
  -3   8  -1 93.2272  3.4843   3
   3   8   1 102.225   5.341   2
  -4  -8  -1 53.8064  2.5767   3
  -4  -8  -1 53.9118  4.2092   1
  -4   8  -1 49.2731  5.0660   2
  -4   8  -1 51.3979  2.7627   3
  -5  -8  -1 19.8829  3.5607   1
  -5   8  -1 26.4643  4.8350   2
  -5  -9   1 29.2301  4.1668   1
  -5   9   1 30.5268  5.0304   2
  -4  -9   1 0.27872 0.91583   3
  -4  -9   1 -0.2213  1.4816   1
  -4   9   1 0.40352 2.02672   2
  -4   9   1 0.69680 0.97902   3
  -3  -9   1 -0.5064  1.0493   1
  -3  -9   1 0.13984 0.74655   3
  -3   9   1 -0.5749  0.6429   3
  -3   9   1 2.44363 1.69439   2
  -2  -9   1 237.037   6.486   3
  -2  -9   1 293.276   8.145   1
   2   9  -1 297.120   8.608   2
  -2   9   1 288.230   7.073   3
  -1  -9   1 381.878   8.854   1
   1  -9  -1 374.255   7.243   1
  -1  -9   1 371.177   8.473   3
  -1   9   1 371.087  10.781   2
  -1   9   1 360.230   8.439   3
   1   9  -1 370.137   9.472   2
   1   9  -1 364.841   7.897   3
   0  -9  -1 46.6889  2.3132   3
   0  -9  -1 51.0580  2.2156   1
   0  -9   1 52.1045  2.1646   1
   0   9  -1 51.0202  2.3438   3
   0   9  -1 49.5122  2.7348   2
   0   9   1 51.0101  2.8501   2
   0   9   1 50.2870  2.3416   3
  -1  -9  -1 40.1484  2.1400   3
  -1  -9  -1 38.3389  2.4128   1
  -1   9  -1 39.4612  2.1306   3
   1   9   1 39.1576  1.9073   3
   1   9   1 40.4032  3.4085   2
  -1   9  -1 39.5033  2.9511   2
  -2  -9  -1 170.139   4.902   3
  -2  -9  -1 181.708   6.138   1
   2   9   1 186.402   7.229   2
  -2   9  -1 186.251   5.297   3
  -3  -9  -1 111.785   3.839   3
  -3  -9  -1 111.235   5.254   1
   3   9   1 112.870   5.911   2
  -3   9  -1 107.988   3.977   3
  -3   9  -1 103.461   6.270   2
  -4  -9  -1 -0.1068  1.4464   1
  -4  -9  -1 -0.0330  0.9275   3
  -4   9  -1 -1.0563  2.0303   2
  -4   9  -1 0.16574 0.85688   3
  -5  -9  -1 -1.5964  1.7885   1
  -5   9  -1 -1.1019  2.4126   2
  -5 -10   1 2.46143 2.10992   1
  -5  10   1 -0.0083  2.5989   2
  -4 -10   1 22.2915  3.3175   1
  -4 -10   1 28.4224  2.2713   3
  -4  10   1 30.2228  4.4987   2
  -4  10   1 22.9672  2.3153   3
  -3 -10   1 80.2605  3.3940   3
  -3 -10   1 84.9423  4.6776   1
  -3  10   1 85.0805  3.6540   3
  -3  10   1 89.1021  5.8787   2
  -2 -10   1 3.84190 1.00019   3
  -2 -10   1 5.74762 1.55434   1
  -2  10   1 4.07932 1.58061   2
   2  10  -1 3.57484 1.99772   2
  -2  10   1 3.74841 1.01300   3
   1 -10  -1 171.384   4.044   1
  -1 -10   1 170.205   5.338   1
  -1 -10   1 168.627   5.074   3
   1  10  -1 175.962   5.625   2
  -1  10   1 171.706   6.604   2
  -1  10   1 174.046   5.137   3
   0 -10   1 1.48859 0.72019   1
   0 -10  -1 2.86935 0.81621   1
   0 -10  -1 1.42777 0.78027   3
   0  10  -1 1.06618 0.65891   3
   0  10   1 5.25532 1.28362   2
   0  10  -1 2.10095 0.98404   2
   0  10   1 1.57670 0.71947   3
  -1 -10  -1 0.62816 0.75191   3
  -1 -10  -1 1.50368 0.93823   1
  -1  10  -1 1.12008 1.08461   2
   1  10   1 5.01920 1.75406   2
  -1  10  -1 0.98105 0.70916   3
  -2 -10  -1 45.9305  3.1667   1
  -2 -10  -1 44.9811  2.4298   3
   2  10   1 47.1454  4.9349   2
  -2  10  -1 42.7959  3.7286   2
  -2  10  -1 41.2257  2.4268   3
  -3 -10  -1 1.29860 0.87205   3
  -3 -10  -1 -0.4848  1.0066   1
   3  10   1 2.18581 2.46106   2
  -3  10  -1 -0.3178  0.7172   3
  -3  10  -1 -0.9171  1.4645   2
  -4 -10  -1 36.8890  2.4811   3
  -4 -10  -1 36.9006  4.0743   1
  -4  10  -1 34.8230  4.9407   2
  -4  10  -1 31.0492  2.4383   3
  -5 -10  -1 7.95561 2.71665   1
  -5  10  -1 6.16662 3.26131   2
  -5 -11   1 -1.8133  1.7184   1
  -5  11   1 2.52800 3.04630   2
  -4 -11   1 2.63190 1.32507   3
  -4 -11   1 3.43237 1.92064   1
  -4  11   1 3.00868 2.42060   2
  -4  11   1 4.62295 1.37161   3
  -3 -11   1 38.1833  2.5003   3
  -3 -11   1 40.0009  3.4750   1
  -3  11   1 36.5788  2.5292   3
  -3  11   1 42.6747  4.4150   2
  -2 -11   1 95.2813  4.5246   1
  -2 -11   1 92.8126  3.7590   3
  -2  11   1 96.1514  3.8773   3
   2  11  -1 94.4777  4.7740   2
  -2  11   1 94.7825  5.5067   2
  -1 -11   1 31.3573  2.2480   3
  -1 -11   1 31.7475  2.3607   1
  -1  11   1 31.2391  2.9579   2
   1  11  -1 32.5127  2.5028   2
  -1  11   1 30.1930  2.1084   3
   0 -11  -1 69.2338  3.1239   3
   0 -11  -1 68.7258  2.8866   1
   0 -11   1 62.6229  2.6455   1
   0  11   1 63.4272  2.9037   3
   0  11   1 61.7791  3.5313   2
   0  11  -1 63.7811  2.9029   3
   0  11  -1 66.6556  3.5456   2
  -1 -11  -1 2.07473 1.01012   1
  -1 -11  -1 1.19661 0.86212   3
  -1  11  -1 2.76223 1.25208   2
   1  11   1 2.36751 1.59347   2
  -1  11  -1 1.93274 0.81422   3
  -2 -11  -1 6.76952 1.63789   1
  -2 -11  -1 3.99032 1.14935   3
  -2  11  -1 4.75098 1.19046   3
   2  11   1 3.16030 2.58271   2
  -2  11  -1 6.87706 2.08656   2
  -3 -11  -1 27.8255  2.2065   3
  -3 -11  -1 29.1606  3.3549   1
  -3  11  -1 34.3285  4.2817   2
  -3  11  -1 27.7592  2.2562   3
  -4 -11  -1 30.9410  2.5200   3
  -4 -11  -1 26.2422  3.5767   1
  -4  11  -1 31.0499  2.5282   3
  -4  11  -1 31.6100  4.8010   2
  -5 -11  -1 3.79462 2.36827   1
  -5  11  -1 3.41001 2.94665   2
  -4 -12   1 102.666   6.007   1
  -4 -12   1 101.263   4.426   3
  -4  12   1 104.261   7.401   2
  -4  12   1 96.7712  4.5188   3
  -3 -12   1 80.4405  3.7940   3
  -3 -12   1 87.4040  5.0044   1
  -3  12   1 83.3020  5.9442   2
  -3  12   1 85.1973  3.9789   3
  -2 -12   1 18.7538  2.1096   3
  -2 -12   1 22.2330  2.6279   1
  -2  12   1 15.9991  2.8213   2
  -2  12   1 19.1004  2.0584   3
  -1 -12   1 109.635   4.364   1
  -1 -12   1 101.987   4.201   3
  -1  12   1 108.903   4.201   3
   1  12  -1 99.7786  4.3754   2
  -1  12   1 108.134   5.462   2
   0 -12  -1 558.673  12.355   3
   0 -12  -1 554.440  11.653   1
   0 -12   1 535.470  11.289   1
   0  12  -1 544.170  14.428   2
   0  12   1 535.881  14.421   2
   0  12   1 549.888  12.121   3
   0  12  -1 547.278  12.058   3
  -1 -12  -1 252.819   7.077   3
  -1 -12  -1 251.552   7.369   1
  -1  12  -1 253.656   7.114   3
   1  12   1 257.963   8.343   2
  -1  12  -1 256.628   9.015   2
  -2 -12  -1 187.367   6.763   1
  -2 -12  -1 185.347   5.830   3
   2  12   1 179.662   7.474   2
  -2  12  -1 178.332   5.851   3
  -2  12  -1 181.103   8.133   2
  -3 -12  -1 11.8491  2.4687   1
  -3 -12  -1 10.9499  1.7918   3
  -3  12  -1 12.6863  2.9458   2
  -3  12  -1 11.5331  1.7683   3
  -4 -12  -1 24.9088  3.6320   1
  -4 -12  -1 25.2365  2.5958   3
  -4  12  -1 24.8948  2.6162   3
  -4  12  -1 28.5538  4.7447   2
  -4 -13   1 74.6837  5.2893   1
  -4 -13   1 77.0129  4.0600   3
  -4  13   1 68.3539  6.3057   2
  -4  13   1 71.8151  4.0677   3
  -3 -13   1 28.1628  2.4876   3
  -3 -13   1 25.9695  3.4033   1
  -3  13   1 25.8564  2.6454   3
  -3  13   1 33.3307  4.6211   2
  -2 -13   1 129.783   5.605   1
  -2 -13   1 143.845   5.203   3
  -2  13   1 137.074   5.177   3
  -2  13   1 127.737   6.913   2
  -1 -13   1 107.194   4.524   1
  -1  13   1 117.642   5.974   2
  -1  13   1 119.715   4.598   3
   1  13  -1 115.849   4.870   2
   0 -13  -1 1891.75   33.75   1
   0 -13   1 1841.00   33.24   1
   0 -13  -1 1885.89   35.13   3
   0  13  -1 1837.53   41.58   2
   0  13   1 1838.98   41.69   2
  -1 -13  -1 2247.09   40.60   1
  -1 -13  -1 2172.18   40.57   3
   1  13   1 2220.10   48.41   2
  -1  13  -1 2157.83   49.43   2
  -1  13  -1 2185.88   40.72   3
  -2 -13  -1 108.894   5.206   1
  -2 -13  -1 108.611   4.578   3
  -2  13  -1 106.515   4.518   3
   2  13   1 107.830   5.980   2
  -2  13  -1 111.637   6.402   2
  -3 -13  -1 70.4906  3.7471   3
  -3 -13  -1 71.8048  4.7168   1
  -3  13  -1 79.0099  6.0454   2
  -3  13  -1 73.0346  3.8684   3
  -4 -13  -1 23.1556  3.6155   1
  -4 -13  -1 27.8211  2.7755   3
  -4  13  -1 25.4552  2.7248   3
  -4  13  -1 24.3866  4.5182   2
  -4 -14   1 21.2266  3.4233   1
  -4  14   1 18.4905  4.1620   2
  -3 -14   1 123.036   6.241   1
  -3 -14   1 125.950   5.283   3
  -3  14   1 141.707   8.113   2
  -3  14   1 129.400   5.423   3
  -2 -14   1 1.76230 1.36336   1
  -2 -14   1 1.89834 1.26829   3
  -2  14   1 4.19002 1.92980   2
  -2  14   1 0.95609 1.07143   3
  -1 -14   1 72.4638  3.8133   1
  -1  14   1 74.0730  3.7332   3
  -1  14   1 75.6725  4.9019   2
   1  14  -1 76.4606  4.1432   2
   0 -14  -1 673.960  14.231   1
   0  14   1 660.726  17.876   2
   0  14  -1 681.263  17.915   2
  -1 -14  -1 569.275  13.292   1
  -1 -14  -1 554.811  13.096   3
   1  14   1 560.223  15.113   2
  -1  14  -1 571.106  13.160   3
  -1  14  -1 531.846  15.997   2
  -2 -14  -1 109.793   4.734   3
  -2 -14  -1 103.156   5.202   1
   2  14   1 110.893   5.973   2
  -2  14  -1 100.743   6.380   2
  -2  14  -1 111.568   4.717   3
  -3 -14  -1 20.5688  3.1902   1
  -3 -14  -1 19.3583  2.4654   3
  -3  14  -1 13.2915  2.0937   3
  -3  14  -1 17.7498  3.6137   2
  -4 -14  -1 39.3190  4.5552   1
  -4  14  -1 45.3548  5.9855   2
  -4 -15   1 22.9845  3.6025   1
  -4  15   1 23.5739  4.6443   2
  -3 -15   1 29.2009  3.6237   1
  -3 -15   1 28.6911  3.0440   3
  -3  15   1 31.7529  2.8904   3
  -3  15   1 27.7681  4.4320   2
  -2 -15   1 1.24200 1.38149   1
  -2  15   1 3.18844 1.97992   2
  -2  15   1 4.66247 1.44294   3
  -1 -15   1 7.18435 1.67896   1
  -1  15   1 6.63967 1.55119   3
   1  15  -1 5.75836 1.75856   2
  -1  15   1 7.27768 2.16980   2
   0  15   1 28.5792  3.3750   2
   0  15  -1 33.3245  3.3274   2
  -1 -15  -1 0.65779 1.19058   3
  -1 -15  -1 -0.0912  1.0404   1
   1  15   1 0.63646 1.46661   2
  -1  15  -1 0.31249 0.93092   3
  -1  15  -1 1.21131 1.50951   2
  -2 -15  -1 47.0308  3.7873   1
  -2 -15  -1 52.2478  3.4618   3
   2  15   1 43.2076  4.3442   2
  -2  15  -1 50.2828  3.3572   3
  -2  15  -1 54.5059  4.9636   2
  -3 -15  -1 1.46406 1.72676   1
  -3 -15  -1 5.42517 1.75022   3
  -3  15  -1 2.56526 1.36577   3
  -3  15  -1 3.56941 2.45265   2
  -4 -15  -1 17.2959  3.2782   1
  -4  15  -1 18.1870  4.2824   2
  -4 -16   1 10.2877  2.7822   1
  -4  16   1 11.1019  3.8117   2
  -3 -16   1 -0.5029  1.5251   1
  -3  16   1 -0.1955  1.3023   3
  -3  16   1 0.01707 2.17275   2
  -2 -16   1 58.7585  4.1853   1
  -2  16   1 51.5624  3.5507   3
  -2  16   1 53.7875  5.1157   2
  -1 -16   1 71.3517  3.9898   1
   1  16  -1 67.9074  4.3493   2
  -1  16   1 69.3926  5.0989   2
   0  16   1 -0.7236  1.1947   2
   0  16  -1 -0.3097  1.2837   2
  -1 -16  -1 -0.2321  1.1124   3
  -1 -16  -1 -0.1957  1.1382   1
  -1  16  -1 -0.8614  1.3616   2
   1  16   1 0.22407 1.28545   2
  -2 -16  -1 29.2156  3.4294   1
  -2 -16  -1 32.9532  3.0147   3
  -2  16  -1 35.4683  2.9964   3
  -2  16  -1 34.4262  4.7559   2
  -3 -16  -1 21.1412  2.7730   3
  -3 -16  -1 29.7288  3.8993   1
  -3  16  -1 27.4599  4.6166   2
  -3  16  -1 21.3658  2.7706   3
  -4 -16  -1 0.46820 1.92772   1
  -4  16  -1 0.72430 2.49060   2
  -4  17   1 1.47841 2.82280   2
  -3 -17   1 -1.5594  1.6405   1
  -3  17   1 0.03247 1.29519   3
  -3  17   1 -0.0091  2.1817   2
  -2 -17   1 52.3830  4.0994   1
  -2  17   1 53.4487  5.2026   2
  -2  17   1 45.5709  3.5393   3
  -1 -17   1 22.7233  2.7865   1
  -1  17   1 21.7210  3.5378   2
   0  17   1 22.6130  3.2572   2
   0  17  -1 20.5905  3.1774   2
  -1 -17  -1 12.8455  2.2911   3
  -1 -17  -1 13.5974  2.3014   1
   1  17   1 19.8196  2.9227   2
  -1  17  -1 17.8085  3.3023   2
  -2 -17  -1 14.7501  2.3405   3
  -2 -17  -1 10.4329  2.3605   1
  -2  17  -1 13.2097  2.3187   3
  -2  17  -1 18.2991  3.6891   2
  -3 -17  -1 3.84244 1.77728   3
  -3 -17  -1 5.96329 2.34816   1
  -3  17  -1 7.26600 1.97131   3
  -3  17  -1 5.93281 3.08156   2
  -3 -18   1 -0.1599  1.9084   1
  -3  18   1 2.16039 2.63994   2
  -3  18   1 1.99640 1.74303   3
  -2 -18   1 63.4850  4.6485   1
  -2  18   1 68.2486  6.0519   2
  -1  18   1 43.6528  5.0863   2
   0  18   1 0.81723 1.54352   2
   0  18  -1 0.45994 1.55364   2
  -1 -18  -1 -0.0911  1.4394   1
   1  18   1 0.41344 1.59176   2
  -1  18  -1 1.95664 1.84002   2
  -2 -18  -1 7.29249 2.24146   1
  -2 -18  -1 5.17082 1.84609   3
  -2  18  -1 5.08685 2.59115   2
  -3 -18  -1 56.0677  4.8738   1
  -3 -18  -1 58.3070  4.3863   3
  -3  18  -1 63.0648  4.4780   3
  -3  18  -1 62.6005  6.3573   2
  -3 -19   1 72.3438  5.5407   1
  -3  19   1 61.4126  6.4614   2
  -2 -19   1 0.84837 1.79940   1
  -2  19   1 2.86047 2.60999   2
  -1  19   1 365.633  13.895   2
   0  19  -1 4.21962 2.17782   2
   0  19   1 5.61622 2.36886   2
   1  19   1 0.26226 1.73167   2
  -1  19  -1 0.50284 2.01871   2
  -2 -19  -1 224.435   8.863   1
  -2  19  -1 231.159  11.219   2
  -3 -19  -1 -0.9574  1.8997   1
  -3  19  -1 0.55376 2.51513   2
  -3 -20   1 1.02142 2.17068   1
  -3  20   1 1.14882 2.77773   2
  -2 -20   1 169.982   7.677   1
  -2  20   1 159.655   9.549   2
  -1  20   1 2.19028 2.31992   2
   0  20   1 122.101   7.336   2
   0  20  -1 117.553   7.119   2
  -1  20  -1 66.5874  5.9788   2
  -2 -20  -1 5.63735 2.38620   1
  -2  20  -1 7.57609 3.23292   2
  -3 -20  -1 93.9503  6.4790   1
  -3  20  -1 110.826   8.491   2
  -2  21   1 10.3257  3.6285   2
  -1  21   1 53.7838  5.5608   2
   0  21   1 18.4688  3.7854   2
  -1  21  -1 10.8431  3.4604   2
  -2  21  -1 32.0866  5.2990   2
  -2  22   1 1.52544 2.91348   2
  -1  22   1 1.13567 2.39538   2
   0  22   1 11.5740  3.3870   2
  -1  22  -1 13.1204  3.8638   2
  -2  22  -1 -1.8523  2.6505   2
  -1  23   1 17.0155  4.2130   2
  -1  23  -1 15.5657  4.1607   2
  -4   0   2 131.531   6.324   2
  -4   0   2 136.281   5.310   1
   4   0  -2 118.832   5.061   1
  -3   0   2 161.217   6.257   2
  -3   0   2 167.972   5.359   1
  -1   0   2 1068.86   18.14   3
  -1   0   2 997.666  18.262   1
   1   0  -2 1063.93   18.56   1
  -1   0   2 1065.98   22.37   2
  -1   0   2 1027.26   18.04   3
   0   0  -2 18.9550  0.8047   1
   0   0   2 19.8648  0.8590   3
   0   0  -2 19.5153  0.8411   3
  -2   0  -2 1040.42   19.14   1
  -2   0  -2 1023.29   23.96   2
  -3   0  -2 655.177  13.824   1
  -3   0  -2 654.386  17.505   2
  -4   0  -2 83.5587  5.3781   2
  -4   0  -2 82.5812  4.2759   1
  -5   0  -2 11.4298  3.1486   2
   4  -1  -2 1.35225 1.32012   1
  -4  -1   2 -0.4709  1.0320   1
  -4   1   2 0.21711 1.08315   1
  -4   1   2 1.24187 1.52024   2
  -3  -1   2 932.494  18.892   1
  -3  -1   2 934.229  22.431   2
  -3   1   2 942.991  18.556   1
  -3   1   2 974.365  23.273   2
  -2  -1   2 41.2679  2.2491   1
  -2  -1   2 33.4954  2.1358   2
   2  -1  -2 48.1065  2.1974   1
  -2   1   2 48.7469  2.1831   1
  -2   1   2 47.6264  2.7631   2
  -1  -1   2 249.689   5.420   1
   1  -1  -2 246.582   5.138   1
  -1  -1   2 243.057   4.588   3
  -1   1   2 250.257   6.264   2
  -1   1   2 245.730   4.716   3
  -1   1   2 248.308   4.693   3
   0  -1   2 5787.04  100.34   3
   0  -1  -2 5604.42   98.86   3
   0   1  -2 5879.59   99.89   3
   0   1   2 5742.83  119.79   2
   0   1  -2 5925.11   98.16   1
   0   1   2 5678.35  100.09   3
  -1  -1  -2 1542.45   26.30   3
  -1  -1  -2 1525.38   26.23   3
  -1  -1  -2 1514.98   26.32   1
  -1  -1  -2 1521.27   32.57   2
  -1   1  -2 1538.13   26.34   3
  -1   1  -2 1534.02   26.00   1
  -1   1  -2 1510.33   26.23   3
  -2  -1  -2 4659.07   97.67   2
  -2  -1  -2 4726.60   79.39   1
  -2   1  -2 4634.81   97.93   2
  -3  -1  -2 1.50536 1.02849   1
  -3  -1  -2 1.76128 1.30182   2
  -3   1  -2 1.43419 0.87250   1
  -3   1  -2 0.32315 1.29272   2
  -4  -1  -2 1.37540 1.32919   1
  -4  -1  -2 2.13306 1.74438   2
  -4   1  -2 1.50505 1.64747   2
  -5  -1  -2 149.159   8.011   2
  -5   1  -2 152.862   8.384   2
   5   2  -2 0.77500 1.74042   1
   4  -2  -2 3.45473 1.35413   1
  -4  -2   2 1.50383 1.29029   1
  -4   2   2 3.37187 1.76741   2
  -3  -2   2 8.45939 1.63301   2
  -3  -2   2 5.25094 1.28229   1
   3  -2  -2 7.28538 1.30542   1
  -3   2   2 8.13211 1.37758   1
  -3   2   2 6.77423 1.76921   2
  -2  -2   2 38.7151  2.2391   1
  -2  -2   2 31.8021  1.9796   2
   2  -2  -2 33.2196  1.7793   1
  -2   2   2 34.9329  1.7694   1
  -2   2   2 32.0705  2.5038   2
  -2   2   2 31.0880  1.0231   3
   1  -2  -2 2329.86   39.26   1
  -1  -2   2 2326.80   39.79   3
  -1   2   2 2322.10   48.68   2
  -1   2   2 2324.70   39.90   3
   0  -2  -2 2510.29   42.48   3
   0  -2   2 2480.92   42.45   3
   0  -2  -2 2426.02   41.13   1
   0   2  -2 2492.40   42.44   3
   0   2   2 2453.46   42.80   3
   0   2  -2 2476.95   41.22   1
   0   2   2 2408.81   50.87   2
  -1  -2  -2 45.6676  1.3616   3
  -1  -2  -2 44.3960  1.8372   1
  -1  -2  -2 46.0770  2.1620   2
   1   2   2 45.1223  2.3418   2
  -1   2  -2 45.2065  1.3766   1
  -1   2  -2 42.6672  2.3913   2
  -1   2  -2 42.8251  1.3741   3
  -2  -2  -2 145.656   5.221   2
  -2  -2  -2 144.925   4.398   1
  -2   2  -2 140.822   2.988   3
  -2   2  -2 144.852   3.799   1
  -2   2  -2 141.578   2.974   3
  -2   2  -2 135.320   5.587   2
  -3  -2  -2 14.6899  2.2489   2
  -3  -2  -2 14.4715  1.9267   1
  -3   2  -2 12.9794  1.5668   1
  -3   2  -2 16.1344  2.6100   2
  -4  -2  -2 0.96258 1.59504   2
  -4  -2  -2 2.79243 1.49078   1
  -4   2  -2 3.05724 2.00273   2
  -5  -2  -2 11.0475  2.7794   2
  -5   2  -2 8.71614 3.03966   2
   5   2   2 17.9976  2.7029   2
  -5  -3   2 6.57053 2.15277   1
  -4  -3   2 78.0753  4.3519   1
  -4   3   2 73.2382  2.3271   3
  -4   3   2 72.2449  5.1058   2
  -3  -3   2 190.173   6.203   1
  -3  -3   2 179.328   6.112   2
   3  -3  -2 180.519   5.188   1
  -3   3   2 184.903   4.019   3
  -3   3   2 190.089   5.250   1
  -3   3   2 177.809   3.968   3
  -3   3   2 183.305   7.232   2
  -2  -3   2 184.580   3.719   3
  -2  -3   2 191.939   5.526   1
  -2  -3   2 182.251   5.252   2
  -2  -3   2 195.083   3.844   3
   2  -3  -2 185.197   4.585   1
  -2   3   2 186.206   3.992   3
  -2   3   2 193.465   6.480   2
  -2   3   2 186.494   4.020   3
  -1  -3   2 61.6383  1.7698   3
  -1  -3   2 50.3799  2.1973   1
   1  -3  -2 61.7171  1.8252   1
  -1   3   2 64.1021  2.6810   2
  -1   3   2 59.9108  1.8381   3
   0  -3   2 1575.81   27.04   1
   0  -3  -2 1615.03   28.02   3
   0  -3  -2 1604.88   27.25   1
   0  -3   2 1612.47   28.11   3
   0   3  -2 1610.67   28.02   3
   0   3  -2 1639.97   27.28   1
   0   3   2 1577.87   27.92   3
  -2  -3  -2 12.2792  1.6219   2
  -2  -3  -2 14.4296  1.6234   1
  -2  -3  -2 14.4883  0.7867   3
  -2  -3  -2 13.3349  0.7589   3
  -2   3  -2 14.9756  2.1375   2
   2   3   2 15.1833  1.8580   2
  -2   3  -2 13.0107  0.8597   3
  -2   3  -2 13.8485  1.1662   1
  -2   3  -2 14.6440  0.8806   3
  -3  -3  -2 89.3364  4.5389   2
  -3  -3  -2 90.6784  4.0840   1
   3   3   2 80.6026  4.4843   2
  -3   3  -2 91.6049  2.4789   3
  -3   3  -2 90.2813  2.4186   3
  -3   3  -2 85.8303  5.1086   2
  -3   3  -2 91.5505  3.3762   1
  -4  -3  -2 65.0310  4.5488   2
  -4  -3  -2 61.8727  3.9934   1
   4   3   2 56.9524  4.1392   2
  -4   3  -2 58.5582  2.1278   3
  -4   3  -2 61.3363  5.0829   2
  -5   3  -2 -2.2962  2.0426   2
  -5   3  -2 0.14196 0.79754   3
  -5  -4   2 64.0026  4.6359   1
  -5   4   2 61.6318  2.6021   3
  -4  -4   2 41.3247  3.4162   1
  -4   4   2 36.3341  4.2578   2
  -4   4   2 38.7255  1.8185   3
  -3  -4   2 122.952   2.886   3
   3  -4  -2 121.256   3.894   1
  -3  -4   2 124.275   5.062   1
  -3  -4   2 124.263   4.612   2
  -3  -4   2 121.600   2.925   3
  -3   4   2 121.764   5.893   2
   3   4  -2 127.271   4.718   2
  -3   4   2 122.633   3.238   3
  -2  -4   2 172.568   4.873   2
  -2  -4   2 179.402   3.960   3
  -2  -4   2 184.923   3.928   3
  -2  -4   2 180.057   5.431   1
   2  -4  -2 183.655   4.355   1
   2   4  -2 180.092   5.026   2
  -2   4   2 184.156   4.176   3
  -2   4   2 182.703   4.160   3
  -2   4   2 182.365   6.446   2
  -1  -4   2 1192.30   20.63   3
   1  -4  -2 1132.00   19.72   1
  -1  -4   2 1121.50   20.79   1
  -1   4   2 1173.64   20.65   3
  -1   4   2 1136.79   20.53   3
   0  -4  -2 818.957  14.966   3
   0  -4   2 818.416  14.400   1
   0  -4  -2 821.750  14.513   1
   0   4   2 819.066  15.008   3
   0   4  -2 848.821  17.938   2
   0   4  -2 800.363  14.885   3
  -1  -4  -2 128.533   3.134   3
  -1   4  -2 126.354   4.557   2
  -1   4  -2 122.880   3.194   3
   1   4   2 125.042   4.427   2
  -1   4  -2 130.858   3.272   3
  -2  -4  -2 321.195   6.317   3
  -2  -4  -2 327.192   6.416   3
  -2  -4  -2 318.304   7.899   1
  -2  -4  -2 317.830   8.781   2
  -2   4  -2 314.039   9.842   2
  -2   4  -2 319.301   6.627   3
   2   4   2 316.707   8.934   2
  -2   4  -2 325.769   6.441   1
  -2   4  -2 328.360   6.646   3
  -3  -4  -2 41.3239  2.8981   1
  -3  -4  -2 41.0948  1.4793   3
  -3  -4  -2 40.4513  1.5221   3
  -3  -4  -2 37.4903  3.0632   2
   3   4   2 38.1952  3.1401   2
  -3   4  -2 39.7585  1.6903   3
  -3   4  -2 41.3370  3.8558   2
  -4  -4  -2 21.0979  3.0400   2
  -4  -4  -2 18.5208  2.7044   1
   4   4   2 21.2275  2.9090   2
  -4   4  -2 19.7090  1.4376   3
  -4   4  -2 17.6462  3.3342   2
  -5  -4  -2 2.39237 1.97661   1
  -5   4  -2 1.05065 0.91255   3
  -5   4  -2 2.35088 2.53147   2
  -5  -5   2 1.06778 1.99626   1
  -5   5   2 1.95780 1.00928   3
  -4  -5   2 89.3947  4.8934   1
  -4  -5   2 87.6401  2.7394   3
  -4   5   2 90.9853  5.9217   2
  -4   5   2 84.0513  3.0258   3
   3  -5  -2 0.95408 0.83056   1
  -3  -5   2 3.26985 1.31145   1
  -3  -5   2 1.17839 0.56842   3
  -3   5   2 4.44824 1.69984   2
  -3   5   2 2.01023 0.67240   3
  -2  -5   2 70.1694  2.2358   3
  -2  -5   2 71.5573  2.2197   3
  -2  -5   2 63.9603  3.1132   1
   2  -5  -2 71.6257  2.2800   1
   2   5  -2 70.9486  2.8083   2
  -2   5   2 68.0590  3.8263   2
  -2   5   2 73.6159  2.3939   3
  -2   5   2 69.3392  2.3743   3
  -1  -5   2 2428.95   41.09   3
   1  -5  -2 2303.10   39.24   1
  -1  -5   2 2338.88   40.68   1
  -1   5   2 2338.85   49.75   2
  -1   5   2 2290.25   40.71   3
   0  -5  -2 99.1139  2.8590   3
   0  -5  -2 103.376   2.782   1
   0  -5   2 102.410   2.642   1
   0   5  -2 100.694   2.857   3
   0   5  -2 104.034   3.328   2
   0   5   2 102.184   2.882   3
   0   5   2 110.699   4.058   2
  -1  -5  -2 9.36559 1.17441   1
  -1  -5  -2 10.9001  0.9905   3
  -1  -5  -2 11.0263  0.9801   3
  -1   5  -2 9.84406 0.98095   3
  -1   5  -2 9.45211 1.48065   2
   1   5   2 9.24949 1.62994   2
  -2  -5  -2 36.1536  2.3909   1
  -2  -5  -2 43.7098  1.6437   3
  -2  -5  -2 41.5207  1.6563   3
  -2   5  -2 42.0730  1.4150   1
   2   5   2 36.3685  2.8793   2
  -2   5  -2 37.9304  1.7328   3
  -2   5  -2 38.7128  1.7562   3
  -3  -5  -2 194.522   4.388   3
  -3  -5  -2 196.054   6.545   1
  -3   5  -2 190.189   4.744   3
  -3   5  -2 186.577   8.047   2
   3   5   2 182.917   6.874   2
  -4  -5  -2 24.9347  1.5313   3
  -4  -5  -2 24.6297  3.0951   1
  -4   5  -2 23.1951  3.8580   2
  -4   5  -2 24.5682  1.6857   3
   4   5   2 28.2945  3.0243   2
  -5  -5  -2 24.8481  3.5621   1
  -5   5  -2 29.5673  4.7305   2
  -5   5  -2 29.0536  2.0902   3
  -5  -6   2 419.572  12.880   1
  -5   6   2 428.720   9.806   3
  -5   6   2 435.208  15.721   2
  -4  -6   2 63.9581  4.3643   1
  -4  -6   2 69.7225  2.6107   3
  -4   6   2 60.0372  5.1645   2
  -4   6   2 65.9871  2.8285   3
  -3  -6   2 209.192   5.030   3
  -3  -6   2 211.512   7.108   1
  -3   6   2 207.861   5.287   3
  -3   6   2 208.249   8.431   2
  -2  -6   2 870.490  15.758   3
   2  -6  -2 818.802  14.834   1
  -2  -6   2 836.516  15.599   3
  -2   6   2 844.662  15.826   3
  -2   6   2 810.227  20.504   2
   2   6  -2 818.911  18.422   2
   1  -6  -2 899.824  15.858   1
  -1  -6   2 909.368  17.297   1
   1  -6  -2 913.296  16.811   3
  -1   6   2 908.545  20.966   2
  -1   6   2 918.392  17.044   3
   1   6  -2 906.714  19.394   2
   0  -6  -2 3081.42   52.43   1
   0  -6   2 3183.37   52.61   1
   0  -6  -2 3112.34   54.00   3
   0   6  -2 3206.60   65.08   2
   0   6   2 3125.66   65.10   2
   0   6  -2 3037.60   53.71   3
   0   6   2 2997.54   53.59   3
   1  -6   2 1.74482 0.54943   3
  -1  -6  -2 1.02014 0.66441   1
  -1  -6  -2 1.53131 0.59367   3
  -1   6  -2 1.11109 0.89618   2
   1   6   2 1.91680 1.47867   2
  -1   6  -2 1.30457 0.58161   3
  -2  -6  -2 251.178   7.064   1
  -2  -6  -2 259.820   5.861   3
  -2  -6  -2 259.155   5.764   3
   2   6   2 261.259   8.105   2
  -3  -6  -2 347.191   7.371   3
  -3  -6  -2 350.789   9.703   1
  -3   6  -2 353.139   7.831   3
   3   6   2 345.373  10.626   2
  -3   6  -2 342.172  11.895   2
  -4  -6  -2 249.862   8.541   1
  -4  -6  -2 234.936   5.602   3
  -4   6  -2 232.854  10.263   2
  -4   6  -2 226.102   5.968   3
   4   6   2 222.746   8.626   2
  -5  -6  -2 28.8093  3.8673   1
  -5  -6  -2 28.3258  2.0410   3
  -5   6  -2 30.1101  5.0176   2
  -5   6  -2 26.2532  2.1189   3
  -5  -7   2 202.995   8.498   1
  -5   7   2 205.072  10.461   2
  -4  -7   2 538.429  11.071   3
  -4  -7   2 518.653  14.027   1
  -4   7   2 532.218  17.040   2
  -4   7   2 515.054  11.414   3
  -3  -7   2 2.38013 1.36307   1
  -3  -7   2 3.11483 0.86119   3
  -3   7   2 2.39268 1.63200   2
  -3   7   2 3.46100 0.91479   3
  -1  -7   2 1376.05   25.19   1
   1  -7  -2 1360.51   23.60   1
  -1   7   2 1350.91   30.62   2
  -1   7   2 1379.18   25.14   3
   1   7  -2 1405.08   29.20   2
   0  -7   2 1048.63   18.79   1
   0  -7  -2 1060.53   19.69   3
   0  -7  -2 1046.96   18.99   1
   0   7  -2 1041.33   19.53   3
   0   7   2 1101.94   19.88   3
   0   7   2 1037.51   23.56   2
   0   7  -2 1051.44   23.32   2
  -1  -7  -2 37.8740  1.8608   3
   1  -7   2 39.0538  1.8151   3
  -1  -7  -2 35.9693  2.1232   1
  -1   7  -2 36.7104  2.7175   2
   1   7   2 36.3655  3.4136   2
  -1   7  -2 36.7764  1.8941   3
  -3  -7  -2 42.9416  2.1308   3
  -3  -7  -2 42.5565  3.3059   1
  -3   7  -2 47.3973  2.3492   3
   3   7   2 55.4295  4.1238   2
  -3   7  -2 45.3679  4.2268   2
  -4  -7  -2 97.8169  3.3516   3
  -4  -7  -2 92.5781  5.2368   1
  -4   7  -2 93.8613  6.5735   2
  -4   7  -2 92.8712  3.6034   3
   4   7   2 99.3603  5.5419   2
  -5  -7  -2 19.1702  3.4527   1
  -5  -7  -2 22.5356  2.0166   3
  -5   7  -2 20.3549  4.3167   2
  -5  -8   2 73.9719  5.3155   1
  -5   8   2 84.1776  7.0532   2
  -4  -8   2 247.415   6.424   3
  -4  -8   2 236.804   8.719   1
  -4   8   2 245.212   6.796   3
  -4   8   2 252.806  10.763   2
  -3  -8   2 31.2693  1.9654   3
  -3  -8   2 34.1276  3.3690   1
  -3   8   2 30.2955  2.0729   3
  -3   8   2 28.4486  3.6569   2
  -2  -8   2 0.05602 0.30773   3
  -2  -8   2 0.78738 0.93389   1
  -2   8   2 -0.0700  0.5336   3
  -2   8   2 -0.5456  0.9151   2
   2   8  -2 -0.1434  1.5472   2
  -1  -8   2 332.863   7.967   1
   1  -8  -2 331.349   6.633   1
  -1   8   2 340.792   7.719   3
   1   8  -2 333.876   7.150   3
   1   8  -2 332.408   8.180   2
   0  -8  -2 449.123   9.232   1
   0  -8   2 457.606   9.059   1
   0  -8  -2 462.791   9.758   3
   0   8   2 458.477  11.673   2
   0   8   2 447.707   9.565   3
   0   8  -2 438.336   9.482   3
   0   8  -2 455.999  11.346   2
   1  -8   2 167.966   4.514   3
  -1  -8  -2 168.252   4.565   3
  -1  -8  -2 162.791   4.932   1
   1   8   2 160.663   6.269   2
  -1   8  -2 154.384   5.971   2
   1   8   2 169.107   4.294   3
  -1   8  -2 169.710   4.696   3
   2   8   2 22.2878  3.0097   2
  -2   8  -2 25.6318  1.7719   3
  -2   8  -2 18.3396  2.6488   2
  -3  -8  -2 173.850   6.661   1
  -3  -8  -2 181.896   5.017   3
   3   8   2 192.257   7.568   2
  -3   8  -2 189.478   8.473   2
  -3   8  -2 178.519   5.285   3
  -4  -8  -2 0.49735 0.92549   3
  -4  -8  -2 1.29113 1.57077   1
  -4   8  -2 -2.5794  1.7363   2
  -4   8  -2 -1.1510  0.7782   3
  -5  -8  -2 -0.3700  1.8823   1
  -5   8  -2 -1.8677  2.1456   2
  -5  -9   2 24.6661  3.6122   1
  -5   9   2 24.1099  4.6922   2
  -4  -9   2 15.8647  1.8356   3
  -4  -9   2 15.0851  2.8024   1
  -4   9   2 18.2115  3.6037   2
  -4   9   2 14.9814  1.8825   3
  -3  -9   2 11.1283  1.4718   3
  -3  -9   2 9.33361 2.05560   1
  -3   9   2 9.56313 1.42338   3
  -3   9   2 12.1429  2.6455   2
  -2  -9   2 127.982   4.117   3
  -2  -9   2 122.559   4.916   1
  -2   9   2 115.485   5.737   2
  -2   9   2 123.043   4.155   3
  -1  -9   2 0.52212 0.72472   1
   1  -9  -2 0.76147 0.51309   1
   1   9  -2 1.71247 0.64156   3
  -1   9   2 1.47018 0.66369   3
   1   9  -2 1.53789 0.77330   2
  -1   9   2 2.42189 1.05726   2
   0  -9   2 13.5161  1.2716   1
   0  -9  -2 15.0300  1.4249   1
   0  -9  -2 16.6249  1.6401   3
   0   9   2 14.8463  1.5204   3
   0   9   2 15.8256  1.9715   2
   0   9  -2 16.6165  1.5616   3
   0   9  -2 18.6400  1.8581   2
  -1  -9  -2 18.7168  1.9137   1
  -1  -9  -2 16.4789  1.6084   3
   1  -9   2 16.9873  1.5415   3
  -1   9  -2 17.3101  1.6933   3
   1   9   2 18.3160  2.6576   2
   1   9   2 13.6703  1.3117   3
  -1   9  -2 16.6884  2.2018   2
  -2  -9  -2 1.16717 1.10225   1
  -2  -9  -2 1.75704 0.82755   3
  -2   9  -2 2.01845 1.46268   2
   2   9   2 3.00417 2.44222   2
  -2   9  -2 1.08641 0.72134   3
  -3  -9  -2 27.8419  3.0829   1
  -3  -9  -2 30.4507  2.0314   3
   3   9   2 24.1857  3.4709   2
  -3   9  -2 32.9106  2.2052   3
  -3   9  -2 31.7424  4.0172   2
  -4  -9  -2 5.64407 2.09838   1
  -4  -9  -2 4.48162 1.28397   3
  -4   9  -2 5.62088 2.57045   2
  -4   9  -2 3.25563 1.12209   3
  -5  -9  -2 5.50559 2.49098   1
  -5   9  -2 4.41510 2.95587   2
  -5 -10   2 0.80921 1.80266   1
  -5  10   2 1.87390 2.73553   2
  -4 -10   2 -1.9220  1.3464   1
  -4  10   2 -0.4194  0.8784   3
  -4  10   2 0.81228 1.96544   2
  -3 -10   2 34.2942  3.4543   1
  -3 -10   2 35.4799  2.3188   3
  -3  10   2 36.4157  3.8836   2
  -3  10   2 40.1020  2.5140   3
  -2 -10   2 50.7891  2.6872   3
  -2 -10   2 59.7786  3.5320   1
  -2  10   2 53.7438  4.0527   2
  -2  10   2 52.3797  2.7329   3
   1 -10  -2 10.4706  1.0957   1
  -1 -10   2 8.49665 1.39708   1
   1  10  -2 10.0783  1.3559   2
  -1  10   2 9.09668 1.33710   3
   0 -10   2 479.560   9.890   1
   0 -10  -2 480.082  10.192   1
   0 -10  -2 499.331  10.812   3
   0  10   2 488.125  10.652   3
   0  10   2 494.037  12.858   2
   0  10  -2 476.570  10.514   3
   0  10  -2 482.357  12.557   2
  -1 -10  -2 102.259   4.056   1
  -1 -10  -2 98.7437  3.6935   3
  -1  10  -2 101.663   3.745   3
  -1  10  -2 102.400   4.961   2
   1  10   2 117.548   5.464   2
  -2 -10  -2 162.853   6.013   1
  -2 -10  -2 172.048   5.127   3
   2  10   2 171.121   7.675   2
  -2  10  -2 169.631   7.519   2
  -2  10  -2 162.222   5.175   3
  -3 -10  -2 0.47010 1.19369   1
  -3 -10  -2 2.00930 0.90383   3
   3  10   2 0.39629 2.48863   2
  -3  10  -2 -0.9105  1.2731   2
  -3  10  -2 -0.5659  0.7251   3
  -4 -10  -2 7.37457 1.50434   3
  -4 -10  -2 5.08457 2.09802   1
  -4  10  -2 5.38223 1.35799   3
  -4  10  -2 4.58741 2.48412   2
  -5 -10  -2 2.15740 2.23831   1
  -5  10  -2 1.83832 2.79752   2
  -5 -11   2 3.80872 2.13542   1
  -5  11   2 5.27523 3.26136   2
  -4 -11   2 64.0835  4.6688   1
  -4  11   2 51.7510  5.4281   2
  -4  11   2 58.3180  3.4201   3
  -3 -11   2 -0.7689  1.2512   1
  -3 -11   2 -0.9421  0.8141   3
  -3  11   2 1.74238 1.63628   2
  -3  11   2 -0.3984  0.7849   3
  -2 -11   2 109.531   4.190   3
  -2 -11   2 108.169   4.840   1
  -2  11   2 107.735   5.802   2
  -2  11   2 111.113   4.248   3
  -1 -11   2 0.69877 0.86388   1
   1 -11  -2 0.85526 0.65919   1
  -1  11   2 0.06063 1.00308   2
  -1  11   2 0.92178 0.77989   3
   1  11  -2 1.26284 0.85097   2
   0 -11  -2 30.0765  2.0339   1
   0 -11  -2 29.1747  2.1269   3
   0 -11   2 30.0531  1.8794   1
   0  11  -2 28.9868  2.4711   2
   0  11   2 29.1984  2.0642   3
   0  11   2 27.9323  2.6500   2
   0  11  -2 28.9037  2.0432   3
  -1 -11  -2 20.8172  2.0454   3
  -1 -11  -2 22.9226  2.2875   1
  -1  11  -2 23.7467  2.9145   2
  -1  11  -2 23.9090  1.9693   3
   1  11   2 21.3707  2.8736   2
  -2 -11  -2 104.480   3.990   3
  -2 -11  -2 113.628   5.061   1
  -2  11  -2 103.371   4.097   3
  -2  11  -2 104.204   5.866   2
   2  11   2 98.5818  6.1798   2
  -3 -11  -2 35.3250  3.6369   1
  -3 -11  -2 37.3663  2.5156   3
  -3  11  -2 45.1649  4.5156   2
  -3  11  -2 41.1388  2.6741   3
   3  11   2 35.4452  4.4660   2
  -4 -11  -2 25.9065  2.4663   3
  -4 -11  -2 29.2307  3.7694   1
  -4  11  -2 26.9059  4.5005   2
  -4  11  -2 23.1645  2.4440   3
  -5 -11  -2 5.74631 2.55110   1
  -5  11  -2 5.95082 3.15634   2
  -4 -12   2 0.96807 1.70440   1
  -4  12   2 -3.0919  1.9184   2
  -4  12   2 0.96873 1.09993   3
  -3 -12   2 0.24199 1.38298   1
  -3  12   2 1.27857 1.77198   2
  -3  12   2 -0.1940  0.8968   3
  -2 -12   2 129.496   5.498   1
  -2  12   2 137.265   6.789   2
  -2  12   2 131.827   4.924   3
  -1 -12   2 39.2382  2.7159   1
   1  12  -2 38.9968  2.6771   2
  -1  12   2 40.2469  3.4191   2
  -1  12   2 39.0100  2.5269   3
   0 -12  -2 220.570   6.108   1
   0 -12  -2 221.437   6.472   3
   0 -12   2 227.646   5.833   1
   0  12  -2 221.654   6.333   3
   0  12   2 240.129   6.579   3
   0  12  -2 229.095   7.641   2
   0  12   2 216.694   7.640   2
  -1 -12  -2 518.668  11.837   3
  -1 -12  -2 518.271  12.157   1
  -1  12  -2 502.047  14.713   2
  -1  12  -2 532.201  12.003   3
   1  12   2 524.819  14.274   2
  -2 -12  -2 84.5846  4.5019   1
  -2 -12  -2 87.8979  3.8436   3
  -2  12  -2 90.4234  3.9652   3
  -2  12  -2 83.8042  5.5139   2
   2  12   2 78.4402  5.8904   2
  -3 -12  -2 120.387   4.745   3
  -3 -12  -2 124.487   6.035   1
  -3  12  -2 120.085   4.883   3
  -3  12  -2 124.895   7.321   2
   3  12   2 130.978   7.628   2
  -4 -12  -2 1.79435 1.29211   3
  -4 -12  -2 0.52213 1.74157   1
  -4  12  -2 -0.1056  1.0798   3
  -4  12  -2 0.63183 2.24843   2
  -4 -13   2 1.86268 1.79085   1
  -4  13   2 -2.1772  2.1123   2
  -4  13   2 0.21270 1.10613   3
  -3 -13   2 129.366   6.282   1
  -3  13   2 135.592   5.366   3
  -3  13   2 142.635   8.000   2
  -2 -13   2 1.89674 1.38440   1
  -2  13   2 5.30769 1.96609   2
  -2  13   2 3.44007 1.14995   3
  -1 -13   2 57.5652  3.3040   1
  -1  13   2 53.7775  4.0679   2
   1  13  -2 57.9952  3.4050   2
  -1  13   2 50.7748  3.0154   3
   0 -13  -2 711.123  15.214   3
   0 -13  -2 682.875  14.352   1
   0 -13   2 692.077  13.942   1
   0  13  -2 698.747  17.885   2
   0  13   2 677.730  17.898   2
  -1 -13  -2 63.1866  3.5068   3
  -1 -13  -2 69.6609  3.9299   1
  -1  13  -2 68.7817  3.5855   3
  -1  13  -2 77.2747  4.8771   2
   1  13   2 67.5478  4.5973   2
  -2 -13  -2 884.135  19.816   1
  -2 -13  -2 903.115  18.910   3
  -2  13  -2 891.188  18.922   3
   2  13   2 906.662  22.684   2
  -2  13  -2 873.080  24.011   2
  -3 -13  -2 -0.7861  1.3561   1
  -3 -13  -2 -0.8513  1.0973   3
  -3  13  -2 1.00078 1.06930   3
  -3  13  -2 1.77198 2.03844   2
  -4 -13  -2 0.47517 1.29863   3
  -4 -13  -2 0.43551 1.70580   1
  -4  13  -2 1.27164 1.29461   3
  -4  13  -2 2.83794 2.54055   2
  -4 -14   2 42.9107  4.6120   1
  -4  14   2 48.1561  6.1022   2
  -3 -14   2 0.23668 1.51449   1
  -3  14   2 -0.7391  0.9329   3
  -3  14   2 0.33322 2.05241   2
  -2 -14   2 104.406   5.176   1
  -2  14   2 108.750   6.466   2
  -2  14   2 106.864   4.714   3
  -1 -14   2 29.1969  2.5768   1
   1  14  -2 33.2949  2.8694   2
  -1  14   2 35.7460  3.5656   2
  -1  14   2 30.2348  2.5125   3
   0 -14  -2 -0.8546  1.0218   1
   0  14   2 2.00544 1.50991   2
   0  14  -2 0.62003 1.24309   2
  -1 -14  -2 870.115  18.830   1
  -1 -14  -2 896.956  18.853   3
  -1  14  -2 865.012  23.082   2
  -1  14  -2 882.386  18.764   3
   1  14   2 903.508  22.283   2
  -2 -14  -2 122.913   5.140   3
  -2 -14  -2 124.587   5.839   1
  -2  14  -2 135.396   7.322   2
   2  14   2 129.985   6.834   2
  -2  14  -2 129.951   5.221   3
  -3 -14  -2 2.13171 1.72239   1
  -3 -14  -2 -2.0287  1.1611   3
  -3  14  -2 -0.6641  0.9779   3
  -3  14  -2 1.04514 1.95426   2
  -4 -14  -2 18.7428  3.3605   1
  -4  14  -2 18.4644  4.2004   2
  -4 -15   2 8.21392 2.54436   1
  -4  15   2 10.8712  3.6511   2
  -3 -15   2 35.3608  3.9522   1
  -3  15   2 35.3999  5.0628   2
  -3  15   2 35.9735  3.0754   3
  -2 -15   2 -0.4331  1.1879   1
  -2  15   2 1.42299 1.09459   3
  -2  15   2 0.31752 1.59469   2
  -1 -15   2 39.0668  2.9615   1
  -1  15   2 32.7666  2.7250   3
  -1  15   2 39.0129  3.8970   2
   0 -15  -2 76.4726  3.7270   1
   0  15   2 68.3311  4.5324   2
   0  15  -2 71.2225  4.5038   2
  -1 -15  -2 77.0906  4.0181   3
  -1 -15  -2 74.1804  4.1981   1
   1  15   2 72.9863  4.7419   2
  -1  15  -2 78.4452  4.0220   3
  -1  15  -2 75.3848  5.1754   2
  -2 -15  -2 0.16669 1.43888   1
  -2 -15  -2 -1.0230  1.0898   3
  -2  15  -2 -0.5392  1.7305   2
  -2  15  -2 1.18653 1.09979   3
   2  15   2 -2.8210  2.0845   2
  -3 -15  -2 6.77231 1.93260   3
  -3 -15  -2 16.2540  2.9684   1
  -3  15  -2 11.7000  3.3695   2
  -3  15  -2 8.99879 1.91807   3
  -4 -15  -2 5.11919 2.32176   1
  -4  15  -2 10.3015  3.5087   2
  -4 -16   2 10.8713  2.8743   1
  -4  16   2 13.8758  3.9370   2
  -3 -16   2 13.2275  2.8477   1
  -3  16   2 13.8167  2.3996   3
  -3  16   2 17.3403  3.8082   2
  -2 -16   2 71.4878  4.5003   1
  -2  16   2 66.1013  5.5383   2
  -2  16   2 63.9646  3.9515   3
  -1 -16   2 102.715   4.715   1
  -1  16   2 96.0577  6.0929   2
   0  16   2 48.6434  4.0923   2
   0  16  -2 43.6088  3.8584   2
  -1 -16  -2 18.3344  2.4357   3
  -1 -16  -2 21.8135  2.7784   1
  -1  16  -2 20.5579  3.3715   2
   1  16   2 22.0220  3.0635   2
  -2 -16  -2 14.0598  2.2763   3
  -2 -16  -2 10.3784  2.3223   1
   2  16   2 10.4420  2.8953   2
  -2  16  -2 14.1353  2.2738   3
  -2  16  -2 13.8539  3.2604   2
  -3 -16  -2 14.8611  3.0087   1
  -3 -16  -2 10.3370  2.1882   3
  -3  16  -2 10.6683  2.1034   3
  -3  16  -2 12.5792  3.5264   2
  -4 -16  -2 21.1339  3.7664   1
  -4  16  -2 25.7226  4.9844   2
  -3 -17   2 20.0762  3.3518   1
  -3  17   2 21.0238  4.2798   2
  -3  17   2 20.6404  2.8953   3
  -2 -17   2 4.25630 1.93079   1
  -2  17   2 8.25832 2.86465   2
  -2  17   2 9.66938 1.98570   3
  -1 -17   2 0.55055 1.46428   1
  -1  17   2 0.85177 1.69465   2
   0  17   2 15.1303  2.8523   2
   0  17  -2 12.0956  2.5752   2
  -1 -17  -2 -0.3747  1.2299   1
  -1  17  -2 0.31231 1.64369   2
   1  17   2 -1.4179  1.4268   2
  -2 -17  -2 0.49451 1.55944   1
  -2 -17  -2 0.08372 1.30832   3
  -2  17  -2 -0.2951  1.1958   3
  -2  17  -2 -1.1801  1.8811   2
  -3 -17  -2 6.23399 2.35226   1
  -3 -17  -2 8.47084 2.18322   3
  -3  17  -2 9.76799 2.18248   3
  -3  17  -2 11.1517  3.5616   2
  -3 -18   2 -2.4126  1.6673   1
  -3  18   2 0.70316 2.46125   2
  -3  18   2 0.64730 1.57884   3
  -2 -18   2 145.835   6.762   1
  -2  18   2 147.110   8.655   2
  -1  18   2 64.6025  5.4274   2
   0  18   2 0.52468 1.59870   2
   0  18  -2 5.13052 2.11998   2
  -1 -18  -2 9.32480 2.24762   1
  -1  18  -2 14.7051  3.2461   2
   1  18   2 11.1050  2.5727   2
  -2 -18  -2 1.98133 1.94223   1
  -2 -18  -2 2.14270 1.64940   3
  -2  18  -2 3.14903 2.40568   2
  -3 -18  -2 14.9854  3.1595   1
  -3  18  -2 14.5554  2.7243   3
  -3  18  -2 13.3791  3.8713   2
  -3 -19   2 7.77339 2.72170   1
  -3  19   2 8.84949 3.52788   2
  -2 -19   2 2.76039 1.88004   1
  -2  19   2 -1.3582  2.0509   2
  -1  19   2 154.790   8.543   2
   0  19   2 5.20210 2.31568   2
   1  19   2 -1.6307  1.5731   2
  -1  19  -2 0.74263 1.98947   2
  -2 -19  -2 5.07537 2.20908   1
  -2 -19  -2 8.96809 2.30482   3
  -2  19  -2 5.59586 2.92952   2
  -3 -19  -2 62.7962  5.3472   1
  -3  19  -2 56.6371  6.8106   2
  -3 -20   2 -1.3351  2.1399   1
  -3  20   2 3.48549 3.02846   2
  -2  20   2 1.61573 2.53512   2
  -1  20   2 -1.5275  1.8317   2
   0  20   2 2.46687 2.16335   2
  -1  20  -2 -0.3477  2.0745   2
   1  20   2 0.92456 1.99853   2
  -2 -20  -2 2.19007 2.10958   1
  -2  20  -2 -1.1649  2.1597   2
  -3  20  -2 -1.5243  2.5140   2
  -2  21   2 1.62591 2.82480   2
  -1  21   2 18.6121  4.0299   2
   0  21   2 18.7845  3.8215   2
  -1  21  -2 -1.4261  2.2636   2
  -2  21  -2 12.2015  3.7440   2
  -2  22   2 19.1486  4.6301   2
  -1  22   2 59.2592  6.1361   2
   0  22   2 -1.8059  2.0478   2
  -2  22  -2 1.54172 2.71574   2
  -1  23   2 3.93954 3.07920   2
   0  23   2 10.6159  3.4815   2
   4   0  -3 -0.6563  1.1151   1
  -4   0   3 -0.7664  1.0037   1
  -3   0   3 -0.3801  0.7806   1
  -3   0   3 0.20284 1.12452   2
   3   0  -3 0.21892 0.89794   1
  -2   0   3 0.58683 0.64528   1
   2   0  -3 -0.7264  0.5970   1
  -2   0   3 -0.3794  0.2656   3
  -2   0   3 -0.5054  0.2819   3
  -2   0   3 -0.3952  0.4932   2
  -1   0   3 -0.1163  0.1038   3
  -1   0   3 0.15822 0.45841   2
   1   0  -3 -0.0892  0.4556   1
  -1   0   3 -0.2589  0.2972   3
   0   0  -3 -3.4319  0.3264   1
   0   0   3 -3.0968  0.3459   3
   0   0  -3 -3.5484  0.3145   3
  -1   0  -3 -0.0126  0.4406   1
  -1   0  -3 0.11234 0.58354   2
  -1   0  -3 -0.0502  0.1082   3
  -1   0  -3 -0.2998  0.3051   3
  -2   0  -3 0.17148 0.98133   2
  -2   0  -3 -1.0384  0.3383   3
  -2   0  -3 -0.2728  0.4089   3
  -2   0  -3 -0.7219  0.6489   1
  -3   0  -3 -0.5576  0.8442   1
  -3   0  -3 0.71683 1.34541   2
  -3   0  -3 -1.1692  0.4112   3
  -4   0  -3 -0.2491  1.5112   2
  -5   0  -3 -0.2756  2.1981   2
   4  -1  -3 34.6971  2.8154   1
  -4  -1   3 36.8176  3.0928   1
  -4   1   3 37.3325  2.9990   1
   4   1  -3 38.5921  3.0480   1
   3  -1  -3 6.62309 1.38820   1
  -3  -1   3 7.90716 1.65593   2
  -3  -1   3 9.55268 1.59723   1
  -3   1   3 9.50841 0.79411   3
  -3   1   3 11.5197  1.6712   1
  -3   1   3 10.1972  1.9776   2
  -2  -1   3 -0.1750  0.2603   3
  -2  -1   3 0.79275 0.64801   2
  -2  -1   3 -0.0446  0.6152   1
   2  -1  -3 -0.5560  0.5543   1
  -2   1   3 0.10228 0.30410   3
  -2   1   3 -0.2487  0.5151   1
  -2   1   3 -0.0077  0.7108   2
  -2   1   3 -0.0360  0.2973   3
   0  -1   3 721.890  15.043   2
   0  -1  -3 690.337  12.581   3
   0  -1   3 679.636  12.596   3
   0   1  -3 694.635  12.621   3
   0   1  -3 680.431  14.777   2
   0   1  -3 707.215  12.269   1
   0   1   3 695.093  15.255   2
   0   1   3 681.768  12.606   3
  -1  -1  -3 67.5917  2.2243   1
  -1  -1  -3 67.0376  1.9364   3
  -1   1  -3 68.0235  3.0649   2
  -1   1  -3 61.2359  1.9167   1
  -1   1  -3 65.0288  1.9023   3
  -2  -1  -3 354.367   6.800   3
  -2  -1  -3 348.105  10.051   2
  -2  -1  -3 360.827   8.063   1
  -2  -1  -3 357.859   6.812   3
  -2   1  -3 364.039   7.745   1
  -2   1  -3 353.208   6.876   3
  -2   1  -3 355.824   6.874   3
  -2   1  -3 358.517  10.401   2
  -3  -1  -3 374.770   9.359   1
  -3  -1  -3 389.088  11.875   2
  -3   1  -3 362.759   7.340   3
  -3   1  -3 380.824   7.440   3
  -3   1  -3 415.539   9.336   1
  -3   1  -3 398.288  12.298   2
  -4  -1  -3 0.32615 1.18660   1
  -4  -1  -3 0.87220 1.57646   2
  -4   1  -3 -0.9238  1.5468   2
  -5  -1  -3 9.99512 3.07215   2
   5   1   3 17.7787  2.9952   2
  -5   1  -3 10.3679  3.2664   2
  -5  -2   3 6.10217 2.21676   1
   5   2  -3 4.64238 2.02592   1
  -4  -2   3 20.0271  2.6020   1
   4  -2  -3 16.2768  2.1760   1
  -4   2   3 16.1263  1.1750   3
  -4   2   3 13.3450  2.6567   2
   3  -2  -3 135.710   4.557   1
  -3  -2   3 136.401   3.045   3
  -3  -2   3 136.842   5.190   2
  -3  -2   3 141.030   5.159   1
  -3   2   3 140.282   3.311   3
  -3   2   3 147.713   6.091   2
  -3   2   3 144.735   3.380   3
   2  -2  -3 47.0530  2.1775   1
  -2  -2   3 47.0681  2.2789   2
  -2  -2   3 49.0874  1.5018   3
  -2  -2   3 44.0488  2.4531   1
  -2   2   3 55.5387  3.0377   2
  -2   2   3 50.0467  1.6339   3
  -2   2   3 48.7013  1.6207   3
   0  -2  -3 98.0183  2.4462   1
   0  -2   3 92.4867  2.5185   3
   0  -2  -3 95.0439  2.4802   3
   0   2  -3 95.6363  2.3386   1
   0   2  -3 91.9951  2.7308   2
   0   2   3 91.9734  3.6642   2
   0   2  -3 95.5290  2.5081   3
   0   2   3 93.2273  2.4996   3
  -1  -2  -3 0.02752 0.12724   3
  -1  -2  -3 -0.2484  0.2459   2
  -1  -2  -3 0.09457 0.28578   1
  -1  -2  -3 -0.0007  0.3248   3
   1   2   3 -1.1301  0.7092   2
  -1   2  -3 0.70521 0.37614   1
  -1   2  -3 -0.1518  0.6382   2
  -1   2  -3 0.16846 0.34050   3
  -1   2  -3 0.77079 0.33465   3
  -2  -2  -3 298.940   7.119   1
  -2  -2  -3 282.003   8.498   2
  -2  -2  -3 293.364   5.782   3
  -2  -2  -3 293.673   5.797   3
  -2   2  -3 279.354   8.938   2
  -2   2  -3 295.802   5.957   3
  -2   2  -3 292.387   5.909   3
  -3  -2  -3 -0.1638  0.8768   1
  -3  -2  -3 -1.1479  0.4470   3
  -3  -2  -3 -1.2421  0.4218   3
  -3  -2  -3 1.17197 1.26715   2
  -3   2  -3 0.58482 0.48153   3
  -3   2  -3 0.07153 1.42884   2
  -3   2  -3 0.24311 0.81124   1
  -4  -2  -3 4.42260 1.62693   1
  -4  -2  -3 5.89126 2.14242   2
  -4   2  -3 5.88806 0.90610   3
  -4   2  -3 6.11933 2.37237   2
  -5  -2  -3 0.06675 1.96833   2
  -5   2  -3 0.49315 2.21831   2
  -5   2  -3 0.43216 0.87127   3
  -5  -3   3 2.98643 2.00099   1
   5   3  -3 3.02661 1.92485   1
  -5   3   3 6.02268 1.10863   3
  -4  -3   3 0.66929 1.27746   1
  -4   3   3 0.74072 0.59857   3
  -4   3   3 0.10191 1.58826   2
  -3  -3   3 33.4853  1.3529   3
   3  -3  -3 33.6937  2.2317   1
  -3  -3   3 34.2769  2.6977   1
  -3   3   3 32.3062  1.4977   3
  -3   3   3 32.8478  3.1737   2
  -2  -3   3 85.0018  2.2637   3
  -2  -3   3 80.6845  3.3227   1
  -2  -3   3 78.5438  2.8041   2
   2  -3  -3 84.7273  2.8427   1
  -2   3   3 83.5795  2.4098   3
  -2   3   3 86.7328  2.4518   3
  -2   3   3 84.4059  3.9532   2
  -1  -3   3 560.184  11.185   1
   1  -3  -3 573.930  10.567   1
  -1  -3   3 583.928  10.761   3
  -1   3   3 563.024  10.808   3
  -1   3   3 582.328  10.820   3
   0  -3  -3 43.2262  1.5927   1
   0  -3   3 42.6211  1.6828   3
   0  -3  -3 42.8143  1.6370   3
   0   3  -3 42.3402  1.5074   1
   0   3  -3 41.1234  1.7892   2
   0   3  -3 42.6877  1.6405   3
   0   3   3 43.5667  1.6575   3
   0   3   3 47.3228  3.1026   2
  -1  -3  -3 60.8044  2.0086   3
  -1  -3  -3 68.3676  2.4996   1
  -1  -3  -3 77.4859  2.2571   3
  -1   3  -3 68.6005  3.2837   2
  -1   3  -3 72.5144  1.8339   1
  -1   3  -3 74.6131  2.2573   3
   1   3   3 72.2885  3.3374   2
  -1   3  -3 73.0016  2.2589   3
  -2  -3  -3 0.90542 0.47429   3
  -2  -3  -3 1.52401 0.83182   1
  -2  -3  -3 0.81538 0.44342   3
  -2  -3  -3 0.57559 0.86255   2
  -2   3  -3 1.11304 0.56232   1
  -2   3  -3 0.80210 0.47271   3
  -2   3  -3 0.49257 0.44170   3
   2   3   3 0.44192 0.93584   2
  -2   3  -3 -0.5413  0.7760   2
  -3  -3  -3 30.7729  1.3838   3
  -3  -3  -3 30.4548  2.9023   2
  -3  -3  -3 28.6734  2.5031   1
  -3   3  -3 23.6909  3.2775   2
   3   3   3 26.9337  2.9268   2
  -3   3  -3 29.8331  1.4982   3
  -4  -3  -3 4.58224 0.80243   3
  -4  -3  -3 5.10536 1.64315   1
  -4  -3  -3 4.67995 1.97876   2
   4   3   3 4.91374 1.80002   2
  -4   3  -3 4.98876 0.92370   3
  -4   3  -3 2.00293 1.96383   2
  -5  -3  -3 25.4099  4.0290   2
  -5   3  -3 23.8986  4.3000   2
   5   3   3 23.7073  3.2901   2
  -5   3  -3 17.8815  1.6710   3
  -5  -4   3 27.2451  3.5734   1
  -5   4   3 26.8145  1.9209   3
   5   4  -3 25.3405  3.3706   1
  -4  -4   3 28.9204  3.2119   1
  -4   4   3 20.6758  3.4073   2
  -4   4   3 24.2873  1.6051   3
   3  -4  -3 18.5957  1.7663   1
  -3  -4   3 18.9566  2.3432   1
  -3   4   3 17.1666  1.2805   3
  -3   4   3 15.8971  2.5707   2
  -2  -4   3 99.2690  2.6793   3
   2  -4  -3 95.4677  2.9727   1
  -2  -4   3 93.6694  2.8949   2
  -2  -4   3 97.6483  3.7946   1
  -2   4   3 97.1792  2.8345   3
  -2   4   3 96.2003  4.3835   2
  -2   4   3 100.064   2.876   3
   2   4  -3 97.9692  3.0039   2
  -1  -4   3 29.4862  1.4378   3
   1  -4  -3 28.9362  1.3497   1
  -1  -4   3 26.8899  1.6787   1
  -1   4   3 28.7910  1.4084   3
  -1   4   3 26.9253  1.8976   2
   0  -4   3 8.94716 0.95800   3
   0  -4  -3 7.03167 0.79683   1
   0  -4  -3 7.86164 0.87182   3
   0   4  -3 7.38166 0.83585   3
   0   4  -3 8.13599 0.78765   1
   0   4  -3 8.72360 0.99293   2
   0   4   3 7.36150 0.84216   3
  -1  -4  -3 40.6230  1.6641   3
  -1  -4  -3 39.9822  1.6478   3
  -1   4  -3 40.9541  1.1951   1
   1   4   3 38.3609  2.7404   2
  -1   4  -3 37.5965  2.5910   2
  -1   4  -3 41.1799  1.7433   3
  -2  -4  -3 0.56840 0.45281   3
  -2  -4  -3 1.38452 0.50954   3
  -2  -4  -3 1.15299 0.77062   1
  -2   4  -3 1.02694 0.54234   3
   2   4   3 0.54861 1.07160   2
  -2   4  -3 1.81090 0.56938   1
  -2   4  -3 0.00209 0.47837   2
  -2   4  -3 -0.2623  0.4145   3
  -3  -4  -3 10.5870  1.9789   2
  -3  -4  -3 9.09080 0.95340   3
  -3  -4  -3 12.5979  1.9742   1
  -3   4  -3 10.1843  1.0983   3
   3   4   3 6.88220 1.85399   2
  -3   4  -3 11.2530  2.4380   2
  -4  -4  -3 9.06369 2.33965   2
  -4  -4  -3 9.48330 2.09204   1
  -4  -4  -3 8.75890 1.06194   3
   4   4   3 12.8780  2.4010   2
  -4   4  -3 6.97903 1.08989   3
  -4   4  -3 6.83406 2.58141   2
  -5  -4  -3 1.30692 0.94599   3
  -5   4  -3 -1.5036  2.3070   2
  -5   4  -3 0.27743 0.91749   3
  -5  -5   3 68.7381  4.9925   1
   5   5  -3 56.8840  4.5202   1
  -5   5   3 63.5413  2.9336   3
  -4  -5   3 166.036   6.643   1
  -4   5   3 148.963   7.616   2
  -4   5   3 152.360   4.467   3
   3  -5  -3 118.842   3.849   1
  -3  -5   3 126.191   5.165   1
  -3   5   3 116.703   3.532   3
  -3   5   3 119.534   6.038   2
  -2  -5   3 303.293   6.404   3
   2  -5  -3 298.181   6.365   1
   2   5  -3 284.388   7.003   2
  -2   5   3 298.166   6.526   3
  -2   5   3 290.797   9.026   2
  -2   5   3 292.746   6.515   3
   1  -5  -3 697.810  13.079   3
   1  -5  -3 693.679  12.594   1
  -1  -5   3 680.286  13.506   1
  -1   5   3 704.060  16.375   2
  -1   5   3 692.055  13.289   3
   0  -5  -3 633.075  12.187   3
   0  -5  -3 628.040  11.762   1
   0  -5   3 631.880  11.567   1
   0  -5   3 630.757  12.281   3
   0   5  -3 648.693  14.424   2
   0   5  -3 622.561  12.112   3
   0   5   3 628.141  12.200   3
   0   5  -3 649.391  11.651   1
  -1  -5  -3 335.709   7.082   3
   1  -5   3 338.429   6.973   3
  -1   5  -3 322.683   9.250   2
  -1   5  -3 349.051   7.321   3
  -1   5  -3 341.212   6.014   1
   1   5   3 339.259   9.348   2
  -2  -5  -3 20.6667  1.3405   3
  -2  -5  -3 23.0663  1.3317   3
  -2  -5  -3 22.8191  1.9759   1
   2   5   3 18.7313  2.3616   2
  -2   5  -3 20.4774  2.5821   2
  -2   5  -3 21.5595  1.4260   3
  -2   5  -3 21.6128  1.1536   1
  -2   5  -3 18.6377  1.2891   3
  -3  -5  -3 55.5601  3.4596   1
  -3  -5  -3 54.8255  2.1341   3
   3   5   3 56.9736  3.9405   2
  -3   5  -3 54.8055  4.5072   2
  -3   5  -3 58.4261  2.4069   3
  -4  -5  -3 137.604   6.143   1
  -4  -5  -3 149.279   4.035   3
   4   5   3 144.991   6.664   2
  -4   5  -3 135.974   7.666   2
  -5  -5  -3 -0.3286  1.8497   1
  -5  -5  -3 -0.5181  0.9065   3
  -5   5  -3 2.83622 2.63047   2
  -5   5  -3 0.54860 0.98163   3
  -5  -6   3 21.4523  3.4140   1
  -5   6   3 25.3312  2.1741   3
  -4  -6   3 427.472  12.040   1
  -4   6   3 439.808   9.717   3
  -4   6   3 415.294  14.345   2
  -3  -6   3 25.0763  2.8178   1
  -3   6   3 22.6789  3.1345   2
  -3   6   3 20.1216  1.6109   3
   1  -6  -3 49.6754  1.8164   1
  -1  -6   3 53.1000  2.5183   1
   1  -6  -3 52.2229  2.0738   3
  -1   6   3 57.4989  2.9488   2
  -1   6   3 55.3480  2.2264   3
   0  -6  -3 103.217   3.176   3
   0  -6   3 99.6589  3.1720   3
   0  -6  -3 102.154   2.998   1
   0  -6   3 102.181   2.832   1
   0   6  -3 101.538   3.107   3
   0   6  -3 102.225   3.591   2
   0   6  -3 103.777   2.820   1
   0   6   3 95.6991  3.0692   3
  -1  -6  -3 384.944   8.606   1
   1  -6   3 382.575   7.989   3
  -1  -6  -3 403.522   8.256   3
  -1   6  -3 382.307  10.596   2
   1   6   3 381.793  10.547   2
  -1   6  -3 389.918   8.330   3
  -2  -6  -3 53.1335  2.9133   1
  -2   6  -3 37.6557  3.2108   2
   2   6   3 45.0343  3.7079   2
  -3  -6  -3 108.200   3.336   3
  -3  -6  -3 112.472   5.009   1
  -3   6  -3 114.667   6.337   2
  -3   6  -3 111.509   3.657   3
   3   6   3 107.218   5.524   2
  -4  -6  -3 7.35145 2.03070   1
  -4  -6  -3 7.29375 1.18435   3
  -4   6  -3 5.11277 1.21278   3
   4   6   3 15.4344  2.7420   2
  -4   6  -3 5.81779 2.62487   2
  -5  -6  -3 9.35754 2.62413   1
  -5  -6  -3 9.60929 1.45147   3
  -5   6  -3 2.49774 2.78450   2
  -5  -7   3 30.6702  4.0189   1
  -4  -7   3 206.773   7.870   1
  -4   7   3 198.916   9.278   2
  -4   7   3 206.761   5.951   3
  -3  -7   3 46.0450  3.4240   1
  -3   7   3 50.4083  4.2161   2
  -3   7   3 43.7351  2.3576   3
   2  -7  -3 255.972   5.502   1
  -2   7   3 251.581   8.531   2
   1  -7  -3 135.900   3.447   1
   1  -7  -3 136.680   3.881   3
  -1  -7   3 139.519   4.381   1
  -1   7   3 143.155   4.092   3
   1   7  -3 138.911   3.645   3
   1   7  -3 138.587   3.773   2
  -1   7   3 136.555   5.114   2
   0  -7  -3 1024.67   18.66   1
   0  -7  -3 1036.31   19.30   3
   0  -7   3 1034.13   18.38   1
   0   7  -3 1042.36   22.88   2
   0   7   3 1007.29   23.24   2
   0   7   3 1013.85   19.18   3
   0   7  -3 1017.88   19.18   3
  -1  -7  -3 66.8885  2.6053   3
   1  -7   3 66.2541  2.4627   3
  -1  -7  -3 63.4998  2.8271   1
   1   7   3 65.4660  2.3680   3
   1   7   3 65.8779  4.2392   2
  -1   7  -3 60.0379  3.5062   2
  -1   7  -3 71.2684  2.6740   3
  -2  -7  -3 0.18726 0.63324   1
  -2   7  -3 4.46372 1.60066   2
   2   7   3 4.36339 2.21202   2
  -2   7  -3 2.81843 0.79388   3
  -3  -7  -3 95.5596  4.7375   1
  -3  -7  -3 93.1621  3.2431   3
  -3   7  -3 91.3615  3.4286   3
   3   7   3 89.1208  5.2423   2
  -3   7  -3 98.3387  5.8908   2
  -4  -7  -3 4.72643 1.17684   3
  -4  -7  -3 7.28432 2.19150   1
  -4   7  -3 6.16180 2.70702   2
  -4   7  -3 3.69812 1.14019   3
   4   7   3 8.34266 2.33853   2
  -5  -7  -3 42.1141  4.7027   1
  -5   7  -3 42.6671  5.7635   2
  -5  -8   3 261.333   9.939   1
  -5   8   3 255.408  11.975   2
  -4  -8   3 -0.7492  1.4673   1
  -4   8   3 0.50941 2.13680   2
  -4   8   3 0.42471 0.96673   3
  -3  -8   3 106.170   5.158   1
  -3   8   3 109.740   6.098   2
  -3   8   3 100.778   3.832   3
   2  -8  -3 140.029   3.548   1
  -2  -8   3 148.797   5.380   1
  -2   8   3 137.488   4.331   3
  -2   8   3 133.854   6.027   2
  -1  -8   3 259.233   6.662   1
   1  -8  -3 246.231   5.407   1
   1  -8  -3 243.163   6.026   3
   1   8  -3 248.985   6.291   2
   1   8  -3 237.738   5.672   3
  -1   8   3 251.214   6.282   3
  -1   8   3 249.523   7.893   2
   0  -8  -3 856.600  16.546   3
   0  -8  -3 845.554  15.987   1
   0  -8   3 832.428  15.546   1
   0   8   3 842.701  19.961   2
   0   8  -3 841.235  16.389   3
   0   8   3 865.247  16.573   3
   0   8  -3 866.759  19.608   2
  -1  -8  -3 9.45703 1.39976   1
   1  -8   3 11.6054  1.2422   3
  -1  -8  -3 9.72601 1.23777   3
   1   8   3 9.17968 1.06021   3
  -1   8  -3 8.95463 1.17200   3
  -1   8  -3 9.11397 1.68370   2
   1   8   3 12.9239  2.5096   2
   2   8   3 21.8978  3.1904   2
  -2   8  -3 22.7528  1.7353   3
  -2   8  -3 26.2455  3.1898   2
  -3  -8  -3 101.431   5.035   1
  -3  -8  -3 104.973   3.653   3
   3   8   3 107.755   5.938   2
  -3   8  -3 105.709   6.232   2
  -3   8  -3 100.535   3.785   3
  -4  -8  -3 35.8408  3.9470   1
  -4  -8  -3 38.6203  2.3434   3
   4   8   3 44.3028  4.5022   2
  -4   8  -3 39.6976  2.5265   3
  -4   8  -3 37.8200  5.0000   2
  -5  -8  -3 27.0282  3.9683   1
  -5   8  -3 26.7679  4.9978   2
  -5  -9   3 3.85491 2.12708   1
  -5   9   3 1.36523 2.67437   2
  -4  -9   3 38.4954  4.0490   1
  -4   9   3 46.2458  2.8537   3
  -4   9   3 47.0086  4.9736   2
  -3  -9   3 -0.4549  1.1434   1
  -3   9   3 0.16818 1.43359   2
  -3   9   3 -0.6397  0.7637   3
  -2  -9   3 -0.9789  0.8890   1
  -2   9   3 1.17214 1.19764   2
  -2   9   3 -0.0220  0.6508   3
  -1  -9   3 487.481  10.776   1
   1  -9  -3 473.098  10.264   3
   1  -9  -3 468.886   9.374   1
   1   9  -3 473.965  11.255   2
  -1   9   3 486.014  10.586   3
   0  -9   3 294.381   6.551   1
   0  -9  -3 298.648   7.003   1
   0  -9  -3 309.131   7.351   3
   0   9   3 300.948   7.280   3
   0   9   3 306.637   8.964   2
   0   9  -3 291.000   8.336   2
   0   9  -3 291.552   7.107   3
   1  -9   3 64.0914  2.6853   3
  -1  -9  -3 60.9468  3.0340   1
  -1  -9  -3 62.6846  2.7783   3
  -1   9  -3 66.2188  3.8256   2
   1   9   3 63.5944  4.8356   2
  -1   9  -3 63.0872  2.8125   3
  -2  -9  -3 26.1340  1.9343   3
  -2  -9  -3 24.2423  2.6043   1
  -2   9  -3 26.3337  3.2898   2
   2   9   3 26.2614  3.6329   2
  -2   9  -3 29.6762  2.0185   3
  -3  -9  -3 84.8924  3.3970   3
  -3  -9  -3 89.4785  4.8343   1
   3   9   3 83.1539  5.8211   2
  -3   9  -3 81.8463  5.6862   2
  -3   9  -3 85.3182  3.5789   3
  -4  -9  -3 36.9926  2.4823   3
  -4  -9  -3 38.4255  4.2166   1
  -4   9  -3 33.9971  2.4970   3
   4   9   3 33.0571  4.2628   2
  -4   9  -3 34.3206  4.8321   2
  -5  -9  -3 1.61530 2.10511   1
  -5   9  -3 0.03665 2.53249   2
  -5 -10   3 8.77218 2.57129   1
  -5  10   3 7.22015 3.24042   2
  -4 -10   3 -0.5524  1.4034   1
  -4  10   3 -0.3205  1.9116   2
  -4  10   3 -0.5979  0.9234   3
  -3 -10   3 72.5737  4.3875   1
  -3  10   3 73.5598  3.4809   3
  -3  10   3 72.0885  5.3840   2
  -2 -10   3 163.060   5.989   1
  -2  10   3 160.706   5.226   3
  -2  10   3 170.484   7.314   2
   1 -10  -3 5.93430 0.92880   1
  -1 -10   3 6.80358 1.34846   1
  -1  10   3 6.10976 1.17743   3
   1  10  -3 5.55976 1.05467   2
   0 -10  -3 170.994   4.872   1
   0 -10  -3 165.900   5.024   3
   0 -10   3 164.166   4.402   1
   0  10   3 165.147   4.943   3
   0  10  -3 158.657   5.670   2
   0  10   3 168.829   6.267   2
   0  10  -3 158.326   4.822   3
  -1 -10  -3 9.86314 1.57563   1
  -1 -10  -3 11.4754  1.5267   3
  -1  10  -3 11.3685  1.4471   3
  -1  10  -3 11.0766  1.9937   2
   1  10   3 11.3110  2.6849   2
  -2 -10  -3 2.67055 1.32070   1
  -2 -10  -3 5.62954 1.20568   3
  -2  10  -3 4.75461 1.90437   2
  -2  10  -3 4.90617 1.11363   3
   2  10   3 3.92113 2.82847   2
  -3 -10  -3 0.01370 1.23312   1
  -3 -10  -3 0.80219 0.89433   3
   3  10   3 0.07939 2.53269   2
  -3  10  -3 1.11663 1.68427   2
  -3  10  -3 0.98355 0.85951   3
  -4 -10  -3 -1.9797  1.0044   3
  -4 -10  -3 1.54575 1.65319   1
  -4  10  -3 -1.9945  1.7956   2
  -4  10  -3 -1.2762  0.8551   3
  -5 -10  -3 9.78799 2.92577   1
  -5  10  -3 8.48830 3.64846   2
  -5  11   3 9.77011 3.75551   2
  -4 -11   3 1.41052 1.57856   1
  -4  11   3 2.28145 1.19377   3
  -4  11   3 1.44831 2.21351   2
  -3 -11   3 7.85277 2.00851   1
  -3  11   3 7.05147 1.47020   3
  -3  11   3 7.64186 2.49335   2
  -2 -11   3 29.1338  2.9645   1
  -2  11   3 28.3185  3.5192   2
  -2  11   3 27.4433  2.1853   3
  -1 -11   3 110.076   4.313   1
   1 -11  -3 113.379   3.538   1
  -1  11   3 113.999   4.239   3
   1  11  -3 113.786   4.205   2
   0 -11   3 54.5915  2.4260   1
   0 -11  -3 55.6412  2.9014   3
   0 -11  -3 63.4847  2.8425   1
   0  11   3 53.0183  2.7548   3
   0  11  -3 60.4478  3.3975   2
   0  11   3 55.6170  3.7500   2
   0  11  -3 56.0609  2.7887   3
  -1 -11  -3 133.804   4.588   3
  -1 -11  -3 134.174   4.937   1
  -1  11  -3 132.530   4.641   3
   1  11   3 132.786   6.359   2
  -1  11  -3 131.889   5.984   2
  -2 -11  -3 61.5232  3.8005   1
  -2 -11  -3 62.5544  3.1336   3
   2  11   3 59.6055  5.6313   2
  -2  11  -3 64.8653  3.2438   3
  -2  11  -3 61.1208  4.6494   2
  -3 -11  -3 8.04810 1.54307   3
  -3 -11  -3 7.03638 2.05174   1
   3  11   3 8.12107 3.42251   2
  -3  11  -3 10.2456  2.7960   2
  -3  11  -3 7.93839 1.56580   3
  -4 -11  -3 0.06140 1.09925   3
  -4 -11  -3 1.55945 1.78867   1
  -4  11  -3 2.25327 1.27294   3
  -4  11  -3 2.86653 2.47089   2
  -4 -12   3 1.91367 1.60266   1
  -4  12   3 0.60274 1.20931   3
  -4  12   3 -1.1498  2.1259   2
  -3 -12   3 113.768   5.767   1
  -3  12   3 114.155   4.769   3
  -3  12   3 122.193   7.219   2
  -2 -12   3 202.127   7.046   1
  -2  12   3 201.598   6.376   3
  -2  12   3 202.415   8.633   2
  -1 -12   3 20.4075  2.2464   1
   1 -12  -3 19.6468  1.6697   1
  -1  12   3 21.1808  2.1701   3
  -1  12   3 21.0395  2.7605   2
   0 -12  -3 40.2056  2.5169   1
   0 -12  -3 46.6593  2.7802   3
   0 -12   3 36.7269  2.1636   1
   0  12   3 45.0251  2.6371   3
   0  12   3 41.8207  3.4754   2
   0  12  -3 40.0725  3.0271   2
   0  12  -3 39.2801  2.5153   3
  -1 -12  -3 532.045  12.549   1
  -1 -12  -3 536.500  12.280   3
   1  12   3 572.800  15.293   2
  -1  12  -3 539.823  15.370   2
  -1  12  -3 532.599  12.325   3
  -2 -12  -3 36.4150  3.1304   1
  -2 -12  -3 32.5946  2.4817   3
   2  12   3 39.6037  4.5799   2
  -2  12  -3 30.5651  3.9020   2
  -2  12  -3 33.7861  2.5898   3
  -3 -12  -3 219.109   8.332   1
  -3 -12  -3 222.625   6.823   3
  -3  12  -3 218.184   9.995   2
  -3  12  -3 219.076   7.012   3
   3  12   3 227.972   9.994   2
  -4 -12  -3 3.19563 1.51231   3
  -4 -12  -3 4.11532 2.13831   1
  -4  12  -3 5.19364 1.52614   3
  -4  12  -3 4.47856 2.65148   2
  -4 -13   3 0.27362 1.52108   1
  -4  13   3 1.95111 2.52088   2
  -4  13   3 0.29119 1.19974   3
  -3 -13   3 172.929   7.247   1
  -3  13   3 170.805   6.298   3
  -3  13   3 167.271   8.811   2
  -2 -13   3 10.0401  2.0608   1
  -2  13   3 9.77322 2.47523   2
  -2  13   3 9.39205 1.67608   3
  -1 -13   3 217.411   6.685   1
  -1  13   3 208.952   8.311   2
  -1  13   3 209.523   6.564   3
   0 -13   3 58.3935  2.7104   1
   0 -13  -3 51.6139  3.0594   3
   0 -13  -3 53.7468  3.0107   1
   0  13   3 52.0765  3.8361   2
   0  13  -3 54.0196  3.6260   2
  -1 -13  -3 875.003  18.446   1
  -1 -13  -3 861.788  18.145   3
   1  13   3 850.403  21.690   2
  -1  13  -3 848.395  22.271   2
  -1  13  -3 858.487  18.116   3
  -2 -13  -3 1629.63   32.83   1
  -2 -13  -3 1686.41   32.09   3
  -2  13  -3 1644.76   32.10   3
   2  13   3 1673.32   38.91   2
  -2  13  -3 1666.83   40.31   2
  -3 -13  -3 64.9917  3.6878   3
  -3 -13  -3 63.9491  4.6501   1
  -3  13  -3 60.5368  3.6442   3
   3  13   3 63.1468  6.5715   2
  -3  13  -3 70.3296  5.8202   2
  -4 -13  -3 37.9137  3.1196   3
  -4 -13  -3 43.6411  4.6513   1
  -4  13  -3 37.9952  3.1009   3
  -4  13  -3 46.3046  5.9248   2
  -4 -14   3 -0.0096  1.6546   1
  -4  14   3 -2.3991  2.2566   2
  -3 -14   3 12.2001  2.5986   1
  -3  14   3 10.0499  3.0099   2
  -3  14   3 8.61235 1.82304   3
  -2 -14   3 223.069   7.798   1
  -2  14   3 215.390   9.508   2
  -2  14   3 224.990   7.245   3
  -1 -14   3 0.21287 1.10667   1
  -1  14   3 0.17394 1.30969   2
  -1  14   3 -0.3972  0.8257   3
   0 -14  -3 61.5187  3.3316   1
   0  14  -3 59.8218  3.9898   2
   0  14   3 68.4796  4.3605   2
  -1 -14  -3 434.679  10.965   3
  -1 -14  -3 423.333  11.154   1
  -1  14  -3 415.782  13.399   2
  -1  14  -3 435.663  10.908   3
   1  14   3 436.264  13.069   2
  -2 -14  -3 252.236   8.755   1
  -2 -14  -3 257.767   7.924   3
  -2  14  -3 259.008  10.719   2
  -2  14  -3 266.533   8.055   3
   2  14   3 261.449  10.061   2
  -3 -14  -3 119.499   6.398   1
  -3 -14  -3 137.718   5.575   3
  -3  14  -3 120.233   7.607   2
  -3  14  -3 124.409   5.397   3
  -4 -14  -3 35.5959  4.4306   1
  -4  14  -3 33.1761  5.2965   2
  -4 -15   3 -1.2486  1.6118   1
  -4  15   3 -2.0669  2.3840   2
  -3 -15   3 4.69253 2.08699   1
  -3  15   3 4.50819 1.60036   3
  -3  15   3 11.0739  3.2459   2
  -2 -15   3 28.3785  3.2801   1
  -2  15   3 29.3123  4.1734   2
  -2  15   3 25.7481  2.7197   3
  -1 -15   3 0.00690 1.09971   1
  -1  15   3 1.88982 1.16926   3
  -1  15   3 2.28678 1.58194   2
   0 -15  -3 6.61479 1.52370   1
   0  15  -3 6.14215 1.96102   2
   0  15   3 5.48003 1.87465   2
  -1 -15  -3 58.1734  3.6087   3
  -1 -15  -3 54.3393  3.7203   1
  -1  15  -3 61.8345  4.7242   2
   1  15   3 55.8403  4.5624   2
  -1  15  -3 60.9895  3.6502   3
  -2 -15  -3 7.51187 2.07484   1
  -2 -15  -3 7.07021 1.77209   3
   2  15   3 4.77941 2.82861   2
  -2  15  -3 9.79350 2.84416   2
  -2  15  -3 4.63666 1.54986   3
  -3 -15  -3 63.9182  4.8034   1
  -3 -15  -3 66.5160  4.0586   3
  -3  15  -3 60.1467  5.7596   2
  -3  15  -3 55.7759  3.8342   3
  -4 -15  -3 0.30411 1.81519   1
  -4  15  -3 0.70804 2.49229   2
  -4 -16   3 2.84636 2.20596   1
  -4  16   3 3.74674 3.04016   2
  -3 -16   3 39.2298  4.3113   1
  -3  16   3 39.4145  5.4996   2
  -3  16   3 48.0983  3.6506   3
  -2 -16   3 2.14586 1.62431   1
  -2  16   3 1.08388 1.23459   3
  -2  16   3 3.05663 2.07571   2
  -1 -16   3 54.3094  3.4867   1
  -1  16   3 50.9908  4.5684   2
   0  16  -3 61.4162  4.5225   2
   0  16   3 63.1535  4.5781   2
  -1 -16  -3 -0.1578  1.2318   3
  -1 -16  -3 1.89744 1.46494   1
   1  16   3 1.71673 1.91672   2
  -1  16  -3 0.45590 1.63046   2
  -2 -16  -3 1.13475 1.58436   1
  -2 -16  -3 0.74118 1.42422   3
   2  16   3 -4.7651  2.0731   2
  -2  16  -3 -0.1813  1.1734   3
  -2  16  -3 0.68464 2.01010   2
  -3 -16  -3 6.48752 2.02100   3
  -3 -16  -3 4.00807 2.13431   1
  -3  16  -3 3.61788 1.65329   3
  -3  16  -3 3.38061 2.64538   2
  -4 -16  -3 5.39431 2.45163   1
  -4  16  -3 5.60177 3.19806   2
  -3 -17   3 5.61671 2.22537   1
  -3  17   3 4.04545 2.63959   2
  -3  17   3 2.29970 1.61820   3
  -2 -17   3 4.18378 1.84691   1
  -2  17   3 9.90122 2.04736   3
  -2  17   3 10.7587  3.0523   2
  -1  17   3 125.471   7.196   2
   0  17  -3 32.7826  3.8450   2
   0  17   3 26.4148  3.6367   2
  -1 -17  -3 16.9255  2.5922   1
   1  17   3 13.1285  2.8368   2
  -1  17  -3 13.0114  3.0614   2
  -2 -17  -3 7.88863 1.96444   3
  -2 -17  -3 5.90184 2.13696   1
   2  17   3 4.22164 2.72240   2
  -2  17  -3 10.6173  3.1166   2
  -2  17  -3 10.4412  2.1778   3
  -3 -17  -3 11.0191  2.3792   3
  -3 -17  -3 9.17367 2.77105   1
  -3  17  -3 9.77975 2.24953   3
  -3  17  -3 14.3601  3.7289   2
  -3 -18   3 4.34835 2.18350   1
  -3  18   3 3.28204 2.85916   2
  -3  18   3 2.25571 1.81216   3
  -2 -18   3 -0.7908  1.4932   1
  -2  18   3 -0.5225  1.9942   2
  -1  18   3 27.4673  4.2371   2
   0  18   3 118.027   6.738   2
  -1 -18  -3 2.21464 1.68455   1
  -1  18  -3 2.60688 2.15562   2
   1  18   3 -0.7295  1.8044   2
  -2 -18  -3 4.48863 1.92563   3
  -2 -18  -3 4.17993 2.13390   1
   2  18   3 -1.0812  2.3937   2
  -2  18  -3 4.55623 2.57141   2
  -3 -18  -3 -1.8001  1.7862   1
  -3  18  -3 -1.8232  2.1241   2
  -3  18  -3 -1.4431  1.5319   3
  -3 -19   3 191.762   8.605   1
  -3  19   3 197.728  11.179   2
  -2 -19   3 63.0438  4.7033   1
  -2  19   3 72.2948  6.4143   2
  -1  19   3 9.54941 2.95384   2
   0  19   3 345.054  12.856   2
  -1  19  -3 30.3530  4.4626   2
   1  19   3 28.5414  3.9749   2
  -2 -19  -3 -0.4331  1.6698   1
  -2  19  -3 1.43464 2.33485   2
  -3 -19  -3 102.151   6.608   1
  -3  19  -3 94.2349  7.6877   2
  -2  20   3 -0.6807  2.3121   2
  -1  20   3 151.779   8.827   2
   0  20   3 12.6421  3.0801   2
   1  20   3 120.524   7.048   2
  -1  20  -3 113.613   7.483   2
  -2 -20  -3 25.4668  3.7806   1
  -2  20  -3 21.6517  4.4155   2
  -2  21   3 2.46799 2.65963   2
  -1  21   3 23.1872  4.3878   2
   0  21   3 72.0153  5.9925   2
   1  21   3 56.3457  5.3635   2
  -2 -21  -3 1.77422 2.32996   1
  -2  21  -3 3.01878 2.86288   2
  -1  22   3 13.2967  3.7125   2
   0  22   3 2.31062 2.59434   2
   0  23   3 4.89117 3.00474   2
  -5   0   4 36.0887  2.0108   3
  -4   0   4 16.6645  1.2749   3
  -4   0   4 17.5872  2.3766   1
   4   0  -4 20.7863  2.5568   1
  -3   0   4 193.223   4.449   3
  -3   0   4 183.105   6.588   2
  -3   0   4 194.330   5.944   1
   3   0  -4 185.828   5.870   1
  -2   0   4 857.227  15.862   3
  -2   0   4 864.191  15.752   3
   2   0  -4 893.170  16.922   1
  -1   0   4 4125.27   83.49   2
   1   0  -4 4053.14   68.34   1
  -1   0   4 3987.80   69.42   3
  -1   0   4 4057.40   69.47   3
   0   0  -4 891.880  16.223   3
   0   0   4 856.230  16.132   3
   0   0  -4 913.036  15.838   1
   0   0   4 896.322  19.313   2
  -1   0  -4 209.153   6.264   2
  -1   0  -4 215.834   4.786   3
  -1   0  -4 215.727   4.789   3
  -2   0  -4 9193.41  154.07   1
  -2   0  -4 9556.68  157.97   3
  -2   0  -4 9122.07  190.49   2
  -2   0  -4 9086.90  156.42   3
  -3   0  -4 817.380  15.286   3
  -3   0  -4 828.464  21.561   2
  -3   0  -4 831.690  16.930   1
  -4   0  -4 435.281   9.099   3
  -4   0  -4 459.996  14.768   2
  -5   0  -4 7.61016 3.05351   2
  -5   0  -4 8.85009 1.26888   3
  -5  -1   4 52.4278  2.3575   3
  -5   1   4 49.4387  2.3524   3
  -4  -1   4 25.1614  1.4608   3
  -4  -1   4 24.4651  2.8173   1
   4  -1  -4 28.6574  2.8302   1
  -4   1   4 27.7173  1.5617   3
   4   1  -4 27.0419  2.9414   1
  -3  -1   4 2.17412 1.07269   1
  -3  -1   4 0.72219 0.51692   3
   3  -1  -4 -0.1790  0.9125   1
  -3   1   4 0.83940 1.22207   2
   3   1  -4 0.77128 1.04752   1
  -3   1   4 -0.0400  0.5151   3
  -2  -1   4 1533.89   32.70   2
  -2  -1   4 1479.76   27.48   1
   2  -1  -4 1535.05   27.42   1
  -2  -1   4 1524.88   26.73   3
  -2  -1   4 1523.18   26.92   3
   2   1  -4 1540.73   27.82   1
  -2   1   4 1535.32   26.87   3
  -2   1   4 1526.60   26.96   3
  -2   1   4 1482.29   33.10   2
  -1  -1   4 511.088   9.957   3
  -1  -1   4 516.952   9.829   3
   1  -1  -4 522.520  10.026   1
   1   1  -4 501.836  10.085   1
  -1   1   4 507.920   9.950   3
  -1   1   4 531.747   9.925   3
  -1   1   4 522.247  11.737   2
   0  -1   4 986.027  18.170   3
   0  -1  -4 996.987  18.139   3
   0  -1   4 1011.66   21.50   2
   0   1  -4 1015.50   18.23   3
   0   1   4 1032.63   22.00   2
   0   1  -4 989.902  21.341   2
   0   1  -4 1017.03   17.67   1
   0   1   4 1006.81   18.25   3
  -1  -1  -4 680.437  13.777   1
  -1  -1  -4 822.526  14.449   3
  -1  -1  -4 797.706  14.302   3
  -1  -1  -4 745.045  17.464   2
  -1   1  -4 766.776  14.217   3
   1   1   4 738.211  17.573   2
  -1   1  -4 807.127  13.984   1
  -1   1  -4 791.510  14.348   3
  -1   1  -4 767.765  17.830   2
  -2  -1  -4 1160.47   21.45   1
  -2  -1  -4 1166.48   20.76   3
  -2  -1  -4 1149.94   20.72   3
  -2  -1  -4 1114.96   26.48   2
  -2   1  -4 1151.41   20.75   3
  -2   1  -4 1160.92   21.04   1
  -2   1  -4 1120.85   26.82   2
  -2   1  -4 1188.35   20.89   3
  -3  -1  -4 1533.28   36.00   2
  -3  -1  -4 1521.33   28.98   1
  -3  -1  -4 1560.19   27.49   3
  -3   1  -4 1553.01   28.62   1
  -3   1  -4 1535.78   27.49   3
  -3   1  -4 1565.53   36.55   2
  -4  -1  -4 2.50528 1.00128   3
  -4  -1  -4 6.64214 1.76693   1
  -4  -1  -4 7.18633 2.33407   2
  -4   1  -4 8.74457 2.53005   2
  -4   1  -4 7.48648 1.05362   3
  -5  -1  -4 0.35224 2.18796   2
  -5  -1  -4 1.99505 1.01073   3
   5   1   4 8.45010 1.99038   2
  -5   1  -4 1.56246 0.98963   3
  -5   1  -4 -1.8106  2.0660   2
  -5  -2   4 0.49276 0.81026   3
  -5  -2   4 0.58351 1.68126   1
  -5   2   4 -0.4530  0.7869   3
   5   2  -4 2.27378 1.78799   1
   4  -2  -4 -0.0413  1.1699   1
  -4  -2   4 -0.7846  0.5449   3
  -4  -2   4 -1.3260  1.0548   1
   4   2  -4 -0.4245  1.2317   1
  -4   2   4 -0.6199  0.6238   3
  -3  -2   4 6.30057 0.85399   3
   3  -2  -4 7.84678 1.37295   1
  -3  -2   4 7.07555 1.50446   1
   3   2  -4 9.01107 1.68185   1
  -3   2   4 6.77401 0.88986   3
  -3   2   4 6.55383 1.75066   2
  -2  -2   4 0.36186 0.66868   1
  -2  -2   4 0.36097 0.38933   3
   2  -2  -4 0.54567 0.65469   1
  -2  -2   4 -1.2203  0.3761   3
  -2  -2   4 0.10755 0.58159   2
  -2   2   4 -0.3283  0.4207   3
  -2   2   4 -0.5014  0.3950   3
  -2   2   4 -0.2055  0.7401   2
   2   2  -4 0.65781 0.76727   1
  -1  -2   4 127.997   3.407   3
  -1  -2   4 132.397   3.296   3
   1  -2  -4 131.231   3.452   1
  -1   2   4 134.877   4.060   2
  -1   2   4 128.889   3.398   3
   0  -2  -4 1851.19   32.60   3
   0  -2   4 1820.40   32.60   3
   0   2  -4 1940.82   31.98   1
   0   2   4 1878.29   39.47   2
   0   2   4 1834.72   32.60   3
   0   2  -4 1850.11   32.61   3
   0   2  -4 1847.88   38.73   2
  -1  -2  -4 825.860  15.141   3
  -1  -2  -4 819.819  15.077   3
  -1  -2  -4 831.426  15.214   1
  -1   2  -4 824.990  14.524   1
  -1   2  -4 801.835  15.096   3
  -1   2  -4 796.057  18.840   2
  -2  -2  -4 3.35572 0.84018   3
  -2  -2  -4 5.55709 1.37371   2
  -2  -2  -4 5.45382 1.08226   1
  -2  -2  -4 3.06255 0.78596   3
  -2   2  -4 8.47484 1.07591   1
  -2   2  -4 6.02456 0.82619   3
  -2   2  -4 8.43725 0.91211   3
   2   2   4 6.82507 1.57495   2
  -3  -2  -4 24.0518  3.0339   2
  -3  -2  -4 22.8211  2.4167   1
  -3  -2  -4 16.8151  1.4751   3
  -3   2  -4 23.3049  3.3351   2
  -3   2  -4 32.2127  2.3009   1
  -3   2  -4 22.6305  1.4913   3
  -4  -2  -4 20.7334  2.6605   1
  -4  -2  -4 18.2473  3.0753   2
  -4  -2  -4 17.6273  1.5086   3
  -4   2  -4 22.0608  3.6864   2
  -4   2  -4 17.5248  1.4820   3
   4   2   4 21.2363  3.1310   2
  -5  -2  -4 0.22123 2.18089   2
  -5  -2  -4 0.45568 0.91288   3
   5   2   4 8.01497 1.99521   2
  -5   2  -4 0.05601 0.90272   3
  -5   2  -4 -0.5041  2.2762   2
  -5  -3   4 2.78308 0.94574   3
  -5  -3   4 3.04618 2.00415   1
   5   3  -4 3.71569 2.01696   1
  -5   3   4 2.58740 0.96322   3
  -4  -3   4 41.1540  1.9412   3
  -4  -3   4 40.7334  3.4154   1
   4   3  -4 39.7621  3.3215   1
  -4   3   4 49.7119  2.2386   3
   3  -3  -4 125.257   4.349   1
  -3  -3   4 132.393   5.128   1
  -3   3   4 130.487   3.667   3
  -3   3   4 132.099   5.930   2
  -2  -3   4 664.542  14.835   2
  -2  -3   4 684.431  12.840   3
   2  -3  -4 680.310  13.260   1
  -2  -3   4 664.794  14.036   1
  -2   3   4 692.534  16.816   2
  -2   3   4 698.948  13.046   3
   2   3  -4 706.165  14.360   1
  -2   3   4 697.937  13.175   3
  -1  -3   4 155.834   4.283   1
   1  -3  -4 155.535   3.877   1
  -1  -3   4 157.979   4.048   3
  -1   3   4 150.364   3.926   3
   1   3  -4 161.243   4.360   1
   0  -3  -4 3.81814 0.81815   1
   0  -3   4 3.69249 0.83905   3
   0  -3  -4 1.85977 0.74453   3
   0   3  -4 3.28178 0.85886   2
   0   3   4 3.32777 0.82696   3
   0   3  -4 2.32680 0.68653   1
   0   3  -4 3.88233 0.83065   3
  -1  -3  -4 1129.42   20.41   3
  -1  -3  -4 1147.19   20.55   1
  -1   3  -4 1142.76   19.53   1
  -1   3  -4 1086.77   25.19   2
  -1   3  -4 1132.37   20.54   3
  -2  -3  -4 78.0304  3.8746   2
  -2  -3  -4 77.3730  2.4955   3
  -2  -3  -4 79.2138  2.4699   3
  -2  -3  -4 81.2377  3.2871   1
  -2   3  -4 77.9689  2.5946   3
   2   3   4 75.2421  3.9444   2
  -2   3  -4 79.1138  4.2477   2
  -2   3  -4 78.7444  2.6073   3
  -3  -3  -4 3.15731 1.53146   2
  -3  -3  -4 2.80500 1.27170   1
  -3  -3  -4 1.31986 0.71777   3
  -3   3  -4 -0.3066  1.5138   2
   3   3   4 1.01345 1.34894   2
  -3   3  -4 2.14163 0.72913   3
  -4  -3  -4 22.7940  3.3984   2
  -4  -3  -4 25.8134  3.0799   1
  -4  -3  -4 23.2644  1.5670   3
  -4   3  -4 17.3901  3.3667   2
  -4   3  -4 21.9370  1.6630   3
   4   3   4 22.2262  3.1105   2
  -5  -3  -4 20.7528  3.9340   2
  -5  -3  -4 15.3205  1.5994   3
   5   3   4 16.8948  2.7728   2
  -5   3  -4 12.5196  3.4682   2
  -5  -4   4 20.8131  1.7102   3
  -5  -4   4 19.2111  3.1916   1
  -5   4   4 18.5251  1.8222   3
   5   4  -4 18.9233  3.0299   1
  -4  -4   4 71.5052  4.3616   1
   4   4  -4 68.3442  4.2962   1
  -4   4   4 70.5790  5.0711   2
  -4   4   4 71.9565  2.8732   3
   3  -4  -4 38.0916  2.3351   1
  -3  -4   4 34.1490  2.8678   1
  -3   4   4 35.4864  3.3984   2
  -3   4   4 37.3258  1.9142   3
   2  -4  -4 129.723   3.743   1
  -2  -4   4 126.968   3.435   3
  -2  -4   4 126.998   4.470   1
  -2   4   4 131.061   3.598   3
  -2   4   4 123.155   3.574   3
  -2   4   4 127.210   5.111   2
  -1  -4   4 34.4508  1.9598   1
  -1  -4   4 35.3527  1.7300   3
   1  -4  -4 34.3472  1.5664   3
   1  -4  -4 34.5388  1.6133   1
   1   4  -4 34.4156  1.9412   1
  -1   4   4 36.7246  2.2108   2
  -1   4   4 35.5046  1.6971   3
   0  -4  -4 1808.93   32.08   3
   0  -4  -4 1828.58   31.37   1
   0  -4   4 1818.57   32.28   3
   0   4   4 1826.94   32.22   3
   0   4   4 1805.11   38.97   2
   0   4  -4 1834.70   31.10   1
   0   4  -4 1781.89   38.00   2
   0   4  -4 1807.53   32.11   3
  -1  -4  -4 112.535   3.508   1
   1  -4   4 112.160   3.029   3
  -1  -4  -4 109.639   3.112   3
  -1   4  -4 107.361   3.218   3
  -1   4  -4 112.073   4.457   2
   1   4   4 107.554   4.581   2
  -1   4  -4 110.837   2.584   1
  -2  -4  -4 141.322   4.681   1
  -2  -4  -4 139.628   3.673   3
  -2  -4  -4 135.434   3.704   3
   2   4   4 138.045   5.527   2
  -2   4  -4 139.273   5.935   2
  -2   4  -4 138.066   3.535   1
  -3  -4  -4 93.4955  4.8673   2
  -3  -4  -4 87.7953  4.2278   1
  -3  -4  -4 89.4044  2.8749   3
  -3   4  -4 90.7353  5.4870   2
  -3   4  -4 88.0850  3.0706   3
   3   4   4 84.2469  4.8179   2
  -4  -4  -4 19.2728  3.1571   2
  -4  -4  -4 15.8113  2.5548   1
  -4  -4  -4 14.8912  1.4197   3
   4   4   4 16.7427  2.7569   2
  -4   4  -4 12.4708  1.4500   3
  -4   4  -4 17.4154  3.4758   2
  -5  -4  -4 -0.0134  0.9978   3
  -5   4  -4 0.64179 0.96965   3
  -5   4  -4 -0.2047  2.2961   2
  -5  -5   4 123.958   4.128   3
  -5  -5   4 134.970   6.648   1
  -5   5   4 133.368   4.505   3
   5   5  -4 118.631   6.236   1
  -4  -5   4 43.2214  3.6539   1
  -4   5   4 39.9150  2.3081   3
  -4   5   4 50.2349  4.5252   2
  -3  -5   4 298.092   8.676   1
   3  -5  -4 293.057   7.124   1
  -3   5   4 291.639   6.968   3
  -3   5   4 297.170  10.174   2
   2  -5  -4 6.11017 0.98877   1
  -2   5   4 6.53130 1.48453   2
   1  -5  -4 223.225   5.029   1
  -1  -5   4 214.142   5.574   1
  -1  -5   4 221.032   5.386   3
   1  -5  -4 216.571   5.136   3
   1   5  -4 225.484   5.710   1
  -1   5   4 219.505   5.358   3
  -1   5   4 222.514   6.574   2
   0  -5  -4 1834.06   31.84   1
   0  -5  -4 1831.92   32.66   3
   0  -5   4 1839.51   32.85   3
   0   5  -4 1848.97   32.74   3
   0   5   4 1853.14   39.82   2
   0   5  -4 1867.96   31.63   1
   0   5   4 1815.64   32.65   3
   0   5  -4 1812.10   38.74   2
  -1  -5  -4 123.068   3.457   3
   1  -5   4 118.336   3.277   3
  -1   5  -4 116.696   2.627   1
  -1   5  -4 115.662   4.694   2
  -1   5  -4 123.286   3.576   3
   1   5   4 114.745   4.984   2
  -2  -5  -4 27.8165  2.1597   1
  -2   5  -4 23.3560  1.3120   1
   2   5   4 21.0012  2.6470   2
  -2   5  -4 26.4968  2.7922   2
  -3  -5  -4 9.83136 1.88716   1
  -3  -5  -4 13.1266  1.3174   3
  -3   5  -4 11.2748  2.4976   2
  -3   5  -4 9.90798 1.25166   3
   3   5   4 13.4481  2.4700   2
  -4  -5  -4 28.6711  1.8729   3
  -4  -5  -4 28.4779  3.4043   1
  -4   5  -4 27.9668  2.0437   3
   4   5   4 33.3419  3.6299   2
  -4   5  -4 30.5775  4.3198   2
  -5  -5  -4 31.3807  2.2194   3
  -5  -5  -4 27.1795  3.8255   1
   5   5   4 48.4832  4.2878   2
  -5   5  -4 31.8626  5.0218   2
  -5  -6   4 11.6301  2.7302   1
   5   6  -4 16.2866  3.0119   1
  -4  -6   4 981.954  21.751   1
  -4   6   4 975.994  26.015   2
  -4   6   4 943.573  18.986   3
  -3  -6   4 46.4278  3.3516   1
   3  -6  -4 38.6682  2.3809   1
  -3   6   4 37.4466  3.6881   2
  -3   6   4 39.0386  2.2127   3
   2  -6  -4 746.502  13.962   1
  -2   6   4 735.602  18.693   2
   1  -6  -4 780.367  14.405   1
  -1  -6   4 794.354  15.424   1
   1  -6  -4 763.508  14.919   3
  -1   6   4 766.184  18.385   2
   1   6  -4 791.408  14.719   3
  -1   6   4 811.107  15.407   3
   0  -6  -4 316.804   7.153   3
   0  -6  -4 315.596   6.894   1
   0  -6   4 323.269   7.323   3
   0   6   4 326.925   9.124   2
   0   6   4 329.494   7.258   3
   0   6  -4 312.581   7.082   3
   0   6  -4 317.827   8.182   2
  -1  -6  -4 2060.69   36.61   1
   1  -6   4 2060.66   36.58   3
  -1  -6  -4 2067.00   36.76   3
  -1   6  -4 1988.69   44.73   2
  -1   6  -4 2044.70   34.56   1
  -1   6  -4 2126.02   37.18   3
   1   6   4 2044.08   44.88   2
   1   6   4 2136.20   36.71   3
  -2  -6  -4 3.31501 1.13323   1
  -2   6  -4 2.14820 1.35251   2
   2   6   4 -0.1069  1.7985   2
  -3  -6  -4 54.4704  3.6082   1
  -3  -6  -4 47.5870  2.3099   3
   3   6   4 48.4579  4.0576   2
  -3   6  -4 49.7626  4.3784   2
  -3   6  -4 47.5618  2.4421   3
  -4  -6  -4 133.650   6.252   1
  -4  -6  -4 133.973   4.208   3
  -4   6  -4 123.716   4.381   3
  -4   6  -4 136.448   7.845   2
   4   6   4 145.188   7.053   2
  -5  -6  -4 70.7189  5.2090   1
  -5   6  -4 71.1481  6.5426   2
  -5  -7   4 51.4121  4.4921   1
   5   7  -4 48.8082  4.3645   1
  -4  -7   4 161.764   6.956   1
  -4   7   4 155.266   8.155   2
  -4   7   4 170.218   5.356   3
  -3  -7   4 1747.26   33.65   1
  -3   7   4 1699.11   40.62   2
  -3   7   4 1765.07   32.24   3
  -2  -7   4 -1.0591  0.7539   1
   2  -7  -4 0.27242 0.57710   1
  -2   7   4 1.65369 0.72452   3
  -2   7   4 0.23177 1.01793   2
   1  -7  -4 51.7512  2.0321   1
  -1  -7   4 45.2967  2.4524   1
   1  -7  -4 47.7486  2.2373   3
  -1   7   4 49.8153  2.9789   2
  -1   7   4 52.7180  2.3649   3
   1   7  -4 49.7089  2.0457   3
   0  -7  -4 1601.16   29.06   3
   0  -7   4 1607.54   29.29   3
   0  -7  -4 1572.05   28.17   1
   0   7  -4 1611.42   34.54   2
   0   7   4 1600.92   29.04   3
   0   7  -4 1580.18   28.91   3
   1  -7   4 310.297   7.068   3
  -1  -7  -4 317.625   7.717   1
  -1  -7  -4 307.961   7.212   3
   1   7   4 304.389   9.518   2
  -1   7  -4 305.980   5.721   1
  -1   7  -4 318.125   9.395   2
  -1   7  -4 312.357   7.359   3
   1   7   4 325.840   7.041   3
  -2  -7  -4 36.8592  2.5237   1
  -3  -7  -4 96.0836  4.7975   1
  -3  -7  -4 89.8781  3.3387   3
   3   7   4 90.7850  5.5039   2
  -3   7  -4 100.848   6.087   2
  -3   7  -4 91.9206  3.5501   3
  -4  -7  -4 0.16789 0.97563   3
  -4  -7  -4 0.51307 1.56501   1
  -4   7  -4 1.50276 2.23390   2
   4   7   4 2.11113 2.07302   2
  -4   7  -4 1.68320 1.03233   3
  -5  -7  -4 62.6008  5.1285   1
  -5   7  -4 59.3129  6.2294   2
  -5  -8   4 5.48942 2.25921   1
   5   8  -4 2.12222 2.15682   1
  -4  -8   4 169.259   7.301   1
  -4   8   4 190.501   9.200   2
  -4   8   4 190.396   5.930   3
  -3  -8   4 261.569   8.351   1
  -3   8   4 255.943   9.884   2
  -3   8   4 247.414   6.858   3
  -2  -8   4 13.4854  2.0247   1
   2  -8  -4 14.4448  1.3076   1
  -2   8   4 15.9390  2.4105   2
  -2   8   4 11.2599  1.4240   3
   1  -8  -4 61.7425  2.3333   1
  -1  -8   4 59.4992  2.8428   1
   1  -8  -4 59.3473  2.6484   3
   1   8  -4 61.4490  2.3812   3
  -1   8   4 62.2530  3.4725   2
  -1   8   4 64.4641  2.7716   3
   1   8  -4 62.3873  2.3287   2
   0  -8  -4 52.3783  2.3868   1
   0  -8   4 51.1131  2.0929   1
   0  -8   4 52.9737  2.5308   3
   0  -8  -4 53.9897  2.4643   3
   0   8  -4 46.7283  2.0104   1
   0   8  -4 52.7030  2.4073   3
   0   8   4 53.5142  3.6296   2
   0   8  -4 53.6838  2.7950   2
   0   8   4 51.9409  2.4021   3
  -1  -8  -4 683.836  14.068   1
   1  -8   4 669.043  13.415   3
  -1  -8  -4 667.958  13.582   3
  -1   8  -4 660.468  11.553   1
  -1   8  -4 662.937  13.702   3
  -1   8  -4 670.166  17.028   2
   1   8   4 666.088  17.234   2
  -2  -8  -4 38.1054  2.2011   3
   2   8   4 44.0298  4.7714   2
  -2   8  -4 47.3307  3.9114   2
  -2   8  -4 42.2764  2.3778   3
  -3  -8  -4 0.94353 1.35919   1
  -3  -8  -4 0.39731 0.80375   3
   3   8   4 1.49270 2.15553   2
  -3   8  -4 -0.3381  0.7170   3
  -3   8  -4 0.63768 1.66001   2
  -4  -8  -4 58.7747  2.9867   3
  -4  -8  -4 66.1046  4.6808   1
  -4   8  -4 66.8168  5.7505   2
  -4   8  -4 56.2804  3.0907   3
   4   8   4 67.6762  5.3556   2
  -5  -8  -4 1.53191 2.11364   1
  -5   8  -4 4.54766 3.11737   2
  -5  -9   4 3.67433 2.26479   1
   5   9  -4 3.37109 2.24154   1
  -4  -9   4 0.87076 1.59113   1
  -4   9   4 -1.3851  0.9512   3
  -4   9   4 2.42652 2.22725   2
  -3  -9   4 5.79867 1.69285   1
  -3   9   4 3.98329 2.03486   2
  -3   9   4 5.19395 1.20802   3
  -2  -9   4 74.3820  3.8620   1
   2  -9  -4 71.9201  2.5858   1
  -2   9   4 67.3944  4.3775   2
  -2   9   4 67.6163  3.1311   3
   1  -9  -4 385.239   8.206   1
  -1  -9   4 401.469   9.275   1
  -1   9   4 399.034   9.233   3
  -1   9   4 388.998  11.244   2
   0  -9  -4 -0.1277  0.6573   3
   0  -9   4 0.98756 0.71365   3
   0  -9   4 0.35561 0.56354   1
   0  -9  -4 0.60187 0.65507   1
   0   9  -4 -0.0464  0.5560   3
   0   9   4 -0.4305  0.5109   3
   0   9   4 2.17390 1.59581   2
   0   9  -4 -0.4153  0.7338   2
   0   9  -4 -0.1134  0.5004   1
  -1  -9  -4 3.12463 1.07390   1
  -1  -9  -4 1.52122 0.86007   3
   1   9   4 5.74200 2.64829   2
  -1   9  -4 5.67023 1.59233   2
  -1   9  -4 2.98899 0.90971   3
  -2  -9  -4 15.0154  1.6314   3
  -2  -9  -4 15.7922  2.2067   1
  -2   9  -4 15.7414  2.6909   2
   2   9   4 12.9156  3.3114   2
  -2   9  -4 12.8071  1.6173   3
  -3  -9  -4 6.88734 1.91793   1
  -3  -9  -4 6.75134 1.29221   3
  -3   9  -4 6.60377 1.32546   3
  -3   9  -4 7.98291 2.47969   2
   3   9   4 9.03092 3.04939   2
  -4  -9  -4 27.8263  2.3203   3
  -4  -9  -4 24.9966  3.5574   1
   4   9   4 32.9074  4.3869   2
  -4   9  -4 33.7743  4.7924   2
  -4   9  -4 25.4436  2.2686   3
  -5  -9  -4 5.24953 2.53435   1
  -5   9  -4 7.67611 3.34374   2
  -5 -10   4 14.6353  3.0998   1
  -5  10   4 11.6170  3.8544   2
  -4 -10   4 1.04388 1.50293   1
  -4  10   4 1.22952 2.23825   2
  -4  10   4 2.19481 1.12710   3
  -3 -10   4 0.13952 1.26877   1
  -3  10   4 0.16752 0.88267   3
  -3  10   4 -0.7840  1.5328   2
  -2 -10   4 49.7280  3.2749   1
  -2  10   4 45.3605  3.8250   2
  -2  10   4 48.6805  2.7937   3
   1 -10  -4 36.3229  1.9648   1
  -1 -10   4 37.2928  2.4464   1
  -1  10   4 36.9144  2.3477   3
   0 -10  -4 0.95633 0.78928   1
   0 -10   4 -0.0465  0.6850   3
   0 -10   4 0.33271 0.61647   1
   0 -10  -4 -0.8240  0.6856   3
   0  10  -4 -0.2627  0.5470   3
   0  10   4 0.74222 0.71169   3
   0  10  -4 0.76814 0.60622   1
   0  10  -4 0.77250 0.88467   2
   0  10   4 2.86414 1.63939   2
  -1 -10  -4 287.532   7.452   3
  -1 -10  -4 289.510   7.864   1
  -1  10  -4 289.576   9.545   2
   1  10   4 298.122  10.145   2
  -1  10  -4 292.046   7.573   3
  -2 -10  -4 64.1900  3.7686   1
  -2 -10  -4 64.5427  3.1009   3
  -2  10  -4 69.0624  3.2954   3
  -2  10  -4 69.3665  4.7148   2
   2  10   4 60.5997  5.6195   2
  -3 -10  -4 24.6098  3.1695   1
  -3 -10  -4 23.6097  2.0679   3
  -3  10  -4 20.8783  3.5435   2
  -3  10  -4 20.8752  2.1924   3
   3  10   4 21.2400  3.9413   2
  -4 -10  -4 7.53554 2.36632   1
  -4 -10  -4 7.84714 1.59215   3
  -4  10  -4 8.19198 1.64284   3
   4  10   4 9.88315 3.50881   2
  -4  10  -4 13.0889  3.4733   2
  -5 -10  -4 -2.0016  1.8407   1
  -5  10  -4 4.54476 2.98624   2
  -4 -11   4 7.51183 2.24363   1
  -4  11   4 2.63708 2.47985   2
  -4  11   4 3.62154 1.42840   3
  -3 -11   4 56.5468  4.0190   1
  -3  11   4 59.3518  5.0640   2
  -3  11   4 58.3878  3.3220   3
  -2 -11   4 31.5256  3.0634   1
  -2  11   4 27.7376  2.2742   3
  -2  11   4 33.0620  3.5207   2
  -1 -11   4 116.854   4.437   1
   1 -11  -4 123.687   3.867   1
  -1  11   4 122.604   5.659   2
  -1  11   4 122.213   4.461   3
   0 -11   4 29.3811  2.2344   3
   0 -11   4 28.9293  1.8671   1
   0 -11  -4 27.7075  2.2106   3
   0 -11  -4 27.4672  2.1259   1
   0  11  -4 28.5417  2.1335   3
   0  11   4 31.4307  3.2921   2
   0  11  -4 30.0332  1.8415   1
   0  11  -4 31.3102  2.6278   2
   0  11   4 27.2629  2.1051   3
  -1 -11  -4 98.9495  4.2686   1
  -1 -11  -4 93.1161  3.8370   3
  -1  11  -4 94.6820  5.1108   2
  -1  11  -4 101.474   4.038   3
   1  11   4 94.0723  5.9159   2
  -2 -11  -4 32.5055  2.4230   3
  -2 -11  -4 29.8017  3.1435   1
  -2  11  -4 31.5067  3.8386   2
   2  11   4 32.8987  4.4028   2
  -2  11  -4 32.8580  2.4556   3
  -3 -11  -4 114.266   5.791   1
  -3 -11  -4 115.969   4.503   3
  -3  11  -4 112.561   4.698   3
   3  11   4 121.031   7.432   2
  -3  11  -4 118.827   7.191   2
  -4 -11  -4 16.0928  3.1005   1
  -4 -11  -4 16.1355  2.1242   3
  -4  11  -4 17.9520  3.8974   2
  -4  11  -4 15.7861  2.1552   3
  -4 -12   4 1.24637 1.68133   1
  -4  12   4 1.27841 2.27725   2
  -4  12   4 -1.0465  1.0761   3
  -3 -12   4 22.8006  3.1097   1
  -3  12   4 17.7284  3.5646   2
  -3  12   4 16.1063  2.1273   3
  -2 -12   4 0.49906 1.19353   1
  -2  12   4 -0.3139  0.8237   3
  -2  12   4 1.22612 1.35930   2
  -1 -12   4 201.292   6.334   1
   1 -12  -4 221.423   5.747   1
  -1  12   4 211.305   6.461   3
  -1  12   4 218.450   8.307   2
   0 -12   4 20.9710  1.7847   1
   0 -12   4 25.7134  2.2069   3
   0 -12  -4 20.2888  2.1337   3
   0 -12  -4 25.9248  2.3415   1
   0  12  -4 24.9496  2.6546   2
   0  12  -4 19.4512  1.6941   1
   0  12   4 22.0583  2.8762   2
  -1 -12  -4 62.0025  3.2245   3
  -1 -12  -4 58.7147  3.4642   1
  -1  12  -4 52.8973  4.1290   2
  -1  12  -4 49.1133  3.0378   3
   1  12   4 60.4647  5.0872   2
  -2 -12  -4 184.661   6.974   1
  -2 -12  -4 178.374   5.922   3
  -2  12  -4 186.021   8.277   2
  -2  12  -4 173.563   6.020   3
   2  12   4 188.647   8.714   2
  -3 -12  -4 10.8366  1.8391   3
  -3 -12  -4 8.16108 2.20254   1
  -3  12  -4 4.59149 2.45031   2
   3  12   4 4.98688 3.70411   2
  -3  12  -4 4.18380 1.51574   3
  -4 -12  -4 137.049   5.416   3
  -4 -12  -4 127.843   7.002   1
  -4  12  -4 128.605   8.409   2
  -4  12  -4 133.355   5.538   3
  -4 -13   4 11.1419  2.5927   1
  -4  13   4 15.1017  3.9127   2
  -3 -13   4 1.88324 1.55509   1
  -3  13   4 1.48997 1.97528   2
  -3  13   4 0.82005 1.11669   3
  -2 -13   4 165.420   6.367   1
  -2  13   4 158.231   7.840   2
  -2  13   4 161.156   5.851   3
  -1 -13   4 33.0094  2.6089   1
  -1  13   4 34.7896  2.6441   3
  -1  13   4 31.7144  3.2551   2
   0 -13  -4 157.510   5.318   1
   0  13   4 152.442   6.671   2
   0  13  -4 153.692   6.268   2
  -1 -13  -4 262.358   7.965   1
  -1 -13  -4 258.805   7.559   3
  -1  13  -4 254.117   7.570   3
  -1  13  -4 257.537   9.494   2
   1  13   4 265.148   9.601   2
  -2 -13  -4 131.116   5.199   3
  -2 -13  -4 140.970   6.204   1
  -2  13  -4 142.859   7.432   2
   2  13   4 132.836   7.726   2
  -2  13  -4 144.274   5.523   3
  -3 -13  -4 488.585  12.162   3
  -3 -13  -4 479.307  13.984   1
   3  13   4 513.142  16.498   2
  -3  13  -4 489.144  16.922   2
  -3  13  -4 488.465  12.413   3
  -4 -13  -4 3.12434 2.17761   1
  -4  13  -4 2.99968 2.79470   2
  -4 -14   4 1.86801 1.96550   1
  -4  14   4 2.81773 2.71772   2
  -3 -14   4 62.5455  4.5118   1
  -3  14   4 55.1618  3.7195   3
  -3  14   4 59.1307  5.5664   2
  -2 -14   4 20.8178  2.8009   1
  -2  14   4 18.6782  3.3190   2
  -2  14   4 20.0952  2.4663   3
  -1 -14   4 121.184   4.842   1
  -1  14   4 110.485   6.089   2
  -1  14   4 119.692   4.901   3
   0 -14  -4 20.5278  2.2939   1
   0  14  -4 20.6327  2.7754   2
   0  14   4 18.3691  2.8041   2
  -1 -14  -4 1.01318 1.14455   3
  -1 -14  -4 -0.4767  1.1519   1
   1  14   4 1.02348 2.13974   2
  -1  14  -4 2.04838 1.60730   2
  -1  14  -4 1.38316 1.14757   3
  -2 -14  -4 329.797  10.388   1
  -2 -14  -4 342.775   9.526   3
   2  14   4 343.466  12.151   2
  -2  14  -4 344.536   9.634   3
  -2  14  -4 323.720  12.268   2
  -3 -14  -4 223.739   7.511   3
  -3 -14  -4 235.949   9.117   1
  -3  14  -4 223.467  10.739   2
   3  14   4 208.167  10.474   2
  -3  14  -4 228.421   7.671   3
  -4 -14  -4 6.53933 2.53110   1
  -4  14  -4 3.27431 2.91632   2
  -4 -15   4 1.28829 1.99277   1
  -4  15   4 0.80319 2.79728   2
  -3 -15   4 7.98106 2.25663   1
  -3  15   4 8.41133 3.14292   2
  -3  15   4 6.30163 1.79040   3
  -2 -15   4 30.8762  3.3715   1
  -2  15   4 27.0947  4.0614   2
  -2  15   4 30.6733  2.7855   3
  -1 -15   4 6.26060 1.56634   1
  -1  15   4 4.08331 1.87334   2
   0 -15  -4 15.6196  2.1782   1
   0  15  -4 15.9357  2.5800   2
   0  15   4 16.3214  2.8280   2
  -1 -15  -4 103.741   5.037   1
  -1 -15  -4 115.497   5.018   3
   1  15   4 92.8731  5.7997   2
  -1  15  -4 105.001   6.024   2
  -2 -15  -4 142.952   6.567   1
  -2 -15  -4 134.720   5.728   3
  -2  15  -4 145.828   7.865   2
  -2  15  -4 151.915   5.998   3
   2  15   4 145.684   7.797   2
  -3 -15  -4 -0.1629  1.6258   1
  -3 -15  -4 0.49492 1.42535   3
   3  15   4 -6.4437  3.4805   2
  -3  15  -4 0.16946 2.29730   2
  -3  15  -4 1.14012 1.34565   3
  -4 -15  -4 -0.2734  1.8866   1
  -4  15  -4 -2.8631  2.1793   2
  -4  16   4 3.20287 3.05700   2
  -3 -16   4 24.8490  3.4635   1
  -3  16   4 26.9330  4.6112   2
  -3  16   4 19.9148  2.7339   3
  -2 -16   4 26.1930  3.1962   1
  -2  16   4 26.6841  2.9357   3
  -2  16   4 28.9943  4.3079   2
  -1 -16   4 86.4102  4.2809   1
  -1  16   4 87.9057  5.8254   2
   0 -16  -4 80.5182  4.1817   1
   0  16   4 80.1241  5.2495   2
  -1 -16  -4 10.8267  2.1075   3
  -1 -16  -4 8.75404 2.13227   1
   1  16   4 7.49505 2.61533   2
  -1  16  -4 10.1203  2.5358   2
  -2 -16  -4 32.0041  3.7569   1
  -2 -16  -4 37.6497  3.2506   3
  -2  16  -4 42.9561  5.1451   2
   2  16   4 32.9866  4.5351   2
  -2  16  -4 43.8962  3.4312   3
  -3 -16  -4 -0.9139  1.4480   3
  -3 -16  -4 -0.7030  1.6657   1
  -3  16  -4 0.94483 2.40407   2
  -3  16  -4 -0.5425  1.2935   3
  -4  16  -4 0.55825 2.66399   2
  -3 -17   4 1.63822 1.86605   1
  -3  17   4 -1.0704  2.1776   2
  -3  17   4 1.70195 1.58789   3
  -2 -17   4 42.1416  4.0800   1
  -2  17   4 40.1899  3.4792   3
  -2  17   4 46.8811  5.5940   2
  -1  17   4 15.6924  3.2442   2
   0  17   4 -0.6857  1.4133   2
  -1 -17  -4 19.2094  2.8657   1
   1  17   4 27.0494  3.8124   2
  -1  17  -4 24.8208  3.7831   2
  -2 -17  -4 0.88636 1.49411   3
  -2 -17  -4 0.78664 1.67358   1
  -2  17  -4 1.70759 1.46388   3
   2  17   4 -4.3660  2.3241   2
  -2  17  -4 -0.0671  2.0251   2
  -3 -17  -4 1.10301 1.91613   1
  -3 -17  -4 -0.8885  1.5079   3
  -3  17  -4 -1.5797  1.4024   3
  -3  17  -4 0.05786 2.35234   2
  -3 -18   4 23.5813  3.6630   1
  -3  18   4 29.3865  5.2168   2
  -3  18   4 25.3258  3.4351   3
  -2 -18   4 3.71065 1.83148   1
  -2  18   4 -0.3218  1.9661   2
  -1  18   4 103.404   6.778   2
   0  18   4 71.0252  5.3561   2
  -1 -18  -4 1.83906 1.71620   1
   1  18   4 1.36409 2.02363   2
  -1  18  -4 2.72623 2.14559   2
  -2 -18  -4 15.5721  3.1145   1
  -2 -18  -4 14.0075  2.5680   3
  -2  18  -4 10.3787  3.2988   2
   2  18   4 11.2589  3.4081   2
  -3 -18  -4 -0.1570  1.8619   1
  -3  18  -4 2.31949 2.59865   2
  -3 -19   4 16.7556  3.3161   1
  -3  19   4 10.4520  3.8467   2
  -2  19   4 0.84608 2.29390   2
  -1  19   4 -0.4144  1.9305   2
   0  19   4 105.778   6.800   2
  -1 -19  -4 0.09539 1.87845   1
   1  19   4 3.34059 2.36452   2
  -1  19  -4 8.85220 2.90444   2
  -2 -19  -4 1.45884 1.91593   1
  -2  19  -4 -2.1854  1.8550   2
   2  19   4 -3.5432  2.2712   2
  -3 -19  -4 3.37056 2.48716   1
  -3  19  -4 6.26281 3.44088   2
  -2  20   4 0.06333 2.20807   2
  -1  20   4 -0.0765  2.0641   2
   0  20   4 2.28081 2.32737   2
   1  20   4 7.15794 2.85171   2
  -2 -20  -4 -1.0511  1.8401   1
  -2  20  -4 -0.1183  2.4922   2
  -2  21   4 63.7352  6.5262   2
  -1  21   4 9.50949 3.31459   2
   0  21   4 3.02637 2.31129   2
   1  21   4 5.72026 2.62858   2
  -2 -21  -4 0.04690 2.27180   1
  -2  21  -4 0.66779 2.67491   2
  -1  22   4 33.9837  5.3608   2
   0  22   4 35.6454  5.2059   2
   1  22   4 1.82410 2.50567   2
   0  23   4 3.73944 2.76828   2
  -5   0   5 -1.1745  0.8411   3
   4   0  -5 -0.3951  1.2611   1
  -4   0   5 -0.9086  0.6310   3
   3   0  -5 0.77204 1.00030   1
  -3   0   5 -0.5285  0.4844   3
  -2   0   5 -0.1477  0.4195   3
   2   0  -5 0.77131 0.74248   1
  -2   0   5 0.56769 0.68102   2
  -2   0   5 -0.9096  0.3969   3
   1   0  -5 -0.1686  0.5264   1
  -1   0   5 -0.8966  0.5534   2
  -1   0   5 -1.1723  0.3791   3
   0   0  -5 0.18362 0.41301   1
   0   0   5 0.02413 0.37756   3
   0   0   5 -1.5927  0.8052   2
   0   0  -5 -0.4856  0.3871   3
  -1   0  -5 0.50739 0.49043   1
  -1   0  -5 0.13339 0.48006   3
   1   0   5 -0.5182  0.7739   2
  -1   0  -5 -0.8785  0.5462   2
  -2   0  -5 0.78517 0.53559   3
  -2   0  -5 0.36799 0.54693   3
  -2   0  -5 -0.4169  0.6837   1
  -2   0  -5 -0.0966  0.4246   2
  -3   0  -5 -0.4759  0.7326   3
  -3   0  -5 1.34801 1.61601   2
  -3   0  -5 -0.7430  0.9668   1
  -4   0  -5 -0.6956  0.8688   3
  -4   0  -5 -0.3155  1.8408   2
  -5   0  -5 2.38958 2.40553   2
  -5   0  -5 -0.0482  0.9675   3
  -5  -1   5 13.7857  1.6187   3
   5   1  -5 11.3634  2.4988   1
  -5   1   5 14.6583  1.6401   3
  -4  -1   5 85.0150  3.0739   3
   4  -1  -5 95.6998  4.4046   1
  -4   1   5 90.9106  3.1981   3
   4   1  -5 83.5512  4.4083   1
   3  -1  -5 40.5482  2.7273   1
  -3  -1   5 42.9876  1.9660   3
   3   1  -5 41.0130  2.8321   1
  -3   1   5 47.7805  3.2765   2
  -3   1   5 44.8962  2.0403   3
  -2  -1   5 123.022   3.347   3
   2  -1  -5 123.796   4.019   1
  -2  -1   5 120.951   3.457   3
  -2  -1   5 121.127   4.025   2
  -2   1   5 121.874   3.485   3
  -2   1   5 122.177   4.490   2
  -2   1   5 125.397   3.432   3
   2   1  -5 118.602   4.083   1
   1  -1  -5 34.6805  1.7761   1
  -1  -1   5 27.8278  1.5707   3
  -1  -1   5 33.2043  1.4999   2
  -1   1   5 32.3577  1.6701   3
  -1   1   5 33.0125  1.9113   2
   0  -1  -5 152.832   3.814   3
   0  -1   5 138.825   3.738   3
   0  -1   5 146.715   4.254   2
   0  -1  -5 130.169   3.497   1
   0   1   5 131.925   4.374   2
   0   1   5 141.588   3.773   3
   0   1  -5 142.860   3.540   1
   0   1  -5 148.317   3.761   3
  -1  -1  -5 8.17380 0.94812   3
  -1  -1  -5 9.18627 1.06455   1
  -1  -1  -5 6.69418 1.16909   2
   1   1   5 6.85432 1.34644   2
  -1   1  -5 6.91111 0.90297   3
  -1   1  -5 7.08954 1.25211   2
  -1   1  -5 10.9623  1.0158   1
  -2  -1  -5 1.58899 0.83158   1
  -2  -1  -5 3.23380 0.71311   3
  -2  -1  -5 1.95011 1.07886   2
  -2  -1  -5 3.24867 0.72265   3
  -2   1  -5 1.40706 0.85705   2
  -2   1  -5 2.93287 0.67664   3
  -2   1  -5 2.79714 0.87010   1
  -3  -1  -5 104.909   5.668   2
  -3  -1  -5 101.680   4.388   1
  -3  -1  -5 100.553   3.249   3
  -3   1  -5 106.403   4.189   1
  -3   1  -5 96.0006  3.2372   3
  -3   1  -5 107.332   5.909   2
  -4  -1  -5 210.807   5.432   3
  -4  -1  -5 214.580   9.198   2
   4   1   5 185.470   8.611   2
  -4   1  -5 206.010   5.455   3
  -4   1  -5 212.313   9.465   2
  -5  -1  -5 -2.9488  2.1686   2
  -5  -1  -5 -0.2640  1.0215   3
  -5   1  -5 1.62483 1.07122   3
  -5   1  -5 -0.9936  2.2497   2
  -5  -2   5 110.062   3.852   3
   5   2  -5 106.975   5.587   1
  -5   2   5 112.247   3.972   3
  -4  -2   5 42.3813  3.3989   1
   4  -2  -5 40.3816  2.9919   1
  -4  -2   5 37.0456  1.9842   3
   4   2  -5 45.1781  3.4350   1
  -4   2   5 39.8893  2.2051   3
   3  -2  -5 10.9746  1.6814   1
  -3  -2   5 11.5590  1.2203   3
  -3  -2   5 9.15885 1.72649   1
  -3   2   5 10.5587  1.9892   2
   3   2  -5 9.67227 1.75994   1
  -3   2   5 9.83047 1.18169   3
  -2  -2   5 205.455   4.812   3
  -2  -2   5 203.789   5.007   3
   2  -2  -5 202.707   5.385   1
  -2  -2   5 193.906   5.666   1
  -2   2   5 208.323   6.505   2
   2   2  -5 200.509   5.785   1
   1  -2  -5 201.981   4.871   1
  -1  -2   5 205.058   4.976   3
   1  -2  -5 194.987   4.595   3
  -1   2   5 205.293   4.970   3
   1   2  -5 203.187   5.098   1
   0  -2   5 359.295   7.638   3
   0  -2   5 390.144   8.819   2
   0  -2  -5 364.198   7.572   3
   0   2  -5 379.280   7.693   3
   0   2   5 353.430   7.592   3
   0   2  -5 370.295   8.617   2
   0   2  -5 316.357   7.007   1
  -1  -2  -5 50.1893  2.1583   1
  -1  -2  -5 45.8955  1.9520   3
   1  -2   5 47.1368  1.8391   3
  -1   2  -5 50.3906  2.0747   3
   1   2   5 42.5704  2.7761   2
  -1   2  -5 44.5214  2.6980   2
  -2  -2  -5 7.64424 1.27786   1
  -2  -2  -5 5.85875 1.44965   2
  -2  -2  -5 2.88159 0.63908   3
  -2   2  -5 4.53349 1.39701   2
  -2   2  -5 6.55562 1.03728   1
   2   2   5 6.85774 1.64358   2
  -3  -2  -5 158.826   6.871   2
  -3  -2  -5 163.854   5.719   1
  -3  -2  -5 158.324   4.309   3
   3   2   5 157.843   6.902   2
  -3   2  -5 160.464   7.338   2
  -3   2  -5 164.509   5.157   1
  -3   2  -5 158.154   4.417   3
  -4  -2  -5 -1.8587  0.8807   3
  -4  -2  -5 2.25148 1.90563   2
  -4  -2  -5 3.54756 1.56484   1
  -4   2  -5 -0.6340  1.8672   2
  -4   2  -5 0.30395 0.78251   3
   4   2   5 1.26824 1.50450   2
  -5  -2  -5 15.3923  1.7449   3
  -5  -2  -5 20.7814  4.0347   2
   5   2   5 22.5835  3.3153   2
  -5   2  -5 14.6212  1.6779   3
  -5   2  -5 15.0979  3.7947   2
  -5  -3   5 17.2031  1.7514   3
   5   3  -5 13.9386  2.7798   1
  -5   3   5 14.8077  1.7405   3
   4  -3  -5 8.01809 1.71169   1
  -4  -3   5 6.18762 1.84407   1
  -4  -3   5 7.08896 1.11679   3
   4   3  -5 4.93139 1.76401   1
  -4   3   5 5.94171 1.13361   3
   3  -3  -5 14.1975  1.7676   1
  -3  -3   5 16.4325  1.3741   3
  -3  -3   5 21.4674  2.4292   1
  -3   3   5 15.9418  1.4033   3
   3   3  -5 14.6735  2.1457   1
  -3   3   5 16.4434  2.4884   2
   2  -3  -5 22.7427  1.7344   1
  -2  -3   5 22.0658  1.9241   1
   2   3  -5 18.7407  1.9660   1
  -2   3   5 20.7804  2.1439   2
   1  -3  -5 71.4483  2.4272   3
   1  -3  -5 77.5500  2.6003   1
  -1  -3   5 81.0874  2.7728   3
  -1   3   5 78.1634  2.6919   3
   1   3  -5 71.9346  2.7488   1
  -1   3   5 75.8567  3.1877   2
   0  -3  -5 305.783   6.600   1
   0  -3  -5 308.948   6.758   3
   0  -3   5 316.752   6.940   3
   0   3   5 315.260   8.629   2
   0   3  -5 303.273   7.543   2
   0   3   5 297.438   6.712   3
   0   3  -5 318.170   6.842   3
   1  -3   5 167.705   4.149   3
  -1  -3  -5 174.565   4.630   1
  -1  -3  -5 171.832   4.375   3
   1   3   5 169.189   5.789   2
  -1   3  -5 169.281   5.727   2
  -1   3  -5 174.665   4.472   3
  -1   3  -5 157.886   3.784   1
  -2  -3  -5 17.5032  1.8666   1
  -2  -3  -5 18.1658  2.2039   2
  -2   3  -5 18.2383  1.4601   1
   2   3   5 16.1327  2.2564   2
  -2   3  -5 17.3323  2.4564   2
  -3  -3  -5 0.50258 1.45083   2
  -3  -3  -5 3.05285 1.33829   1
  -3  -3  -5 0.68931 0.75870   3
  -3   3  -5 1.78367 0.78821   3
   3   3   5 -0.2992  1.2714   2
  -3   3  -5 1.99072 1.70513   2
  -4  -3  -5 19.7622  1.7318   3
  -4  -3  -5 22.2399  2.8594   1
  -4  -3  -5 21.1671  3.3040   2
  -4   3  -5 19.1699  3.5661   2
  -4   3  -5 18.8347  1.7238   3
   4   3   5 27.2055  3.5696   2
  -5  -3  -5 -5.1902  2.1170   2
  -5  -3  -5 -0.3509  1.0485   3
  -5   3  -5 4.47621 2.86858   2
  -5  -4   5 -2.7855  1.5730   1
  -5  -4   5 -0.2807  0.8459   3
   5   4  -5 0.34012 1.72366   1
  -4  -4   5 7.22658 1.19839   3
  -4  -4   5 6.92659 1.99151   1
  -4   4   5 5.70800 1.21871   3
   4   4  -5 9.03282 2.19174   1
  -3  -4   5 30.9568  1.8468   3
   3  -4  -5 31.3993  2.2850   1
  -3  -4   5 30.2663  2.9582   1
  -3   4   5 31.9507  3.2345   2
  -3   4   5 28.5428  1.8399   3
   3   4  -5 30.6003  2.9944   1
   1  -4  -5 127.014   3.579   1
   1  -4  -5 133.078   3.658   3
  -1  -4   5 135.433   3.915   3
   1   4  -5 136.472   4.057   1
   1   4  -5 133.827   3.506   3
  -1   4   5 135.466   4.659   2
  -1   4   5 135.046   3.883   3
   0  -4   5 110.970   3.401   3
   0  -4  -5 112.995   3.282   1
   0  -4  -5 113.575   3.380   3
   0   4   5 111.751   3.369   3
   0   4  -5 110.728   3.558   2
   0   4   5 115.682   4.946   2
   0   4  -5 102.586   2.951   1
   0   4  -5 109.954   3.323   3
   1  -4   5 6.82210 0.88907   3
  -1  -4  -5 7.41478 1.12931   1
  -1  -4  -5 7.07358 0.97012   3
   1   4   5 6.64082 0.84281   3
  -1   4  -5 10.1709  0.8633   1
  -1   4  -5 8.19343 1.03245   3
  -1   4  -5 9.30722 1.51390   2
  -3  -4  -5 0.63712 1.38984   2
  -3  -4  -5 0.31689 1.12667   1
  -3  -4  -5 0.19219 0.72032   3
  -3   4  -5 -0.4376  1.3752   2
  -3   4  -5 0.72016 0.73820   3
   3   4   5 -0.3463  1.3147   2
  -4  -4  -5 1.06803 0.88444   3
  -4  -4  -5 -0.7973  1.7877   2
  -4  -4  -5 2.52619 1.62258   1
   4   4   5 4.26976 1.76362   2
  -4   4  -5 1.88672 0.94107   3
  -4   4  -5 -0.0689  1.8387   2
  -5   4  -5 0.26797 2.43204   2
  -5  -5   5 33.6864  4.0821   1
   5   5  -5 23.3998  3.4212   1
  -4  -5   5 74.0504  4.5234   1
  -4  -5   5 72.3104  3.0786   3
   4   5  -5 62.8925  4.2500   1
  -4   5   5 75.7909  3.2566   3
  -3  -5   5 112.973   3.715   3
  -3  -5   5 112.920   4.993   1
   3  -5  -5 113.796   4.053   1
  -3   5   5 107.554   3.789   3
   3   5  -5 106.645   4.881   1
  -3   5   5 110.844   5.711   2
  -2   5   5 54.8391  2.4001   3
  -1  -5   5 439.281   9.517   1
   1  -5  -5 448.558   9.043   1
  -1  -5   5 437.542   9.517   3
   1  -5  -5 420.142   9.048   3
   1   5  -5 444.425   9.569   1
   1   5  -5 455.246   9.051   3
  -1   5   5 443.819   9.439   3
  -1   5   5 443.408  11.345   2
   0  -5   5 322.701   7.373   3
   0  -5  -5 321.776   7.064   1
   0  -5  -5 326.313   7.282   3
   0   5  -5 328.880   6.747   1
   0   5  -5 319.316   8.110   2
   0   5   5 316.126   7.261   3
   0   5  -5 327.851   7.282   3
   0   5   5 329.308   9.429   2
   1  -5   5 325.861   7.150   3
  -1  -5  -5 331.475   7.362   3
   1   5   5 285.425   9.285   2
  -1   5  -5 336.191   7.528   3
  -1   5  -5 334.398   6.419   1
  -1   5  -5 329.551   9.459   2
   1   5   5 346.291   7.215   3
  -2  -5  -5 169.178   5.480   1
  -2   5  -5 138.965   4.435   3
  -2   5  -5 182.524   7.089   2
   2   5   5 179.078   6.857   2
  -3  -5  -5 11.1397  1.3371   3
  -3  -5  -5 6.80076 1.73635   1
  -3   5  -5 8.32543 2.29239   2
  -3   5  -5 8.82362 1.28555   3
   3   5   5 12.5628  2.4664   2
  -4  -5  -5 1.41192 1.49494   1
  -4  -5  -5 2.26442 1.05788   3
   4   5   5 5.32833 2.18273   2
  -4   5  -5 2.32003 2.17958   2
  -4   5  -5 1.45987 1.01617   3
  -5   5  -5 74.1730  6.5945   2
   5   5   5 76.6606  5.5924   2
  -5  -6   5 1.37048 1.99978   1
   5   6  -5 2.51657 1.97783   1
  -4  -6   5 30.6663  3.5016   1
  -4  -6   5 27.7795  2.0649   3
  -4   6   5 29.0439  2.2157   3
  -4   6   5 33.7730  4.3556   2
   4   6  -5 26.6939  3.3359   1
   3  -6  -5 740.752  14.592   1
  -3  -6   5 725.532  16.511   1
  -3   6   5 716.331  14.918   3
  -3   6   5 725.843  19.701   2
   2  -6  -5 136.936   3.982   1
  -2   6   5 134.440   5.701   2
  -2   6   5 137.443   4.295   3
   1  -6  -5 86.9460  3.0545   3
  -1  -6   5 90.8647  3.4144   1
  -1  -6   5 94.4882  3.3684   3
   1  -6  -5 91.3243  2.9638   1
  -1   6   5 93.4279  4.0710   2
  -1   6   5 91.1800  3.2619   3
   1   6  -5 92.4384  3.4416   1
   1   6  -5 92.0765  2.8899   3
   0  -6  -5 29.3671  1.7052   1
   0  -6   5 26.4756  1.7647   3
   0  -6  -5 28.1961  1.7134   3
   0   6  -5 28.4926  1.5254   1
   0   6  -5 27.5505  1.6904   3
   0   6   5 25.8496  2.7890   2
   0   6  -5 25.3415  1.8635   2
   0   6   5 28.5502  1.7209   3
   1  -6   5 0.31787 0.50653   3
  -1  -6  -5 -0.2761  0.6146   3
  -1  -6  -5 -0.2865  0.6216   1
  -1   6  -5 -0.5974  0.8399   2
  -1   6  -5 -0.0055  0.5375   3
   1   6   5 -0.1403  0.4916   3
   1   6   5 1.50500 1.95971   2
  -1   6  -5 0.13188 0.35811   1
  -2  -6  -5 122.312   4.693   1
  -2   6  -5 120.322   5.911   2
  -2   6  -5 121.608   3.993   3
   2   6   5 115.910   6.013   2
  -3  -6  -5 1.09681 0.86027   3
  -3  -6  -5 3.05675 1.40680   1
  -3   6  -5 2.81272 1.82756   2
  -3   6  -5 1.35164 0.86897   3
   3   6   5 3.45797 1.98886   2
  -4  -6  -5 47.6025  3.9814   1
  -4  -6  -5 41.4655  2.4617   3
  -4   6  -5 43.4448  5.2466   2
   4   6   5 52.4206  4.6129   2
  -4   6  -5 41.5748  2.6263   3
  -5  -6  -5 1.90287 2.11156   1
  -5   6  -5 0.88984 2.69224   2
  -5  -7   5 31.5346  4.0655   1
   5   7  -5 27.7574  3.7621   1
  -4  -7   5 27.7177  3.4244   1
  -4  -7   5 26.8908  2.0734   3
  -4   7   5 26.8686  2.2580   3
  -4   7   5 29.4816  4.2261   2
   4   7  -5 29.6050  3.4766   1
  -3  -7   5 479.317  12.361   1
  -3   7   5 479.694  10.920   3
  -3   7   5 467.616  14.597   2
  -2  -7   5 88.2173  4.0762   1
   2  -7  -5 90.8217  3.1146   1
  -2   7   5 85.7794  4.6280   2
  -2   7   5 86.0646  3.4305   3
   1  -7  -5 355.517   7.620   1
  -1  -7   5 359.993   8.394   3
   1  -7  -5 340.948   7.926   3
  -1  -7   5 347.495   8.254   1
  -1   7   5 349.559   8.239   3
   1   7  -5 362.514   8.367   1
   1   7  -5 349.060   7.666   3
  -1   7   5 355.017  10.009   2
   0  -7  -5 58.9881  2.5984   3
   0  -7   5 60.3631  2.6594   3
   0  -7  -5 59.9076  2.5005   1
   0   7  -5 56.5225  2.4996   3
   0   7  -5 57.6426  2.2387   1
   0   7  -5 59.9496  2.8546   2
   0   7   5 53.3789  3.9196   2
   0   7   5 55.5654  2.5202   3
   1  -7   5 348.898   7.833   3
  -1  -7  -5 339.058   7.897   3
  -1  -7  -5 349.209   8.404   1
  -1   7  -5 341.961   8.034   3
   1   7   5 329.272  10.504   2
  -1   7  -5 333.795   6.448   1
  -1   7  -5 343.152  10.107   2
  -2  -7  -5 43.5369  2.3466   3
  -2  -7  -5 46.1744  2.9641   1
  -2   7  -5 44.0091  2.4445   3
  -2   7  -5 45.2797  3.9018   2
   2   7   5 35.6629  4.0139   2
  -3  -7  -5 -1.1634  0.7404   3
  -3  -7  -5 1.16742 1.31045   1
  -3   7  -5 -0.0065  0.7077   3
  -3   7  -5 1.40587 1.66840   2
   3   7   5 0.34046 2.01201   2
  -4  -7  -5 33.0774  2.3159   3
  -4  -7  -5 31.3532  3.7047   1
  -4   7  -5 30.1143  2.3666   3
  -4   7  -5 32.1593  4.5826   2
   4   7   5 46.3344  4.6808   2
  -5  -7  -5 2.83666 2.33830   1
  -5   7  -5 3.80194 2.88570   2
  -5  -8   5 4.43328 2.16215   1
   5   8  -5 3.69574 2.22777   1
  -4  -8   5 400.968  11.952   1
   4   8  -5 391.505  11.872   1
  -4   8   5 403.587  14.404   2
  -4   8   5 409.340  10.184   3
  -3  -8   5 17.6816  2.5568   1
  -3   8   5 19.1219  2.0175   3
  -3   8   5 16.6853  3.0073   2
   2  -8  -5 184.396   4.811   1
  -2  -8   5 177.096   6.159   1
  -2   8   5 179.820   5.490   3
  -2   8   5 181.073   7.259   2
  -1  -8   5 80.0651  3.3745   1
   1  -8  -5 86.8836  2.9871   1
  -1  -8   5 81.0309  3.3457   3
  -1   8   5 88.3506  4.2015   2
   1   8  -5 82.5324  3.3931   1
  -1   8   5 82.1256  3.3134   3
   0  -8  -5 132.254   4.102   1
   0  -8   5 131.387   4.275   3
   0  -8  -5 127.090   4.148   3
   0   8   5 115.299   5.217   2
   0   8  -5 134.829   3.659   1
   0   8   5 134.058   4.195   3
   0   8  -5 130.348   4.134   3
   0   8  -5 128.060   4.585   2
  -1  -8  -5 382.270   8.840   3
  -1  -8  -5 394.321   9.342   1
  -1   8  -5 384.373  11.219   2
   1   8   5 381.943  11.811   2
  -1   8  -5 375.964   8.910   3
  -2  -8  -5 4.86227 1.38006   1
  -2  -8  -5 3.99166 1.08517   3
  -2   8  -5 4.55761 1.78872   2
  -2   8  -5 4.33298 1.06997   3
   2   8   5 0.12845 2.62505   2
  -3  -8  -5 1.91307 1.02197   3
  -3  -8  -5 0.33222 1.24318   1
  -3   8  -5 1.32219 0.91701   3
   3   8   5 4.08821 2.51308   2
  -3   8  -5 3.65796 2.02338   2
  -4  -8  -5 23.7209  2.1469   3
  -4  -8  -5 28.6025  3.6908   1
   4   8   5 29.1580  4.1025   2
  -4   8  -5 24.7191  2.2379   3
  -4   8  -5 22.3633  4.0694   2
  -5  -8  -5 14.4927  3.1820   1
  -5   8  -5 15.2893  4.1479   2
  -5  -9   5 -1.2287  1.5706   1
   5   9  -5 -0.4755  1.8255   1
  -4  -9   5 4.79347 1.99200   1
  -4   9   5 6.27375 1.46752   3
  -4   9   5 3.31494 2.34187   2
  -3  -9   5 46.9718  3.5826   1
  -3   9   5 52.3448  4.5350   2
  -3   9   5 53.8307  3.0198   3
   2  -9  -5 3.05652 0.92372   1
  -2  -9   5 5.08358 1.42833   1
  -2   9   5 2.39920 1.03496   3
  -2   9   5 2.05713 1.48665   2
  -1  -9   5 0.38179 0.73865   3
  -1  -9   5 -0.1934  0.7504   1
   1  -9  -5 0.38136 0.63821   1
   1   9  -5 -0.5285  0.7212   1
  -1   9   5 -0.1709  0.6461   3
  -1   9   5 0.00635 1.01324   2
   0  -9   5 444.022  10.157   3
   0  -9  -5 438.439   9.928   3
   0  -9  -5 435.200   9.670   1
   0   9  -5 430.974   8.931   1
   0   9  -5 444.244   9.877   3
   0   9  -5 432.180  11.311   2
   0   9   5 432.158   9.889   3
  -1  -9  -5 68.5339  3.1083   3
  -1  -9  -5 80.0618  3.6415   1
   1   9   5 82.0619  5.6897   2
  -1   9  -5 81.6254  3.4132   3
  -1   9  -5 72.1096  4.1669   2
  -2  -9  -5 26.3849  2.0761   3
  -2  -9  -5 23.4499  2.6648   1
  -2   9  -5 25.0914  2.1038   3
   2   9   5 34.1180  4.2204   2
  -2   9  -5 25.1455  3.3751   2
  -3  -9  -5 22.2299  2.9676   1
  -3  -9  -5 21.5226  2.1484   3
  -3   9  -5 23.5192  3.7689   2
   3   9   5 30.1976  4.2221   2
  -3   9  -5 21.6600  2.2165   3
  -4  -9  -5 19.9920  3.2568   1
  -4  -9  -5 21.9237  2.2388   3
  -4   9  -5 22.7541  2.3706   3
   4   9   5 21.5636  4.1664   2
  -4   9  -5 26.8742  4.4410   2
  -5  -9  -5 10.2844  2.9750   1
  -5   9  -5 14.0977  4.0610   2
  -4 -10   5 0.70699 1.60117   1
  -4  10   5 0.81991 1.08796   3
  -4  10   5 -1.9833  1.8816   2
  -3 -10   5 9.23446 2.13153   1
  -3  10   5 9.87884 1.62838   3
  -3  10   5 11.8333  2.7655   2
  -2 -10   5 123.757   5.163   1
  -2  10   5 123.797   6.232   2
  -2  10   5 117.666   4.529   3
  -1 -10   5 212.629   6.293   3
  -1 -10   5 208.371   6.113   1
   1 -10  -5 207.719   5.428   1
  -1  10   5 203.281   6.111   3
  -1  10   5 211.735   7.644   2
   0 -10   5 3.25437 1.01674   3
   0 -10  -5 4.42861 1.13949   3
   0 -10  -5 4.00399 1.03564   1
   0  10  -5 2.30197 1.11100   2
   0  10   5 2.96027 0.98978   3
   0  10  -5 3.50853 0.85541   1
   0  10  -5 2.59941 0.88987   3
  -1 -10  -5 47.4602  2.9496   1
  -1 -10  -5 46.4827  2.6594   3
   1  10   5 59.4746  5.5746   2
  -1  10  -5 46.5815  2.7177   3
  -1  10  -5 50.1202  3.6731   2
  -2 -10  -5 15.2495  2.2976   1
  -2 -10  -5 17.3845  1.9643   3
   2  10   5 13.3119  3.5100   2
  -2  10  -5 22.7979  3.3431   2
  -2  10  -5 15.9469  1.9250   3
  -3 -10  -5 9.54349 1.66248   3
  -3 -10  -5 7.59321 2.11444   1
  -3  10  -5 8.92521 2.69365   2
   3  10   5 10.9522  3.4951   2
  -3  10  -5 6.40249 1.50244   3
  -4 -10  -5 4.16443 1.44730   3
  -4 -10  -5 1.99853 1.90410   1
  -4  10  -5 2.62568 1.31867   3
   4  10   5 4.33924 3.36556   2
  -4  10  -5 1.96357 2.43869   2
  -4 -11   5 12.0382  2.6104   1
  -4  11   5 9.00688 1.86107   3
  -4  11   5 14.8103  3.7475   2
  -3 -11   5 1.41663 1.42143   1
  -3  11   5 0.43483 0.88787   3
  -3  11   5 1.78460 1.76985   2
  -2 -11   5 8.40431 1.79251   1
  -2  11   5 11.8517  1.7713   3
  -2  11   5 12.2571  2.5445   2
   1 -11  -5 15.6361  1.6382   1
  -1 -11   5 18.1609  2.0309   1
  -1  11   5 14.5739  2.3260   2
  -1  11   5 16.7816  1.9861   3
   0 -11  -5 59.2713  3.1336   3
   0 -11  -5 60.6022  3.0853   1
   0 -11   5 60.6362  3.2195   3
   0  11  -5 60.1863  2.5765   1
   0  11  -5 66.9063  3.1472   3
   0  11   5 68.1694  3.2489   3
   0  11   5 66.3146  4.4203   2
   0  11  -5 63.3651  3.6438   2
  -1 -11  -5 28.4329  2.4618   1
  -1 -11  -5 25.2286  2.2088   3
  -1  11  -5 26.3393  3.1171   2
   1  11   5 29.8227  4.0299   2
  -1  11  -5 27.6116  2.3191   3
  -2 -11  -5 116.269   5.266   1
  -2 -11  -5 108.670   4.361   3
   2  11   5 103.548   7.099   2
  -2  11  -5 112.751   6.319   2
  -2  11  -5 111.562   4.559   3
  -3 -11  -5 66.9295  4.5920   1
  -3 -11  -5 70.6496  3.6247   3
  -3  11  -5 65.0746  5.5458   2
  -3  11  -5 71.2728  3.7873   3
   3  11   5 69.0388  6.4602   2
  -4 -11  -5 18.6299  3.2612   1
  -4 -11  -5 20.8671  2.4391   3
   4  11   5 24.1154  4.8540   2
  -4  11  -5 24.4518  4.4463   2
  -4  11  -5 21.4090  2.5431   3
  -4 -12   5 47.3975  4.2080   1
  -4  12   5 53.6826  6.4099   2
  -4  12   5 45.5653  3.3739   3
  -3 -12   5 -1.2861  1.0485   1
  -3  12   5 -0.9133  1.7236   2
  -3  12   5 1.31264 1.08590   3
  -2 -12   5 93.8034  4.6260   1
  -2  12   5 89.4505  4.2032   3
  -2  12   5 90.2713  5.6947   2
   1 -12  -5 282.765   7.109   1
  -1 -12   5 291.892   7.884   1
  -1  12   5 279.218   7.909   3
  -1  12   5 282.723   9.861   2
   0 -12  -5 8.23191 1.57417   3
   0 -12   5 6.66655 1.42784   3
   0 -12  -5 5.14986 1.32479   1
   0  12  -5 7.71608 1.75801   2
   0  12  -5 8.00989 1.21035   1
   0  12   5 9.05538 2.31054   2
  -1 -12  -5 21.9274  2.3078   3
  -1 -12  -5 23.8530  2.6746   1
  -1  12  -5 31.6991  3.5319   2
   1  12   5 21.6001  3.5657   2
  -1  12  -5 25.8536  2.5278   3
  -2 -12  -5 306.156   8.521   3
  -2 -12  -5 301.679   9.488   1
  -2  12  -5 309.675  11.417   2
  -2  12  -5 316.815   8.805   3
   2  12   5 312.483  11.822   2
  -3 -12  -5 6.70246 1.62893   3
  -3 -12  -5 11.2003  2.5154   1
  -3  12  -5 6.06425 2.66794   2
  -3  12  -5 5.01603 1.55526   3
   3  12   5 3.86587 3.67237   2
  -4 -12  -5 177.081   8.359   1
  -4  12  -5 185.885   6.785   3
   4  12   5 174.835  10.070   2
  -4  12  -5 184.891  10.106   2
  -4 -13   5 0.06476 1.73417   1
  -4  13   5 -0.4176  2.4116   2
  -3 -13   5 7.74116 2.22880   1
  -3  13   5 5.83034 2.59836   2
  -3  13   5 2.13193 1.37444   3
  -2 -13   5 245.216   8.019   1
  -2  13   5 247.968   7.638   3
  -2  13   5 224.398   9.724   2
   1 -13  -5 3.17588 1.15832   1
  -1 -13   5 2.76508 1.20296   1
  -1  13   5 2.67127 1.57348   2
  -1  13   5 4.09109 1.29104   3
   0 -13  -5 288.049   8.042   1
   0  13   5 285.605  10.045   2
   0  13  -5 306.689   9.532   2
  -1 -13  -5 7.72422 1.56658   3
  -1 -13  -5 4.10344 1.58409   1
  -1  13  -5 6.56092 1.54535   3
   1  13   5 6.53155 2.77908   2
  -1  13  -5 6.46819 2.02420   2
  -2 -13  -5 272.175   8.137   3
  -2 -13  -5 278.297   9.242   1
  -2  13  -5 298.130   8.571   3
  -2  13  -5 270.860  10.787   2
   2  13   5 278.133  11.317   2
  -3 -13  -5 868.964  21.286   1
  -3 -13  -5 883.479  19.195   3
   3  13   5 871.690  24.715   2
  -3  13  -5 883.348  25.547   2
  -3  13  -5 896.177  19.628   3
  -4 -13  -5 17.5234  3.3979   1
  -4  13  -5 18.2274  4.1884   2
  -4 -14   5 36.6841  4.2624   1
  -4  14   5 39.4685  5.7161   2
  -3 -14   5 5.99503 2.07800   1
  -3  14   5 5.61394 2.76315   2
  -3  14   5 7.96025 1.81978   3
  -2 -14   5 1.90939 1.45833   1
  -2  14   5 1.81142 1.75960   2
  -2  14   5 3.47271 1.30649   3
  -1 -14   5 247.723   7.406   1
  -1  14   5 253.673   9.801   2
  -1  14   5 248.702   7.776   3
   0 -14  -5 3.28509 1.29332   1
   0  14   5 2.78079 1.80136   2
  -1 -14  -5 63.9155  3.9534   1
  -1 -14  -5 65.6035  3.7238   3
  -1  14  -5 63.9241  4.6851   2
   1  14   5 57.9581  5.1574   2
  -1  14  -5 63.9684  3.7153   3
  -2 -14  -5 171.916   6.266   3
  -2 -14  -5 169.581   7.149   1
  -2  14  -5 165.360   8.270   2
   2  14   5 173.727   8.821   2
  -2  14  -5 166.942   6.306   3
  -3 -14  -5 73.3055  4.2409   3
  -3 -14  -5 66.2576  5.0286   1
  -3  14  -5 70.1376  4.2339   3
   3  14   5 75.3676  7.3634   2
  -3  14  -5 68.3450  6.1328   2
  -4 -14  -5 115.854   7.060   1
  -4  14  -5 114.391   8.292   2
  -4 -15   5 6.24147 2.35567   1
  -4  15   5 9.09753 3.56270   2
  -3 -15   5 0.81105 1.73398   1
  -3  15   5 -0.0911  1.2227   3
  -3  15   5 0.62308 2.27590   2
  -2 -15   5 1.15490 1.40999   1
  -2  15   5 2.20428 1.81383   2
  -2  15   5 3.44444 1.43553   3
  -1 -15   5 15.4277  2.3138   3
  -1 -15   5 17.4373  2.2812   1
  -1  15   5 20.1243  3.2336   2
   0 -15  -5 0.37839 1.19260   1
   0  15   5 1.08723 1.68539   2
  -1 -15  -5 22.2624  2.6632   3
  -1 -15  -5 16.8194  2.5425   1
   1  15   5 18.5133  3.3887   2
  -1  15  -5 23.5328  3.4526   2
  -2 -15  -5 48.8448  4.0652   1
  -2 -15  -5 50.6889  3.5977   3
  -2  15  -5 47.1853  3.4757   3
  -2  15  -5 50.2543  4.8398   2
   2  15   5 50.1718  5.4326   2
  -3 -15  -5 8.36201 2.65038   1
  -3 -15  -5 13.5126  2.4226   3
   3  15   5 8.73549 4.55111   2
  -3  15  -5 12.0817  3.4282   2
  -3  15  -5 14.7989  2.4103   3
  -4 -15  -5 30.3026  4.3741   1
  -4  15  -5 29.2989  5.2572   2
  -3 -16   5 5.64393 2.22088   1
  -3  16   5 4.81479 2.88342   2
  -3  16   5 7.15601 2.05151   3
  -2 -16   5 56.6058  4.0440   1
  -2  16   5 50.0595  5.0317   2
  -2  16   5 53.6002  3.7496   3
  -1  16   5 14.4384  2.9416   2
   0 -16  -5 22.5799  2.6272   1
   0  16   5 20.3221  3.2269   2
  -1 -16  -5 28.0085  3.1816   1
   1  16   5 29.7022  4.1144   2
  -1  16  -5 32.9208  4.1544   2
  -2 -16  -5 3.64087 1.63755   3
  -2 -16  -5 6.03173 2.14842   1
  -2  16  -5 5.87517 2.61979   2
  -2  16  -5 4.82248 1.71076   3
   2  16   5 1.95462 3.05141   2
  -3 -16  -5 -0.2445  1.7089   1
  -3 -16  -5 -1.6096  1.4589   3
   3  16   5 -7.4926  3.4993   2
  -3  16  -5 -0.7352  1.3870   3
  -3  16  -5 1.01315 2.44393   2
  -3 -17   5 0.06533 1.78089   1
  -3  17   5 1.12402 1.63553   3
  -3  17   5 0.02167 2.37523   2
  -2 -17   5 11.4945  2.4388   1
  -2  17   5 14.0437  3.4062   2
  -1  17   5 24.1039  3.7869   2
   0  17   5 129.732   7.002   2
  -1 -17  -5 29.9954  3.4276   1
   1  17   5 26.4831  3.9558   2
  -1  17  -5 31.2474  4.2528   2
  -2 -17  -5 -1.2448  1.5417   1
  -2 -17  -5 3.32630 1.78761   3
   2  17   5 -1.7763  2.9005   2
  -2  17  -5 1.56062 2.20956   2
  -3 -17  -5 -0.1914  1.9477   1
  -3  17  -5 0.49836 2.54490   2
  -3  17  -5 0.10979 1.58817   3
  -3 -18   5 113.488   6.475   1
  -3  18   5 123.851   8.808   2
  -2 -18   5 3.14883 1.98051   1
  -2  18   5 2.25277 2.38294   2
  -1  18   5 0.02901 1.81995   2
   0  18   5 1.36493 1.91840   2
  -1 -18  -5 164.504   7.109   1
   1  18   5 161.997   8.233   2
  -2 -18  -5 -0.1551  1.6780   3
  -2 -18  -5 2.25428 1.93582   1
  -2  18  -5 2.35472 2.53257   2
   2  18   5 -2.4109  2.7171   2
  -3 -18  -5 3.23480 2.35509   1
  -3  18  -5 7.81023 3.50010   2
  -3 -19   5 179.646   8.238   1
  -3  19   5 183.356  10.926   2
  -2  19   5 314.319  13.758   2
  -1  19   5 87.3730  6.5698   2
   0  19   5 7.82873 2.64801   2
  -1 -19  -5 196.824   7.982   1
   1  19   5 192.162   9.129   2
  -2 -19  -5 42.5328  4.5717   1
  -2  19  -5 51.0573  5.5084   2
   2  19   5 49.8437  5.7465   2
  -3  19  -5 1.68759 3.03297   2
  -2  20   5 302.048  13.725   2
  -1  20   5 19.0230  4.0632   2
   0  20   5 119.258   7.510   2
   1  20   5 30.6833  4.3356   2
  -2 -20  -5 80.6081  5.8062   1
   2  20   5 79.8803  6.6904   2
  -2  20  -5 88.4010  7.1641   2
  -2  21   5 33.7643  5.4894   2
  -1  21   5 -0.2764  2.2149   2
   0  21   5 20.9912  4.0017   2
   1  21   5 53.4214  5.3216   2
  -2 -21  -5 32.9670  4.5922   1
  -1  22   5 9.12861 3.32713   2
   0  22   5 21.1004  4.1430   2
   1  22   5 9.23152 3.19621   2
  -4   0   6 125.493   4.176   3
   4   0  -6 125.323   5.320   1
   3   0  -6 16.8205  2.1159   1
  -3   0   6 16.0273  1.5424   3
  -2   0   6 102.973   3.836   2
  -1   0   6 1664.62   34.40   2
   1   0  -6 1622.15   28.79   1
  -1   0   6 1653.04   29.50   3
   1   0  -6 1546.68   28.59   3
   0   0   6 2554.54   45.24   3
   0   0  -6 2595.42   45.28   3
   0   0  -6 2573.10   44.03   1
  -1   0  -6 549.005  10.660   1
  -1   0  -6 514.166  13.200   2
   1   0   6 536.509  10.604   3
   1   0   6 537.370  13.496   2
  -1   0  -6 542.422  10.944   3
  -3   0  -6 1666.08   30.49   3
  -3   0  -6 1670.78   31.22   1
  -3   0  -6 1689.31   39.44   2
  -4   0  -6 550.085  17.152   2
  -4   0  -6 527.906  11.523   3
  -5   0  -6 230.738  10.702   2
   5   0   6 206.510   9.774   2
   5   1  -6 57.0378  4.2127   1
   4  -1  -6 67.0122  3.8841   1
  -4  -1   6 80.6279  3.2223   3
  -4   1   6 82.6650  3.3151   3
   4   1  -6 73.9299  4.1860   1
   3  -1  -6 99.9321  4.1756   1
  -3  -1   6 100.001   3.465   3
  -3   1   6 99.9395  3.4803   3
   3   1  -6 105.397   4.423   1
   2  -1  -6 9.15515 1.35972   1
   2   1  -6 8.63662 1.39316   1
  -2   1   6 10.5266  1.4619   2
   1  -1  -6 1093.95   20.19   3
  -1  -1   6 1126.90   20.76   3
   1  -1  -6 1130.51   20.35   1
  -1  -1   6 1150.30   23.71   2
   1   1  -6 1118.64   20.25   3
  -1   1   6 1000.43   23.55   2
  -1   1   6 1129.12   20.79   3
   0  -1  -6 958.990  18.158   3
   0  -1   6 954.608  18.214   3
   0  -1  -6 970.815  17.749   1
   0   1   6 971.100  21.844   2
   0   1   6 978.090  18.349   3
   0   1  -6 980.414  17.660   1
   0   1  -6 996.602  18.320   3
  -1  -1  -6 722.353  13.783   1
   1  -1   6 720.282  13.720   3
  -1  -1  -6 719.678  14.012   3
  -1   1  -6 726.029  13.532   1
   1   1   6 719.365  17.209   2
  -1   1  -6 692.357  17.029   2
  -1   1  -6 730.953  14.104   3
   1   1   6 716.651  13.686   3
  -3  -1  -6 491.960  11.685   1
  -3  -1  -6 497.494  14.774   2
  -3  -1  -6 490.233  10.565   3
  -3   1  -6 501.335  10.647   3
   3   1   6 474.358  14.601   2
  -3   1  -6 512.858  11.474   1
  -3   1  -6 501.820  15.141   2
  -4  -1  -6 415.432  13.916   2
  -4  -1  -6 392.992   9.140   3
   4   1   6 376.507  13.337   2
  -4   1  -6 427.070  14.450   2
  -4   1  -6 395.794   9.238   3
   5  -1   6 48.9263  4.7443   2
  -5  -1  -6 37.6584  5.1029   2
  -5   1  -6 37.0872  5.0617   2
   5   1   6 46.2422  4.3545   2
   5   2  -6 15.0137  2.6730   1
  -4  -2   6 3.42596 1.03043   3
   4  -2  -6 3.60780 1.51519   1
  -4   2   6 3.08434 1.12183   3
   4   2  -6 5.03282 1.68720   1
   3  -2  -6 1.20085 1.08775   1
  -3  -2   6 -0.4757  0.5996   3
   3   2  -6 -0.8880  0.9355   1
  -3   2   6 0.05498 0.63803   3
  -1  -2   6 5.91498 0.80197   2
  -1  -2   6 4.94350 0.91338   3
   1  -2  -6 5.38199 0.89765   1
   1  -2  -6 4.45698 0.82426   3
  -1   2   6 5.33276 0.95037   3
   1   2  -6 5.96591 1.01270   1
  -1   2   6 7.01067 1.25366   2
   1   2  -6 5.65245 0.82831   3
   0  -2   6 13.5280  1.4629   2
   0  -2   6 14.2538  1.3214   3
   0  -2  -6 13.7400  1.3029   3
   0  -2  -6 11.6087  1.0621   1
   0   2  -6 16.0298  1.2654   1
   0   2   6 16.8674  2.1626   2
   0   2  -6 17.1557  1.3863   3
   0   2   6 13.9791  1.3344   3
  -1  -2  -6 316.834   7.168   3
  -1  -2  -6 312.387   7.131   1
   1  -2   6 313.742   6.922   3
  -1   2  -6 304.270   8.878   2
  -1   2  -6 324.826   7.257   3
   1   2   6 323.880   6.963   3
   1   2   6 328.566   9.271   2
  -1   2  -6 313.828   6.684   1
  -3  -2  -6 45.6261  3.9582   2
  -3  -2  -6 46.5546  3.0842   1
  -3  -2  -6 34.3500  2.2963   3
   3   2   6 38.4925  3.6987   2
  -3   2  -6 52.6526  4.4563   2
  -3   2  -6 38.4502  2.2431   3
  -4  -2  -6 108.333   5.252   1
  -4  -2  -6 92.3714  3.7608   3
  -4  -2  -6 113.257   6.650   2
   4   2   6 99.8685  6.0563   2
  -4   2  -6 102.566   6.769   2
  -4   2  -6 104.091   3.862   3
  -5  -2  -6 36.2118  5.0261   2
  -5   2  -6 41.2886  5.4024   2
   5   2   6 44.2486  4.1485   2
   5   3  -6 15.4168  2.7982   1
  -4  -3   6 0.09460 0.76735   3
   4  -3  -6 -0.1000  1.2679   1
  -4   3   6 0.25211 0.86035   3
   4   3  -6 0.33221 1.41198   1
  -3  -3   6 131.967   4.174   3
   3  -3  -6 130.238   4.629   1
  -3   3   6 126.339   5.778   2
   3   3  -6 126.173   5.134   1
  -3   3   6 133.815   4.262   3
   1  -3  -6 947.419  18.216   3
   1  -3  -6 988.630  18.230   1
  -1  -3   6 991.224  18.835   3
  -1   3   6 1002.48   18.87   3
  -1   3   6 995.200  22.198   2
   1   3  -6 995.286  18.250   3
   1   3  -6 987.290  18.549   1
   0  -3   6 67.6166  2.6845   2
   0  -3   6 62.2607  2.5200   3
   0  -3  -6 52.9987  2.2528   1
   0  -3  -6 63.2767  2.4537   3
   0   3   6 69.2530  3.9905   2
   0   3   6 64.8929  2.5178   3
   0   3  -6 60.6357  2.4935   2
   0   3  -6 64.5590  2.5072   3
   0   3  -6 67.1639  2.3575   1
  -1  -3  -6 0.65353 0.73131   3
   1  -3   6 -0.1380  0.5704   3
  -1  -3  -6 1.04970 0.74893   1
  -1   3  -6 0.67703 0.57122   1
  -1   3  -6 2.05884 1.04565   2
  -1   3  -6 1.53859 0.77106   3
   1   3   6 -0.2135  1.4828   2
   1   3   6 0.02579 0.57300   3
  -2  -3  -6 360.214   8.744   1
  -2   3  -6 362.272  11.039   2
  -2   3  -6 353.911   7.667   1
  -2   3  -6 319.760   7.777   3
  -3  -3  -6 24.1644  2.6156   1
  -3  -3  -6 20.9294  2.9358   2
  -3  -3  -6 23.7099  1.8668   3
  -3   3  -6 22.9277  1.8151   3
   3   3   6 20.2452  2.9093   2
  -3   3  -6 24.3277  3.3885   2
  -4  -3  -6 -0.2173  1.9309   2
  -4  -3  -6 -2.0975  0.9943   3
  -4  -3  -6 0.31316 1.42938   1
  -4   3  -6 2.10160 2.11073   2
   4   3   6 4.66669 1.97933   2
  -4   3  -6 1.95153 1.03364   3
  -5   3  -6 0.83781 2.49631   2
   5   4  -6 5.48610 2.11970   1
  -4  -4   6 43.8258  2.5174   3
  -4  -4   6 49.3766  3.7960   1
  -4   4   6 49.4550  2.7607   3
   4   4  -6 55.3593  3.9012   1
  -3  -4   6 13.4760  2.1426   1
  -3  -4   6 11.2722  1.4480   3
   3  -4  -6 12.5619  1.7516   1
  -3   4   6 13.0957  2.3277   2
   3   4  -6 11.2398  1.9661   1
  -3   4   6 12.0955  1.4812   3
   2  -4  -6 1.99663 0.86051   1
  -2  -4   6 -0.1521  0.4342   3
  -2   4   6 0.50578 0.95747   2
   2   4  -6 -0.2133  0.3677   1
  -2   4   6 2.09007 0.76095   3
   1  -4  -6 42.0403  2.0474   1
   1  -4  -6 35.4016  1.8547   3
  -1  -4   6 41.4856  2.1428   3
  -1   4   6 38.4752  2.0513   3
   1   4  -6 36.6741  2.1222   1
   1   4  -6 38.2879  1.8231   3
  -1   4   6 40.2497  2.6764   2
   0  -4  -6 1.41903 0.65579   3
   0  -4  -6 1.70083 0.67325   1
   0  -4   6 1.90455 0.68285   3
   0   4   6 1.01141 0.58017   3
   0   4  -6 1.83572 0.61784   1
   0   4  -6 1.33334 0.58748   3
   0   4  -6 0.73160 0.60581   2
   0   4   6 4.25588 1.93948   2
  -1  -4  -6 903.851  17.106   3
  -1  -4  -6 895.837  17.155   1
   1  -4   6 894.593  16.840   3
   1   4   6 889.083  16.740   3
  -1   4  -6 861.254  20.832   2
   1   4   6 861.348  21.041   2
  -1   4  -6 872.562  15.881   1
  -1   4  -6 902.138  17.242   3
  -2  -4  -6 2.81487 0.84697   3
  -2  -4  -6 3.05937 1.12662   1
   2   4   6 2.05472 1.82137   2
  -2   4  -6 2.59295 1.39976   2
  -2   4  -6 4.67929 1.01524   3
  -2   4  -6 1.89612 0.72068   1
  -3  -4  -6 48.0597  3.3034   1
  -3  -4  -6 56.2386  2.6184   3
   3   4   6 52.2661  4.1582   2
  -3   4  -6 55.8829  4.6175   2
  -3   4  -6 49.6257  2.5649   3
  -4  -4  -6 24.7129  3.1492   1
  -4  -4  -6 27.1057  2.1240   3
   4   4   6 28.1980  3.7559   2
  -4   4  -6 30.9135  4.4681   2
  -4   4  -6 24.9566  2.0518   3
   5   4   6 16.2524  2.7168   2
  -5   4  -6 4.62118 3.12637   2
   5   5  -6 7.99214 2.42991   1
  -4  -5   6 78.3628  3.4059   3
  -4  -5   6 78.9324  4.7453   1
  -4   5   6 81.6242  3.6157   3
   4   5  -6 78.2065  4.6416   1
   3  -5  -6 297.243   7.650   1
  -3  -5   6 308.167   8.955   1
  -3  -5   6 305.264   7.641   3
  -3   5   6 308.075   7.776   3
  -3   5   6 317.372  10.554   2
   3   5  -6 286.611   8.719   1
   2  -5  -6 535.598  11.037   1
  -2  -5   6 519.260  11.331   3
  -2   5   6 527.462  14.152   2
  -2   5   6 526.290  11.403   3
   1  -5  -6 12.8991  1.3557   1
   1  -5  -6 10.5932  1.2396   3
  -1  -5   6 14.1971  1.5339   3
  -1   5   6 14.0944  1.4733   3
  -1   5   6 11.6682  1.7667   2
   1   5  -6 13.0114  1.5039   1
   1   5  -6 14.0107  1.2618   3
   0  -5  -6 127.621   3.817   1
   0  -5   6 124.807   3.952   3
   0  -5  -6 122.812   3.841   3
   0   5   6 123.991   3.869   3
   0   5  -6 122.199   3.784   3
   0   5  -6 119.884   4.008   2
   0   5   6 129.516   5.591   2
   0   5  -6 125.962   3.499   1
  -1  -5  -6 531.612  11.406   1
  -1  -5  -6 530.724  11.189   3
   1  -5   6 543.445  11.050   3
  -1   5  -6 537.756  11.342   3
   1   5   6 540.608  10.936   3
   1   5   6 544.540  14.393   2
  -1   5  -6 526.381  13.855   2
  -2  -5  -6 87.3524  3.9077   1
  -2  -5  -6 89.6485  3.3119   3
  -2   5  -6 91.0704  3.4371   3
   2   5   6 84.0187  5.1931   2
  -2   5  -6 94.5412  5.1685   2
  -3  -5  -6 43.3579  3.2585   1
  -3  -5  -6 37.6744  2.2532   3
  -3   5  -6 39.7449  2.3644   3
  -3   5  -6 38.8899  4.1258   2
   3   5   6 41.4204  4.0821   2
  -4  -5  -6 2.37260 1.74946   1
  -4  -5  -6 1.08186 1.06505   3
  -4   5  -6 -0.3389  0.8969   3
   4   5   6 3.73808 2.13008   2
  -4   5  -6 0.37537 2.00102   2
  -5   5  -6 2.91900 2.83354   2
   5   5   6 14.6538  2.9338   2
   5   6  -6 -0.5570  1.7814   1
  -4  -6   6 26.1398  3.3035   1
  -4  -6   6 28.4946  2.2089   3
   4   6  -6 26.3875  3.3236   1
  -4   6   6 21.7988  2.2394   3
  -3  -6   6 1421.15   28.49   1
   3  -6  -6 1475.15   26.76   1
  -3  -6   6 1435.18   27.29   3
   3   6  -6 1410.70   28.47   1
  -3   6   6 1451.48   27.47   3
  -3   6   6 1433.75   34.44   2
  -2  -6   6 8.75453 1.59966   1
  -2  -6   6 6.76903 1.24340   3
   2  -6  -6 6.47270 1.21885   1
   2   6  -6 5.64167 1.39702   1
  -2   6   6 5.65509 1.13998   3
  -2   6   6 7.49237 1.73627   2
   1  -6  -6 1565.96   29.70   3
   1  -6  -6 1692.28   29.47   1
  -1  -6   6 1677.14   30.62   3
  -1   6   6 1661.33   36.52   2
   1   6  -6 1637.30   29.79   1
  -1   6   6 1658.82   30.46   3
   0  -6   6 191.087   5.304   3
   0  -6  -6 186.336   5.061   1
   0  -6  -6 190.004   5.188   3
   0   6  -6 187.181   5.569   2
   0   6  -6 189.502   5.141   3
   0   6   6 195.206   5.263   3
   0   6  -6 184.040   4.612   1
   0   6   6 195.557   7.127   2
  -1   6  -6 18.9639  2.3036   2
  -1   6  -6 16.2909  1.6483   3
  -2  -6  -6 864.082  17.081   3
  -2  -6  -6 870.400  18.075   1
  -2   6  -6 848.865  17.212   3
  -2   6  -6 844.789  22.087   2
   2   6   6 871.964  21.987   2
  -3  -6  -6 0.53518 1.25327   1
  -3  -6  -6 -0.3142  0.7994   3
  -3   6  -6 0.31922 1.65260   2
   3   6   6 2.15861 2.02571   2
  -3   6  -6 0.23065 0.78444   3
  -4  -6  -6 7.60760 1.50347   3
  -4  -6  -6 8.32717 2.28343   1
  -4   6  -6 7.14870 2.87560   2
   4   6   6 10.6414  2.8071   2
  -4   6  -6 5.59262 1.35904   3
  -5  -6  -6 34.2775  4.3033   1
  -5   6  -6 39.1862  5.6143   2
   5   6   6 57.2202  4.8934   2
  -5  -7   6 22.3751  3.5114   1
   5   7  -6 16.2758  3.0603   1
  -4  -7   6 20.1848  2.1729   3
  -4  -7   6 19.5800  2.9941   1
   4   7  -6 26.9637  3.3804   1
  -4   7   6 24.2602  2.4122   3
   3  -7  -6 68.0850  3.2355   1
  -3  -7   6 78.9568  4.2975   1
  -3  -7   6 72.2701  3.3160   3
  -3   7   6 66.8024  4.8807   2
   3   7  -6 69.3938  4.1007   1
  -3   7   6 67.3051  3.3207   3
  -2  -7   6 3466.65   62.13   3
   2  -7  -6 3483.51   60.08   1
  -2  -7   6 3532.84   61.93   1
   2   7  -6 3573.67   62.13   1
  -2   7   6 3524.11   62.36   3
  -2   7   6 3474.37   75.47   2
  -1  -7   6 4.79115 1.10179   3
   1  -7  -6 3.80642 0.93243   1
   1   7  -6 5.04931 1.11143   1
  -1   7   6 4.12890 0.97291   3
  -1   7   6 5.06844 1.48200   2
   0  -7   6 126.521   4.223   3
   0  -7  -6 131.180   4.117   1
   0  -7  -6 127.218   4.158   3
   0   7  -6 132.344   3.667   1
   0   7  -6 120.174   4.305   2
   0   7  -6 124.522   4.056   3
   0   7   6 130.054   5.982   2
   0   7   6 128.114   4.153   3
  -1  -7  -6 653.745  13.483   3
  -1   7  -6 657.824  16.712   2
  -1   7  -6 633.301  13.465   3
  -2  -7  -6 10.7938  1.8697   1
  -2  -7  -6 12.4111  1.5885   3
  -2   7  -6 14.5819  2.6358   2
   2   7   6 13.8886  3.3230   2
  -2   7  -6 11.4792  1.5442   3
  -3  -7  -6 79.5278  4.5299   1
  -3  -7  -6 79.0307  3.4153   3
  -3   7  -6 82.0042  5.7360   2
  -3   7  -6 85.0662  3.6777   3
   3   7   6 88.7389  5.8781   2
  -4  -7  -6 21.8792  3.3657   1
  -4  -7  -6 19.3419  2.0809   3
  -4   7  -6 21.3575  2.2496   3
  -4   7  -6 23.7058  4.0191   2
   4   7   6 32.5954  4.3071   2
  -5  -7  -6 -0.5108  1.9828   1
  -5   7  -6 -1.5809  2.4380   2
  -5  -8   6 6.04409 2.41342   1
   5   8  -6 8.63591 2.61325   1
  -4  -8   6 -0.5271  0.9206   3
  -4  -8   6 -0.6839  1.4017   1
  -4   8   6 0.53218 2.03226   2
  -4   8   6 0.20555 0.94636   3
   4   8  -6 -0.5267  1.5463   1
  -3  -8   6 221.303   6.570   3
  -3  -8   6 214.343   7.559   1
  -3   8   6 221.571   9.190   2
  -3   8   6 223.594   6.716   3
   3   8  -6 217.979   7.579   1
  -2  -8   6 78.0276  3.9826   1
  -2  -8   6 76.4982  3.5222   3
   2  -8  -6 77.5732  3.0609   1
  -2   8   6 72.2116  3.4481   3
  -2   8   6 76.2027  4.6081   2
   2   8  -6 74.8050  3.9177   1
  -1  -8   6 14.5803  1.7331   1
   1  -8  -6 11.2688  1.3987   1
  -1  -8   6 13.1488  1.7072   3
   1   8  -6 11.7582  1.5779   1
  -1   8   6 11.5402  1.5261   3
  -1   8   6 13.1875  2.0743   2
   0  -8  -6 102.490   3.705   1
   0  -8  -6 111.289   3.913   3
   0  -8   6 104.637   3.923   3
   0   8   6 111.165   5.626   2
   0   8  -6 101.471   3.722   3
   0   8  -6 100.547   4.034   2
   0   8   6 110.925   3.935   3
   0   8  -6 106.299   3.277   1
  -1  -8  -6 1.03727 0.99611   1
  -1  -8  -6 1.61835 0.91197   3
  -1   8  -6 1.44059 0.83634   3
   1   8   6 0.96831 2.27186   2
  -1   8  -6 1.70004 1.17366   2
  -2  -8  -6 431.625  11.038   1
  -2  -8  -6 414.841   9.842   3
  -2   8  -6 421.908  13.345   2
   2   8   6 436.964  13.609   2
  -2   8  -6 415.839  10.054   3
  -3  -8  -6 25.8691  2.2059   3
  -3  -8  -6 24.9832  3.1154   1
   3   8   6 26.1034  3.9622   2
  -3   8  -6 24.4591  2.1719   3
  -3   8  -6 24.2271  3.7900   2
  -4  -8  -6 2.69921 1.89413   1
  -4  -8  -6 1.37476 1.25350   3
  -4   8  -6 2.84481 1.22953   3
   4   8   6 5.81822 3.00283   2
  -4   8  -6 7.98570 2.91441   2
  -5  -8  -6 10.2420  2.9917   1
  -5   8  -6 11.4371  3.7092   2
   5   8   6 22.5421  4.0403   2
  -4  -9   6 1.82221 1.18456   3
  -4  -9   6 1.48653 1.62355   1
  -4   9   6 3.10970 2.48491   2
   4   9  -6 2.15434 1.81244   1
  -4   9   6 1.80349 1.24434   3
  -3  -9   6 28.5872  2.3329   3
  -3  -9   6 29.3919  3.2299   1
  -3   9   6 26.1521  3.7631   2
  -3   9   6 31.0280  2.4711   3
   3   9  -6 33.6299  3.4828   1
  -2  -9   6 -1.5608  0.7620   3
  -2  -9   6 1.59668 1.14172   1
   2  -9  -6 0.38384 0.81542   1
   2   9  -6 1.92871 1.25240   1
  -2   9   6 -0.2384  0.7408   3
  -2   9   6 2.20122 1.45408   2
  -1  -9   6 106.803   4.105   1
   1  -9  -6 113.914   3.789   1
  -1  -9   6 107.897   4.272   3
  -1   9   6 110.661   4.209   3
   1   9  -6 118.081   4.252   1
  -1   9   6 112.731   5.241   2
   0  -9  -6 452.626  10.066   1
   0  -9  -6 440.936  10.201   3
   0  -9   6 442.286  10.352   3
   0   9   6 443.845  10.189   3
   0   9  -6 433.220   9.130   1
   0   9  -6 441.134  11.476   2
   0   9  -6 444.678  10.135   3
  -1  -9  -6 0.30610 0.92489   1
  -1  -9  -6 0.06948 0.78977   3
  -1   9  -6 -0.8911  0.9541   2
   1   9   6 4.76074 3.04899   2
  -1   9  -6 -0.5808  0.6767   3
  -2  -9  -6 1.29854 1.07150   3
  -2  -9  -6 3.38803 1.40513   1
  -2   9  -6 0.43574 1.51676   2
  -2   9  -6 1.60431 0.99963   3
   2   9   6 0.58269 2.77647   2
  -3  -9  -6 3.08273 1.61830   1
  -3  -9  -6 3.25378 1.30470   3
  -3   9  -6 0.85417 1.72789   2
   3   9   6 3.93125 3.01273   2
  -3   9  -6 1.39763 1.09235   3
  -4  -9  -6 4.35114 1.48317   3
  -4  -9  -6 6.02168 2.28523   1
   4   9   6 7.11429 3.51815   2
  -4   9  -6 3.60164 1.36474   3
  -4   9  -6 5.06097 2.69560   2
  -4 -10   6 33.2145  2.7918   3
  -4 -10   6 30.5031  3.7353   1
  -4  10   6 35.7178  2.9302   3
  -4  10   6 33.4887  4.9590   2
   4  10  -6 46.3297  4.5420   1
  -3 -10   6 -0.3163  1.1911   1
  -3 -10   6 0.48908 0.90401   3
   3  10  -6 2.06871 1.53035   1
  -3  10   6 -0.9512  1.5499   2
  -3  10   6 1.56096 1.06154   3
   2 -10  -6 -0.4949  0.7610   1
  -2 -10   6 0.75795 1.08851   1
  -2 -10   6 0.11752 0.84258   3
  -2  10   6 0.61320 0.82234   3
  -2  10   6 -0.0937  1.2481   2
   2  10  -6 -0.1774  0.9398   1
   1 -10  -6 28.1211  2.0353   1
  -1 -10   6 26.8213  2.2515   1
  -1 -10   6 27.2960  2.3694   3
   1  10  -6 26.2788  2.2626   1
  -1  10   6 28.8914  3.0095   2
  -1  10   6 26.9059  2.2592   3
   0 -10  -6 0.76857 0.88541   1
   0 -10  -6 -1.1194  0.7671   3
   0 -10   6 -0.6730  0.6765   3
   0  10  -6 0.33161 0.93963   2
   0  10  -6 0.93373 0.66747   1
   0  10   6 0.79665 0.79426   3
   0  10   6 -1.5650  1.8882   2
   0  10  -6 0.24597 0.73151   3
  -1 -10  -6 12.2131  1.9083   1
  -1 -10  -6 12.0584  1.7315   3
   1  10   6 15.6211  3.6794   2
  -1  10  -6 12.7218  1.7441   3
  -1  10  -6 16.5293  2.5286   2
  -2 -10  -6 89.6019  3.8882   3
  -2 -10  -6 89.3580  4.5917   1
  -2  10  -6 88.3914  3.9952   3
  -2  10  -6 88.1625  5.5650   2
   2  10   6 92.6676  6.5176   2
  -3 -10  -6 50.1960  4.0619   1
  -3 -10  -6 46.7402  2.9868   3
  -3  10  -6 47.0975  4.8265   2
   3  10   6 57.9307  5.9401   2
  -3  10  -6 51.4096  3.2472   3
  -4 -10  -6 -0.6107  1.1830   3
  -4 -10  -6 -1.4172  1.6051   1
   4  10   6 5.63770 3.52409   2
  -4  10  -6 0.69558 2.33912   2
  -4  10  -6 0.59077 1.18287   3
  -4 -11   6 18.0274  2.9789   1
  -4 -11   6 20.2397  2.5157   3
   4  11  -6 20.0063  3.2383   1
  -4  11   6 18.8100  2.4820   3
  -4  11   6 18.7060  4.0729   2
  -3 -11   6 10.1877  1.7526   3
  -3 -11   6 11.1343  2.2845   1
  -3  11   6 10.7758  1.9109   3
  -3  11   6 16.6608  3.1920   2
   3  11  -6 9.38476 2.26679   1
  -2 -11   6 34.4014  2.6620   3
  -2 -11   6 32.5721  3.1271   1
  -2  11   6 33.3379  3.9304   2
   2  11  -6 29.7109  3.0365   1
  -2  11   6 33.0960  2.6118   3
   1 -11  -6 71.2608  3.1091   1
  -1 -11   6 65.5382  3.3444   1
  -1 -11   6 70.9949  3.6274   3
   1  11  -6 64.3807  3.3184   1
  -1  11   6 66.6607  4.2905   2
  -1  11   6 70.9150  3.5019   3
   0 -11  -6 90.5511  3.8422   1
   0 -11   6 89.2554  3.9423   3
   0 -11  -6 83.5518  3.7668   3
   0  11  -6 92.1129  4.2812   2
   0  11   6 86.7309  5.3173   2
   0  11  -6 89.4065  3.2218   1
  -1 -11  -6 39.1596  2.9173   1
  -1 -11  -6 43.8418  2.8052   3
  -1  11  -6 40.0985  2.7267   3
  -1  11  -6 38.9578  3.5621   2
   1  11   6 41.9824  4.6607   2
  -2 -11  -6 83.6458  3.9266   3
  -2 -11  -6 79.4405  4.5063   1
  -2  11  -6 79.8613  4.0062   3
  -2  11  -6 86.6347  5.5599   2
   2  11   6 88.7987  6.9215   2
  -3 -11  -6 18.6763  2.2609   3
  -3 -11  -6 20.4454  3.0592   1
   3  11   6 20.4117  4.4303   2
  -3  11  -6 16.8893  3.5122   2
  -3  11  -6 13.7608  2.1696   3
  -4 -11  -6 63.7888  3.7697   3
  -4 -11  -6 58.3349  5.0143   1
  -4  11  -6 61.3515  3.8220   3
   4  11   6 56.1498  6.5749   2
  -4  11  -6 56.9100  5.8203   2
  -4 -12   6 140.107   7.004   1
   4  12  -6 146.793   7.124   1
  -4  12   6 153.067   9.104   2
  -3 -12   6 -0.7601  1.2533   1
  -3 -12   6 -0.2124  0.9451   3
   3  12  -6 -0.0091  1.5110   1
  -3  12   6 -0.1949  0.9911   3
  -3  12   6 -1.0003  1.7224   2
  -2 -12   6 41.0954  2.9889   3
  -2 -12   6 42.2262  3.2628   1
   2  12  -6 44.7497  3.2831   1
  -2  12   6 42.4898  2.9769   3
  -2  12   6 41.2566  4.0828   2
   1 -12  -6 2.48317 1.12898   1
  -1 -12   6 3.38720 1.24747   3
  -1 -12   6 1.41907 1.03300   1
   1  12  -6 3.10913 1.21021   1
  -1  12   6 2.54352 1.58439   2
  -1  12   6 3.74244 1.18869   3
   0 -12  -6 240.195   7.122   1
   0  12   6 252.692   9.193   2
  -1 -12  -6 14.0556  1.9791   3
  -1 -12  -6 20.3715  2.5721   1
  -1  12  -6 21.6589  3.0677   2
  -1  12  -6 18.9007  2.1956   3
   1  12   6 21.2697  3.7191   2
  -2 -12  -6 1.17194 1.42154   1
  -2 -12  -6 0.15871 1.04508   3
  -2  12  -6 -0.7373  1.0960   3
  -2  12  -6 -0.8057  1.5635   2
   2  12   6 2.18756 3.41902   2
  -3 -12  -6 34.0087  2.9037   3
  -3 -12  -6 41.9099  4.3642   1
  -3  12  -6 40.0097  5.0373   2
   3  12   6 44.7430  5.9166   2
  -3  12  -6 29.8869  3.1120   3
  -4 -12  -6 3.36295 2.30832   1
   4  12   6 5.05427 4.38533   2
  -4  12  -6 3.71587 2.87843   2
  -4 -13   6 20.0162  3.2814   1
  -4  13   6 19.5897  4.2985   2
   4  13  -6 13.6882  2.9529   1
  -3 -13   6 27.1841  3.4443   1
  -3 -13   6 29.5492  3.0090   3
  -3  13   6 30.1971  3.0890   3
   3  13  -6 28.4444  3.5209   1
  -3  13   6 27.7844  4.3309   2
  -2 -13   6 0.56305 1.07605   3
  -2 -13   6 0.08898 1.16955   1
  -2  13   6 1.08649 1.71302   2
  -2  13   6 -0.1494  0.9575   3
   2  13  -6 1.20643 1.33124   1
   1 -13  -6 112.430   4.281   1
  -1 -13   6 110.663   4.921   3
  -1 -13   6 112.641   4.595   1
  -1  13   6 111.036   4.779   3
  -1  13   6 123.235   6.211   2
   1  13  -6 106.525   4.468   1
   0 -13  -6 87.6795  4.1264   1
   0  13   6 90.5454  5.4733   2
  -1 -13  -6 199.764   6.574   3
  -1 -13  -6 187.945   6.806   1
  -1  13  -6 190.361   7.924   2
  -1  13  -6 196.275   6.505   3
   1  13   6 187.935   8.543   2
  -2 -13  -6 72.4535  4.6006   1
  -2 -13  -6 74.1679  3.9682   3
   2  13   6 75.3427  6.7597   2
  -2  13  -6 78.4939  5.6459   2
  -2  13  -6 76.1549  4.1571   3
  -3 -13  -6 96.3364  5.8975   1
  -3 -13  -6 96.6935  4.7979   3
  -3  13  -6 97.1487  4.9393   3
  -3  13  -6 98.3786  7.0217   2
   3  13   6 100.875   8.285   2
  -4 -13  -6 171.187   8.499   1
  -4  13  -6 169.228   9.831   2
   4  13   6 154.127  10.375   2
  -4 -14   6 3.09800 2.10058   1
  -4  14   6 9.48015 3.63304   2
   4  14  -6 5.25728 2.54712   1
  -3 -14   6 3.54860 1.95581   1
  -3 -14   6 3.22186 1.49854   3
  -3  14   6 4.06892 2.42652   2
   3  14  -6 5.45013 2.03997   1
  -3  14   6 3.13047 1.57068   3
  -2 -14   6 59.8323  3.9608   1
  -2 -14   6 59.9296  3.7780   3
   2  14  -6 56.7652  3.8505   1
  -2  14   6 56.0955  3.6634   3
  -2  14   6 63.0082  5.1862   2
  -1 -14   6 57.8025  3.7130   3
  -1 -14   6 58.5549  3.4611   1
   1  14  -6 58.8674  3.4286   1
  -1  14   6 67.8255  4.7900   2
   0 -14  -6 58.0476  3.5576   1
   0  14   6 61.1413  4.7094   2
  -1 -14  -6 -0.3863  1.1642   3
  -1 -14  -6 1.60077 1.36612   1
   1  14   6 -1.4593  2.3952   2
  -1  14  -6 0.92603 1.66916   2
  -2 -14  -6 0.04200 1.27898   3
  -2 -14  -6 2.92983 1.74696   1
   2  14   6 -4.8454  2.8975   2
  -2  14  -6 1.04248 1.29326   3
  -2  14  -6 0.03977 1.81275   2
  -3 -14  -6 50.2902  3.7174   3
  -3 -14  -6 54.3450  4.7116   1
  -3  14  -6 67.8609  4.2517   3
  -3  14  -6 58.0046  5.6688   2
   3  14   6 60.6210  6.9408   2
  -4 -14  -6 198.650   9.328   1
  -4  14  -6 196.564  10.824   2
  -4  15   6 89.0770  7.6877   2
  -3 -15   6 -0.7934  1.2782   3
  -3 -15   6 -0.1189  1.6037   1
  -3  15   6 1.16552 1.41971   3
  -3  15   6 1.06999 2.41243   2
   3  15  -6 -1.5074  1.5264   1
  -2 -15   6 10.1277  2.1912   1
  -2 -15   6 7.98796 1.91748   3
   2  15  -6 10.8930  2.1913   1
  -2  15   6 8.46846 2.77409   2
  -2  15   6 8.84728 1.91855   3
  -1 -15   6 11.7021  2.0190   1
  -1 -15   6 11.2321  2.0892   3
  -1  15   6 11.9862  2.7495   2
   1  15  -6 14.9577  2.1354   1
   0 -15  -6 23.0677  2.5552   1
   0  15   6 29.1790  3.7759   2
  -1 -15  -6 1.87325 1.49679   3
  -1 -15  -6 2.86774 1.62547   1
  -1  15  -6 3.34478 1.98516   2
   1  15   6 4.50342 2.65135   2
  -2 -15  -6 59.9731  4.5372   1
  -2 -15  -6 64.6792  4.0126   3
  -2  15  -6 67.2405  4.1595   3
   2  15   6 60.4633  6.2129   2
  -2  15  -6 66.9223  5.6241   2
  -3 -15  -6 104.174   5.257   3
  -3 -15  -6 89.6616  5.9928   1
   3  15   6 84.6159  8.0977   2
  -3  15  -6 105.791   5.401   3
  -3  15  -6 91.0738  7.0647   2
  -4  15  -6 2.02823 2.92945   2
  -3 -16   6 15.3415  2.5937   3
  -3 -16   6 13.2825  2.8306   1
  -3  16   6 18.9777  4.1659   2
   3  16  -6 19.7772  3.2445   1
  -3  16   6 16.2853  2.7408   3
  -2 -16   6 15.2390  2.4674   3
  -2 -16   6 17.6483  2.8057   1
  -2  16   6 14.6331  3.4059   2
  -2  16   6 19.9828  2.8617   3
   2  16  -6 14.7595  2.7040   1
  -1  16   6 20.0922  3.4945   2
   0 -16  -6 95.1537  4.7109   1
   0  16   6 76.7340  5.4302   2
  -1 -16  -6 30.1658  3.3479   1
  -1  16  -6 26.4717  3.8545   2
   1  16   6 28.2413  4.1177   2
  -2 -16  -6 0.14377 1.74890   1
  -2 -16  -6 0.36755 1.51643   3
   2  16   6 -3.1500  3.0780   2
  -2  16  -6 2.06390 2.32159   2
  -2  16  -6 1.01482 1.41512   3
  -3 -16  -6 40.7218  3.7334   3
  -3 -16  -6 37.5092  4.4848   1
   3  16   6 30.6928  5.7964   2
  -3  16  -6 49.1768  6.0670   2
  -3  16  -6 43.8343  3.8327   3
  -3 -17   6 49.7961  4.9680   1
  -3  17   6 47.4036  4.0619   3
   3  17  -6 55.6604  4.5373   1
  -3  17   6 50.7506  6.4099   2
  -2 -17   6 0.70166 1.54686   3
  -2 -17   6 1.80368 1.66298   1
  -2  17   6 1.53822 2.13237   2
   2  17  -6 0.82788 1.48173   1
  -1  17   6 56.9156  5.0259   2
   0  17   6 13.8904  2.9952   2
  -1 -17  -6 1.03562 1.63851   1
   1  17   6 1.12713 2.42290   2
  -2 -17  -6 16.9962  3.1741   1
  -2 -17  -6 14.0365  2.6967   3
   2  17   6 17.8899  4.3487   2
  -2  17  -6 15.4479  3.5689   2
  -3 -17  -6 -0.5474  1.9311   1
   3  17   6 -3.2979  3.9171   2
  -3  17  -6 6.25593 3.20156   2
  -3 -18   6 41.1715  4.6278   1
   3  18  -6 46.3031  4.7587   1
  -3  18   6 41.8550  6.1156   2
  -2 -18   6 39.7244  4.0831   1
  -2  18   6 41.1085  5.4850   2
  -1  18   6 16.7229  3.4944   2
   0  18   6 28.4815  4.0766   2
  -1 -18  -6 59.9665  4.5391   1
   1  18   6 60.5712  5.5205   2
  -2 -18  -6 -1.4622  1.6872   1
  -2  18  -6 1.92204 2.48423   2
   2  18   6 -5.0202  2.5910   2
  -3 -18  -6 6.86574 2.78581   1
  -3  18  -6 19.3413  4.2395   2
  -2  19   6 34.5746  5.3851   2
  -1  19   6 0.65299 2.15327   2
   0  19   6 -0.2705  1.7965   2
  -1 -19  -6 38.3009  4.1816   1
   1  19   6 40.8041  5.0891   2
  -2 -19  -6 6.01905 2.56114   1
   2  19   6 0.86002 3.19318   2
  -2  19  -6 12.1153  3.6226   2
  -2  20   6 27.6408  5.1007   2
  -1  20   6 4.90797 2.63861   2
   0  20   6 0.17792 2.00999   2
   1  20   6 10.3161  3.1813   2
  -2 -20  -6 5.65108 2.67638   1
   2  20   6 4.36823 3.42145   2
  -1  21   6 60.2139  6.2256   2
   0  21   6 12.0161  3.4556   2
   1  21   6 0.69943 2.44939   2
   0  22   6 42.2382  5.6037   2
   4   0  -7 0.54736 1.41674   1
  -4   0   7 -0.9840  0.8317   3
   3   0  -7 0.05331 1.02246   1
  -3   0   7 -1.3992  0.6065   3
   2   0  -7 -0.0734  0.7505   1
  -2   0   7 0.32398 0.59977   3
   1   0  -7 0.07179 0.47605   1
  -1   0   7 -0.0242  0.5253   3
  -1   0   7 -1.3868  0.8627   2
   1   0  -7 -0.7030  0.5010   3
   0   0   7 -0.2428  0.5447   3
   0   0  -7 -0.1766  0.5321   1
   0   0   7 -1.6115  1.1987   2
   0   0  -7 -1.0295  0.4832   3
  -1   0  -7 -0.4642  0.5630   3
   1   0   7 -0.1491  0.5024   3
   1   0   7 -1.9072  0.8666   2
  -1   0  -7 -0.4254  0.7800   2
  -1   0  -7 -0.0465  0.5499   1
  -2   0  -7 0.21802 1.11942   2
  -2   0  -7 0.14895 0.78594   1
  -2   0  -7 0.01093 0.64092   3
   2   0   7 -0.1883  1.1531   2
   3   0   7 -0.8495  1.2672   2
  -3   0  -7 0.17472 0.78628   3
  -3   0  -7 0.26952 1.38870   2
  -3   0  -7 -0.6323  1.0546   1
  -4   0  -7 0.38643 1.03499   3
  -4   0  -7 0.68786 2.07536   2
   4   0   7 3.18869 1.92380   2
  -5   0  -7 0.57865 2.56303   2
   5   1  -7 28.1433  3.3928   1
  -4  -1   7 30.4829  2.3413   3
   4  -1  -7 29.4541  3.0034   1
  -4   1   7 35.9881  2.4089   3
   4   1  -7 31.3392  3.2125   1
  -3  -1   7 136.205   4.444   3
   3  -1  -7 133.921   4.981   1
   3   1  -7 133.932   5.175   1
  -3   1   7 139.684   4.523   3
   2  -1  -7 25.8471  2.0746   1
  -2  -1   7 25.2252  1.8374   3
  -2   1   7 23.0082  2.0814   2
  -2   1   7 24.8241  1.7743   3
   2   1  -7 19.0932  2.0320   1
   1  -1  -7 264.808   6.372   1
  -1  -1   7 261.103   6.468   3
   1  -1  -7 251.120   6.027   3
  -1  -1   7 261.986   6.667   2
  -1   1   7 258.144   6.475   3
  -1   1   7 257.032   7.067   2
   1   1  -7 255.476   6.022   3
   1   1  -7 246.840   6.239   1
   0  -1   7 102.549   4.054   2
   0  -1  -7 103.845   3.419   3
   0  -1   7 102.263   3.481   3
   0  -1  -7 103.666   3.306   1
   0   1  -7 102.324   3.215   1
   0   1   7 107.278   4.534   2
   0   1  -7 105.155   3.451   3
   0   1   7 100.882   3.454   3
   1  -1   7 84.8589  2.9130   3
  -1  -1  -7 80.5309  2.9943   1
   1  -1   7 86.0002  3.9954   2
  -1  -1  -7 81.5626  3.0867   3
  -1   1  -7 83.5461  2.9081   1
   1   1   7 80.1234  4.1105   2
   1   1   7 82.6306  2.8993   3
  -1   1  -7 79.7770  3.7636   2
  -1   1  -7 78.9590  3.0428   3
  -2  -1  -7 4.12858 0.96073   3
  -2  -1  -7 3.04308 1.36330   2
  -2  -1  -7 4.91059 1.22276   1
  -2   1  -7 6.77345 1.11786   3
  -2   1  -7 4.46687 1.07011   1
  -2   1  -7 3.61044 1.58542   2
   2   1   7 3.15192 1.52992   2
  -3  -1  -7 3.91427 1.87795   2
  -3  -1  -7 3.05439 1.02711   3
  -3  -1  -7 3.30318 1.36600   1
  -3   1  -7 4.86755 1.98189   2
  -3   1  -7 5.57895 1.45546   1
   3   1   7 3.33473 1.72606   2
  -3   1  -7 4.47470 1.09590   3
  -4  -1  -7 31.4123  4.1861   2
  -4  -1  -7 25.7941  2.2181   3
   4   1   7 25.3416  3.6512   2
  -4   1  -7 28.4188  2.2362   3
  -4   1  -7 25.6281  4.0903   2
   5  -1   7 100.331   6.637   2
  -5  -1  -7 103.116   7.297   2
   5   1   7 106.048   6.527   2
  -5   1  -7 84.1624  6.9353   2
   5   2  -7 12.3490  2.6485   1
   4  -2  -7 150.805   5.803   1
  -4  -2   7 163.748   5.219   3
   4   2  -7 153.891   6.258   1
  -4   2   7 171.575   5.417   3
  -3  -2   7 104.402   3.824   3
   3  -2  -7 106.416   4.301   1
   3   2  -7 99.7103  4.4878   1
  -3   2   7 101.482   3.849   3
   2  -2  -7 7.83221 1.35530   1
  -2  -2   7 10.4779  1.3934   3
  -2   2   7 9.08377 1.51509   2
   2   2  -7 6.65505 1.31533   1
  -2   2   7 8.76047 1.24610   3
   1  -2  -7 150.439   4.200   3
  -1  -2   7 152.211   4.294   2
   1  -2  -7 151.956   4.409   1
  -1  -2   7 153.660   4.564   3
  -1   2   7 149.658   4.533   3
   1   2  -7 151.057   4.468   1
   1   2  -7 155.315   4.177   3
  -1   2   7 151.187   5.168   2
   0  -2   7 191.017   5.204   3
   0  -2  -7 192.494   5.117   3
   0  -2  -7 189.944   4.975   1
   0   2   7 198.429   6.676   2
   0   2  -7 195.343   4.857   1
   0   2   7 187.139   5.135   3
   0   2  -7 201.011   5.206   3
  -1  -2  -7 190.599   5.166   3
   1  -2   7 188.735   4.931   3
  -1  -2  -7 185.637   5.087   1
   1   2   7 187.696   4.880   3
   1   2   7 182.990   6.609   2
  -1   2  -7 176.686   5.045   3
  -1   2  -7 193.852   4.772   1
  -1   2  -7 180.561   6.235   2
  -2  -2  -7 5.22004 1.02661   3
  -2  -2  -7 8.91502 1.46866   1
  -2  -2  -7 2.84244 1.27188   2
   2   2   7 2.56453 1.46857   2
  -2   2  -7 9.06391 1.31002   1
  -2   2  -7 5.29514 1.06920   3
  -2   2  -7 6.10101 1.78579   2
  -3  -2  -7 6.91628 2.05355   2
  -3  -2  -7 8.46545 1.76729   1
  -3  -2  -7 6.33506 1.20969   3
   3   2   7 8.29137 2.18045   2
  -3   2  -7 6.06246 1.20332   3
  -3   2  -7 4.85768 2.01749   2
  -4  -2  -7 74.2186  3.3983   3
  -4  -2  -7 70.3351  5.5210   2
  -4   2  -7 75.4866  3.4389   3
  -4   2  -7 76.6654  5.9585   2
   4   2   7 73.6845  5.3357   2
   5  -2   7 12.1701  2.6118   2
   5   2   7 14.9689  2.6930   2
   5   3  -7 6.09714 2.27770   1
  -4  -3   7 47.4641  2.7150   3
   4  -3  -7 53.4674  3.4232   1
  -4   3   7 47.5113  2.8701   3
   4   3  -7 42.8775  3.5136   1
  -3  -3   7 0.33085 0.75493   3
   3  -3  -7 0.35998 1.09584   1
   3   3  -7 1.02835 1.19038   1
  -3   3   7 1.40349 0.86541   3
  -2  -3   7 33.0813  2.0815   3
   2  -3  -7 28.5479  2.1113   1
  -2   3   7 35.3475  2.7089   2
  -2   3   7 38.5529  2.2382   3
   1  -3  -7 13.2618  1.3291   3
   1  -3  -7 12.0232  1.4151   1
  -1  -3   7 10.7181  1.4063   3
   1   3  -7 13.4994  1.3319   3
  -1   3   7 14.2928  1.8552   2
  -1   3   7 11.9245  1.4065   3
   1   3  -7 11.0196  1.3653   1
   0  -3   7 25.5914  1.7980   3
   0  -3  -7 27.5881  1.7991   3
   0   3   7 27.6061  2.9113   2
   0   3  -7 25.9709  1.7272   3
   0   3   7 25.9598  1.7617   3
   0   3  -7 22.9871  1.5630   1
  -1  -3  -7 54.0244  2.5547   1
  -1  -3  -7 53.3579  2.5303   3
   1  -3   7 54.4138  2.3659   3
  -1   3  -7 52.0529  3.1759   2
   1   3   7 47.4711  3.9328   2
  -1   3  -7 49.6479  2.4515   3
  -1   3  -7 53.5696  2.1727   1
  -2  -3  -7 66.0368  2.8517   3
  -2  -3  -7 64.8020  3.2699   1
  -2   3  -7 64.7084  2.9493   3
  -2   3  -7 70.1539  2.8246   1
  -2   3  -7 68.6801  4.4062   2
  -3  -3  -7 16.9386  1.7660   3
  -3  -3  -7 14.9480  2.1870   1
  -3   3  -7 12.9091  2.8198   2
  -3   3  -7 14.3384  1.6505   3
   3   3   7 11.7833  2.4246   2
  -4  -3  -7 2.22812 1.73429   1
  -4  -3  -7 4.43200 1.36455   3
  -4   3  -7 10.5386  3.1532   2
   4   3   7 7.29939 2.30656   2
  -4   3  -7 7.36544 1.45369   3
   5   3   7 24.5675  3.5591   2
  -5   3  -7 11.6489  3.7257   2
   5   4  -7 1.71173 1.93854   1
  -4  -4   7 10.5531  1.5588   3
   4   4  -7 11.7255  2.3683   1
  -4   4   7 12.9451  1.8111   3
   3  -4  -7 -1.5770  0.9070   1
  -3  -4   7 -1.3725  0.6887   3
   3   4  -7 2.51859 1.35348   1
  -3   4   7 -0.6949  0.6596   3
  -2  -4   7 6.33378 1.18208   3
   2  -4  -7 7.08737 1.31355   1
   2   4  -7 5.70247 1.30241   1
  -2   4   7 5.93171 1.14263   3
  -2   4   7 8.09256 1.65585   2
  -1  -4   7 -0.5111  0.5390   3
   1  -4  -7 0.13810 0.66623   1
   1   4  -7 0.47811 0.68160   1
  -1   4   7 0.58492 0.60993   3
  -1   4   7 1.72792 1.28967   2
   0  -4  -7 73.3353  2.8686   1
   0  -4  -7 68.9747  2.8365   3
   0  -4   7 68.5542  2.9158   3
   0   4   7 76.4240  4.7909   2
   0   4   7 65.4151  2.7994   3
   0   4  -7 70.4831  2.8624   3
   0   4  -7 69.2678  2.5907   1
   0   4  -7 69.8590  2.8359   2
  -1  -4  -7 83.7393  3.2065   3
  -1  -4  -7 82.4524  3.3234   1
  -1   4  -7 84.2197  4.0846   2
  -1   4  -7 84.5202  3.2464   3
  -1   4  -7 81.6889  2.7141   1
   1   4   7 80.6423  4.9841   2
  -2  -4  -7 3.67870 1.05624   3
  -2  -4  -7 3.20936 1.21389   1
   2   4   7 1.88894 1.97186   2
  -2   4  -7 3.30735 1.60721   2
  -2   4  -7 4.37913 1.09794   3
  -2   4  -7 4.08864 0.94635   1
  -3  -4  -7 33.9868  2.9510   1
  -3  -4  -7 34.5775  2.2539   3
  -3   4  -7 36.1076  4.2599   2
   3   4   7 35.5209  3.8884   2
  -3   4  -7 34.0745  2.3215   3
  -4  -4  -7 0.14496 1.07809   3
  -4  -4  -7 2.60419 1.70839   1
   4   4   7 6.63258 2.37896   2
  -4   4  -7 -0.2433  2.0112   2
  -4   4  -7 1.41751 1.06110   3
  -5   4  -7 0.77834 2.50938   2
   5   5  -7 0.79092 1.82220   1
  -4  -5   7 48.1192  2.8413   3
  -4   5   7 47.5580  2.9468   3
   4   5  -7 42.9733  3.6291   1
  -3  -5   7 45.5294  2.6557   3
   3  -5  -7 49.3825  2.8861   1
   3   5  -7 41.3942  3.2428   1
  -3   5   7 45.3110  2.6987   3
  -3   5   7 46.4275  4.0391   2
   2  -5  -7 23.4268  2.0790   1
  -2  -5   7 19.5318  1.9833   3
  -2   5   7 24.9783  2.6078   2
   2   5  -7 19.8359  2.1925   1
  -2   5   7 25.0701  1.9533   3
  -1  -5   7 112.187   3.959   3
   1  -5  -7 117.164   3.812   1
   1   5  -7 111.649   3.881   1
  -1   5   7 105.061   3.845   3
  -1   5   7 116.032   4.860   2
   0  -5  -7 172.700   4.875   1
   0  -5  -7 178.427   5.034   3
   0  -5   7 173.113   5.105   3
   0   5  -7 160.477   5.047   2
   0   5  -7 171.446   4.502   1
   0   5   7 174.806   7.050   2
   0   5   7 172.503   4.993   3
   0   5  -7 175.952   4.951   3
  -1  -5  -7 50.5022  2.5460   3
  -1   5  -7 48.8438  2.0224   1
  -1   5  -7 47.6493  3.1780   2
   1   5   7 45.2824  4.3873   2
  -1   5  -7 47.0570  2.4930   3
  -2  -5  -7 63.7700  2.9611   3
  -2  -5  -7 63.4284  3.4983   1
  -2   5  -7 65.4911  3.0270   3
  -2   5  -7 62.6411  4.4032   2
   2   5   7 53.1581  4.7790   2
  -3  -5  -7 112.331   5.166   1
  -3  -5  -7 103.444   3.973   3
  -3   5  -7 107.684   4.168   3
   3   5   7 110.174   6.231   2
  -3   5  -7 114.870   6.520   2
  -4  -5  -7 7.94702 2.30765   1
  -4  -5  -7 5.46420 1.45669   3
  -4   5  -7 6.94747 1.45079   3
   4   5   7 5.91173 2.41599   2
  -4   5  -7 9.13882 2.91290   2
  -5   5  -7 -1.3683  2.4687   2
   5   6  -7 15.0442  2.9260   1
  -4  -6   7 1.57537 1.07653   3
   4   6  -7 1.79960 1.61474   1
  -4   6   7 0.32399 1.05873   3
  -3  -6   7 43.5391  3.2778   1
   3  -6  -7 39.9998  2.6472   1
  -3  -6   7 34.5935  2.4305   3
  -3   6   7 41.2858  3.9373   2
  -3   6   7 38.9907  2.5965   3
   3   6  -7 40.4459  3.2287   1
   2  -6  -7 833.710  16.304   1
  -2  -6   7 814.039  16.953   3
   2   6  -7 834.543  17.422   1
  -2   6   7 816.508  20.593   2
  -2   6   7 833.792  17.073   3
   1  -6  -7 366.438   8.272   1
  -1  -6   7 358.747   8.754   3
   1   6  -7 357.717   8.495   1
  -1   6   7 358.863  10.326   2
  -1   6   7 361.725   8.712   3
   0  -6  -7 58.3169  2.7118   1
   0  -6   7 60.0494  2.8648   3
   0  -6  -7 57.3739  2.7373   3
   0   6   7 62.3633  2.8589   3
   0   6  -7 58.7000  2.7093   3
   0   6   7 59.6902  4.8972   2
   0   6  -7 57.7135  2.3984   1
   0   6  -7 59.4207  2.8167   2
  -1  -6  -7 16.8196  1.7385   3
  -1   6  -7 19.4416  1.3584   1
  -1   6  -7 15.5898  1.6812   3
  -1   6  -7 23.2486  2.5020   2
  -2  -6  -7 22.4971  1.9487   3
  -2  -6  -7 20.7914  2.4493   1
  -2   6  -7 18.1906  1.9160   3
   2   6   7 23.6975  3.5472   2
  -2   6  -7 20.9639  2.9897   2
  -3  -6  -7 23.5312  2.8992   1
  -3  -6  -7 19.5562  2.0363   3
   3   6   7 21.9530  3.5295   2
  -3   6  -7 20.7465  2.1117   3
  -3   6  -7 22.3145  3.6361   2
  -4  -6  -7 2.64188 1.76609   1
  -4  -6  -7 1.20036 1.23185   3
  -4   6  -7 1.21994 2.18784   2
   4   6   7 5.54532 2.49826   2
  -4   6  -7 1.44653 1.09753   3
   5   6   7 25.3260  3.7552   2
  -5   6  -7 18.5750  4.2999   2
   5   7  -7 16.1290  3.1098   1
  -4  -7   7 31.1046  2.5145   3
  -4  -7   7 32.3530  3.6373   1
  -4   7   7 27.2664  2.4837   3
   4   7  -7 28.1017  3.4769   1
   3  -7  -7 20.3797  2.1214   1
  -3  -7   7 25.4449  2.1777   3
  -3  -7   7 20.6605  2.6638   1
  -3   7   7 23.6993  2.3543   3
  -3   7   7 25.8644  3.4700   2
   3   7  -7 20.3432  2.7099   1
   2  -7  -7 683.535  13.895   1
  -2  -7   7 662.379  14.535   3
  -2   7   7 686.978  17.982   2
   2   7  -7 674.342  14.965   1
  -2   7   7 674.277  14.633   3
   1  -7  -7 103.202   3.669   1
  -1  -7   7 102.400   4.008   3
   1   7  -7 100.380   3.821   1
  -1   7   7 102.597   4.886   2
  -1   7   7 103.380   3.985   3
   0  -7  -7 276.570   6.924   1
   0  -7   7 282.530   7.232   3
   0  -7  -7 264.175   6.896   3
   0   7   7 261.908   9.218   2
   0   7  -7 264.201   7.454   2
   0   7   7 269.014   7.004   3
   0   7  -7 269.970   6.270   1
   0   7  -7 270.382   6.941   3
  -1  -7  -7 -0.0579  0.7450   3
  -1  -7  -7 -0.3160  0.4672   1
  -1   7  -7 -0.1779  0.9802   2
  -1   7  -7 0.82088 0.55146   1
   1   7   7 0.66436 1.44606   2
  -1   7  -7 0.66063 0.71833   3
  -2  -7  -7 86.0387  3.6850   3
  -2  -7  -7 99.4085  4.5010   1
   2   7   7 94.0496  6.1713   2
  -2   7  -7 94.5709  3.8943   3
  -2   7  -7 94.5256  5.5087   2
  -3  -7  -7 20.0117  2.1074   3
  -3  -7  -7 17.9440  2.7188   1
  -3   7  -7 18.2195  3.3973   2
  -3   7  -7 17.9465  2.0749   3
   3   7   7 20.1405  3.5323   2
  -4  -7  -7 0.95063 1.21763   3
  -4  -7  -7 2.92059 1.93693   1
  -4   7  -7 1.46329 2.29083   2
  -4   7  -7 0.63284 1.09591   3
   4   7   7 6.88376 2.89212   2
   5   7   7 20.4822  3.5900   2
  -4  -8   7 8.88166 1.68915   3
  -4  -8   7 4.98822 2.00583   1
  -4   8   7 8.19674 1.73941   3
   4   8  -7 9.82653 2.43828   1
  -3  -8   7 435.963  10.978   3
  -3  -8   7 453.895  12.159   1
   3   8  -7 449.769  12.118   1
  -3   8   7 454.439  14.526   2
  -3   8   7 468.203  11.370   3
  -2  -8   7 67.8339  3.7296   1
   2  -8  -7 66.7305  3.0311   1
  -2  -8   7 68.7569  3.4279   3
  -2   8   7 68.4834  3.4210   3
   2   8  -7 68.0819  3.7369   1
  -2   8   7 66.0388  4.3692   2
   1  -8  -7 213.907   5.800   1
  -1  -8   7 215.726   6.397   3
  -1   8   7 218.998   6.369   3
  -1   8   7 209.869   7.574   2
   1   8  -7 213.511   6.096   1
   0  -8  -7 2.56205 1.07096   3
   0  -8  -7 3.05146 1.02755   1
   0  -8   7 3.36596 1.02363   3
   0   8   7 8.56863 2.55865   2
   0   8  -7 3.25232 0.95618   3
   0   8   7 2.18185 0.91559   3
   0   8  -7 3.16782 1.12248   2
   0   8  -7 3.33670 0.87555   1
  -1  -8  -7 26.7104  2.3285   1
  -1  -8  -7 27.0834  2.1823   3
  -1   8  -7 31.5617  2.2774   3
   1   8   7 29.4654  4.2885   2
  -1   8  -7 27.9856  2.8799   2
  -2  -8  -7 116.661   4.430   3
  -2  -8  -7 114.145   5.053   1
   2   8   7 117.935   7.034   2
  -2   8  -7 115.418   4.474   3
  -2   8  -7 120.861   6.297   2
  -3  -8  -7 17.8784  2.7336   1
  -3  -8  -7 13.6780  1.8986   3
   3   8   7 12.2577  3.5273   2
  -3   8  -7 13.6338  3.1983   2
  -3   8  -7 13.6080  1.9015   3
  -4  -8  -7 1.67047 1.87333   1
  -4  -8  -7 0.10311 1.25320   3
  -4   8  -7 0.39296 1.13611   3
   4   8   7 7.91435 3.17657   2
  -4   8  -7 0.84316 2.24950   2
  -4  -9   7 2.54344 1.84579   1
  -4  -9   7 5.69784 1.53294   3
   4   9  -7 5.47980 2.07235   1
  -4   9   7 4.05220 1.42790   3
  -3  -9   7 34.5409  2.6642   3
  -3  -9   7 33.5892  3.4489   1
   3   9  -7 35.6745  3.5492   1
  -3   9   7 37.6625  2.7684   3
  -3   9   7 30.6935  4.0992   2
   2  -9  -7 34.4823  2.3093   1
  -2  -9   7 33.9300  2.8271   1
  -2  -9   7 38.4931  2.6726   3
  -2   9   7 32.4174  3.3658   2
   2   9  -7 38.6289  2.9971   1
  -2   9   7 36.2794  2.5885   3
  -1  -9   7 3.35128 1.18219   3
   1  -9  -7 2.91019 1.09275   1
   1   9  -7 4.69150 1.25227   1
  -1   9   7 5.48420 1.75878   2
  -1   9   7 1.45136 1.02509   3
   0  -9  -7 0.94190 0.91113   1
   0  -9   7 0.97717 0.86532   3
   0  -9  -7 -0.8052  0.7647   3
   0   9   7 0.48382 0.77519   3
   0   9  -7 -0.2240  0.8465   2
   0   9  -7 0.29051 0.72612   3
   0   9   7 4.46649 2.43589   2
   0   9  -7 0.10877 0.63638   1
  -1  -9  -7 229.237   6.991   1
  -1  -9  -7 211.331   6.392   3
   1   9   7 225.816   9.449   2
  -1   9  -7 228.387   6.634   3
  -1   9  -7 220.594   7.977   2
  -2  -9  -7 17.4700  2.4047   1
  -2  -9  -7 19.0205  2.1340   3
  -2   9  -7 17.2046  2.9652   2
   2   9   7 15.9274  3.7301   2
  -2   9  -7 14.9034  1.9567   3
  -3  -9  -7 1.85375 1.19785   3
  -3  -9  -7 0.45744 1.42491   1
  -3   9  -7 -1.2152  0.8518   3
   3   9   7 0.23603 2.94640   2
  -3   9  -7 1.60974 1.93654   2
  -4  -9  -7 21.5843  2.4711   3
  -4  -9  -7 23.2295  3.5622   1
  -4   9  -7 20.9959  2.4793   3
  -4   9  -7 33.9105  4.9934   2
   4   9   7 28.8175  4.8661   2
  -4 -10   7 2.01316 1.34450   3
  -4 -10   7 1.57166 1.78085   1
  -4  10   7 2.87117 2.63108   2
  -4  10   7 2.01293 1.31260   3
   4  10  -7 5.82314 2.13510   1
  -3 -10   7 0.90503 1.07221   3
  -3 -10   7 2.03175 1.59618   1
  -3  10   7 2.01554 1.23383   3
   3  10  -7 0.24824 1.36490   1
  -3  10   7 1.39900 1.88296   2
   2 -10  -7 33.0993  2.2928   1
  -2 -10   7 32.9855  2.6247   3
  -2 -10   7 35.8415  2.9222   1
   2  10  -7 32.2505  2.7953   1
  -2  10   7 33.6136  3.5000   2
  -2  10   7 35.5413  2.6600   3
   1 -10  -7 120.186   4.254   1
  -1 -10   7 123.906   4.817   3
   1  10  -7 119.198   4.453   1
  -1  10   7 118.795   5.756   2
  -1  10   7 122.335   4.687   3
   0 -10  -7 115.199   4.462   3
   0 -10   7 118.585   4.563   3
   0 -10  -7 107.516   4.300   1
   0  10   7 113.539   6.130   2
   0  10  -7 118.863   3.741   1
  -1 -10  -7 0.08776 1.01623   3
  -1 -10  -7 0.73901 1.13872   1
   1  10   7 1.23839 2.93062   2
  -1  10  -7 0.30128 1.31129   2
  -1  10  -7 0.19123 0.87161   3
  -2 -10  -7 1.12137 1.14026   3
  -2 -10  -7 -0.0803  1.2135   1
  -2  10  -7 1.28295 1.11500   3
  -2  10  -7 0.31081 1.54908   2
   2  10   7 -0.8611  3.0146   2
  -3 -10  -7 18.6572  2.2740   3
  -3 -10  -7 14.1464  2.7691   1
   3  10   7 16.1653  4.1877   2
  -3  10  -7 17.9597  2.3168   3
  -3  10  -7 23.9603  3.9257   2
  -4 -10  -7 8.61370 1.86985   3
  -4 -10  -7 5.81807 2.36916   1
  -4  10  -7 6.95752 3.00396   2
   4  10   7 2.96246 3.63369   2
  -4  10  -7 6.30208 1.78532   3
  -4 -11   7 50.4698  4.3179   1
  -4  11   7 54.5283  5.7821   2
   4  11  -7 55.1718  4.4359   1
  -3 -11   7 6.52323 1.59932   3
  -3 -11   7 2.01007 1.58726   1
   3  11  -7 3.16225 1.71747   1
  -3  11   7 2.37021 1.31678   3
  -3  11   7 2.04833 1.98790   2
  -2 -11   7 3.69386 1.32532   3
  -2 -11   7 2.76297 1.44078   1
   2  11  -7 3.39705 1.40594   1
  -2  11   7 2.46928 1.70329   2
  -2  11   7 1.86006 1.10775   3
   1 -11  -7 10.7239  1.5723   1
  -1 -11   7 9.52386 1.69780   3
  -1  11   7 9.07340 1.62142   3
   1  11  -7 11.1545  1.7192   1
  -1  11   7 9.58505 2.20952   2
   0 -11  -7 1.94404 1.16324   1
   0  11  -7 1.99238 0.93012   1
   0  11   7 2.82230 2.14060   2
  -1 -11  -7 5.22078 1.44081   3
  -1 -11  -7 8.45827 1.78746   1
   1  11   7 6.40125 3.23581   2
  -1  11  -7 9.34661 2.12490   2
  -1  11  -7 6.91803 1.48058   3
  -2 -11  -7 8.56598 1.70045   3
  -2 -11  -7 3.98119 1.62832   1
  -2  11  -7 5.40437 1.49846   3
   2  11   7 11.6171  4.0138   2
  -2  11  -7 9.96624 2.59746   2
  -3 -11  -7 57.4626  4.5049   1
  -3 -11  -7 56.9289  3.5359   3
  -3  11  -7 57.0548  5.2856   2
   3  11   7 50.2517  6.0472   2
  -3  11  -7 54.2881  3.6150   3
  -4 -11  -7 33.1759  4.3746   1
  -4  11  -7 38.6116  5.4512   2
   4  11   7 31.0113  5.5947   2
  -4 -12   7 11.8055  2.7060   1
   4  12  -7 12.7067  2.9002   1
  -4  12   7 12.5295  3.6271   2
  -3 -12   7 99.8753  4.8586   3
  -3 -12   7 92.5162  5.2720   1
  -3  12   7 99.1644  4.9277   3
   3  12  -7 98.0028  5.3792   1
  -3  12   7 102.688   6.834   2
  -2 -12   7 2.48331 1.44178   1
  -2 -12   7 3.08997 1.32440   3
  -2  12   7 2.78930 1.28925   3
  -2  12   7 1.99768 1.70273   2
   2  12  -7 3.37975 1.49425   1
  -1 -12   7 42.7308  3.0693   3
   1 -12  -7 48.1400  2.8773   1
  -1  12   7 46.1600  3.9415   2
  -1  12   7 53.0353  3.2696   3
   1  12  -7 48.5372  2.9788   1
   0 -12  -7 237.767   7.209   1
   0  12   7 249.690   9.342   2
  -1 -12  -7 -0.3333  1.1855   1
  -1 -12  -7 1.67890 1.25115   3
  -1  12  -7 -0.0230  1.4785   2
   1  12   7 0.29155 2.71795   2
  -1  12  -7 1.21113 1.01917   3
  -2 -12  -7 30.2721  2.7502   3
  -2 -12  -7 33.3770  3.6373   1
   2  12   7 26.8899  4.8518   2
  -2  12  -7 25.4038  2.7060   3
  -2  12  -7 36.0528  4.3711   2
  -3 -12  -7 113.692   5.170   3
  -3 -12  -7 115.444   6.281   1
  -3  12  -7 122.078   5.396   3
  -3  12  -7 121.414   7.495   2
   3  12   7 118.660   8.679   2
  -4 -12  -7 23.9654  3.8998   1
   4  12   7 16.5714  5.1999   2
  -4  12  -7 35.1063  5.2530   2
  -4 -13   7 55.5614  4.6175   1
  -4  13   7 46.2363  6.0418   2
   4  13  -7 57.1353  4.7531   1
  -3 -13   7 0.32885 1.26668   3
  -3 -13   7 1.09051 1.62370   1
   3  13  -7 -0.0223  1.5795   1
  -3  13   7 3.53432 1.53622   3
  -3  13   7 2.50994 2.30477   2
  -2 -13   7 20.0779  2.6899   1
  -2 -13   7 18.9226  2.5290   3
  -2  13   7 17.1834  3.2390   2
   2  13  -7 21.6401  2.7051   1
  -2  13   7 15.6732  2.2922   3
  -1 -13   7 219.316   7.401   3
   1 -13  -7 224.635   6.626   1
  -1  13   7 218.834   8.887   2
   1  13  -7 207.046   6.549   1
   0 -13  -7 30.7322  2.9252   1
   0  13   7 24.5943  3.4856   2
  -1 -13  -7 294.153   8.550   3
  -1 -13  -7 281.269   8.791   1
   1  13   7 272.432  10.972   2
  -1  13  -7 284.320  10.219   2
  -2 -13  -7 0.82120 1.55018   1
  -2 -13  -7 -0.3675  1.2104   3
  -2  13  -7 1.24099 1.90369   2
   2  13   7 -1.0573  3.4124   2
  -2  13  -7 0.79495 1.14225   3
  -3 -13  -7 76.7197  5.3903   1
  -3 -13  -7 89.3106  4.6218   3
  -3  13  -7 80.5481  6.4244   2
   3  13   7 78.6944  8.0917   2
  -3  13  -7 83.5104  4.5889   3
  -4 -13  -7 352.559  12.670   1
   4  13   7 329.318  14.753   2
  -4  13  -7 336.440  14.519   2
  -4 -14   7 36.6557  4.4177   1
  -4  14   7 32.0931  5.3683   2
   4  14  -7 29.9538  4.1631   1
  -3 -14   7 75.2000  4.5297   3
  -3 -14   7 74.7782  4.9498   1
   3  14  -7 68.6316  4.6955   1
  -3  14   7 73.9353  4.4971   3
  -3  14   7 76.2756  6.3166   2
  -2 -14   7 28.5030  3.0946   3
  -2 -14   7 30.3446  3.3253   1
  -2  14   7 30.2897  4.2528   2
  -2  14   7 24.6255  2.8457   3
   2  14  -7 35.1364  3.4618   1
   1 -14  -7 -0.2414  1.0927   1
  -1 -14   7 0.17736 1.09575   3
  -1  14   7 -0.8079  1.3968   2
   1  14  -7 0.19365 1.03619   1
   0 -14  -7 182.734   6.468   1
   0  14   7 188.954   8.332   2
  -1 -14  -7 0.29441 1.32699   3
  -1 -14  -7 -1.1322  1.2251   1
  -1  14  -7 -1.7457  1.4942   2
   1  14   7 0.93855 2.73177   2
  -2 -14  -7 57.1740  4.3459   1
  -2 -14  -7 63.4897  3.9489   3
  -2  14  -7 60.6023  3.8966   3
  -2  14  -7 69.0729  5.5591   2
   2  14   7 63.7977  6.7475   2
  -3 -14  -7 30.1700  4.0209   1
  -3 -14  -7 44.3282  3.5533   3
  -3  14  -7 40.8145  5.3813   2
  -3  14  -7 28.0088  3.1663   3
   3  14   7 34.4428  6.0981   2
  -4  14  -7 10.2335  3.6971   2
   4  14   7 -3.4687  4.7826   2
  -3 -15   7 20.8050  3.3223   1
  -3 -15   7 26.5801  3.2358   3
  -3  15   7 21.0170  2.9982   3
  -3  15   7 18.1577  4.1168   2
   3  15  -7 24.5356  3.4029   1
  -2 -15   7 0.16464 1.24673   3
  -2 -15   7 0.68287 1.49905   1
  -2  15   7 0.89791 1.92730   2
  -2  15   7 0.98774 1.37946   3
   2  15  -7 0.45338 1.35932   1
  -1  15   7 20.5124  3.3426   2
   0 -15  -7 1.81243 1.46072   1
   0  15   7 5.39502 2.35450   2
  -1 -15  -7 0.62621 1.53986   1
   1  15   7 -1.9002  2.4088   2
  -2 -15  -7 16.5111  2.9507   1
  -2 -15  -7 15.1487  2.4811   3
  -2  15  -7 15.5015  3.4736   2
  -2  15  -7 16.6373  2.5162   3
   2  15   7 12.6621  4.1844   2
  -3 -15  -7 18.5883  3.3707   1
  -3 -15  -7 22.9008  3.0050   3
  -3  15  -7 25.2133  4.5894   2
  -3  15  -7 23.1972  3.0544   3
   3  15   7 18.9366  5.5096   2
  -3 -16   7 58.9520  4.7104   1
   3  16  -7 57.5907  4.5315   1
  -3  16   7 59.0868  4.3967   3
  -3  16   7 62.7206  6.2311   2
  -2 -16   7 12.2958  2.5148   3
  -2 -16   7 15.8332  2.7019   1
  -2  16   7 13.0608  3.3087   2
   2  16  -7 19.0282  2.8030   1
  -1  16   7 38.5992  4.7820   2
   0 -16  -7 40.9019  3.3632   1
   0  16   7 34.4065  4.3549   2
  -1 -16  -7 0.89604 1.56163   1
   1  16   7 -0.1917  2.6144   2
  -2 -16  -7 8.91198 2.28735   3
  -2 -16  -7 6.65306 2.37900   1
   2  16   7 2.55627 3.76491   2
  -2  16  -7 9.17337 3.10351   2
  -3 -16  -7 6.75022 2.55029   1
  -3  16  -7 3.75193 1.92718   3
  -3  16  -7 4.60271 2.80704   2
   3  16   7 -4.3079  4.1570   2
  -3 -17   7 6.54503 2.40860   1
  -3  17   7 4.24228 3.16606   2
   3  17  -7 3.53694 2.10620   1
  -2 -17   7 8.43227 2.26441   3
  -2 -17   7 13.1989  2.6034   1
   2  17  -7 15.5825  2.7123   1
  -2  17   7 11.6605  3.3688   2
  -1  17   7 8.40929 2.68212   2
   0 -17  -7 11.2808  2.3305   1
   0  17   7 13.1147  3.0714   2
  -1 -17  -7 87.4351  5.2383   1
   1  17   7 84.6321  6.3990   2
  -2 -17  -7 22.3732  3.5148   1
  -2  17  -7 28.2224  4.5935   2
   2  17   7 19.8944  4.6682   2
  -3 -17  -7 -0.5572  1.9942   1
  -3  17  -7 0.80302 2.60395   2
   3  17   7 -8.8277  3.7559   2
  -3 -18   7 35.9587  4.3449   1
   3  18  -7 34.6997  4.1877   1
  -3  18   7 37.0358  5.7335   2
  -2  18   7 43.2918  5.7242   2
  -1  18   7 35.0679  4.7201   2
   0  18   7 3.99101 2.45270   2
  -1 -18  -7 1.69104 1.81792   1
   1  18   7 0.27256 2.58013   2
  -2 -18  -7 122.274   6.856   1
   2  18   7 113.630   8.039   2
  -2  19   7 358.330  15.140   2
  -1  19   7 287.901  12.590   2
   0  19   7 127.377   7.677   2
  -1 -19  -7 2.61059 2.16731   1
   1  19   7 0.31662 2.55848   2
  -2 -19  -7 74.1601  5.6049   1
   2  19   7 64.4534  6.6896   2
  -2  20   7 347.115  15.260   2
  -1  20   7 512.084  18.407   2
   0  20   7 53.5822  5.3840   2
   1  20   7 57.5381  5.7111   2
  -2 -20  -7 31.4323  4.3833   1
   2  20   7 29.1238  5.1966   2
  -1  21   7 31.0810  5.1306   2
   0  21   7 -1.2937  2.1632   2
   1  21   7 4.02940 2.91235   2
   5   0  -8 39.8355  3.9191   1
  -4   0   8 -0.2375  0.9344   3
   4   0  -8 1.21051 1.49333   1
  -3   0   8 265.774   7.251   3
   3   0  -8 266.609   7.786   1
   2   0  -8 2.29938 1.11992   1
  -2   0   8 2.74797 0.94122   3
  -1   0   8 61.9769  3.2945   2
  -1   0   8 60.3393  2.8586   3
   0   0  -8 1216.52   23.03   3
   0   0  -8 1234.81   22.56   1
   0   0   8 1242.27   27.58   2
   0   0   8 1205.73   23.16   3
   1   0   8 708.340  17.720   2
  -1   0  -8 728.710  14.716   3
  -1   0  -8 716.717  14.156   1
   2   0   8 377.875  11.853   2
  -2   0  -8 405.922  12.043   2
  -2   0  -8 391.971   9.291   1
  -2   0  -8 407.478   9.401   3
  -3   0  -8 115.978   6.221   2
  -3   0  -8 104.827   4.547   1
  -3   0  -8 104.547   4.040   3
   3   0   8 103.828   5.907   2
  -4   0  -8 297.347  11.610   2
  -4   0  -8 266.272   7.614   3
   4   0   8 263.843  10.948   2
  -5   0  -8 319.490  13.247   2
   5   0   8 292.083  12.096   2
   5   1  -8 2.50446 1.92946   1
   4  -1  -8 95.2336  4.7077   1
  -4  -1   8 101.946   4.227   3
   4   1  -8 99.0792  4.9605   1
  -4   1   8 103.583   4.299   3
   3  -1  -8 66.8461  3.5679   1
  -3  -1   8 64.7982  3.1881   3
   3   1  -8 63.3131  3.6213   1
  -3   1   8 60.7445  3.1155   3
   2  -1  -8 215.427   6.158   1
  -2  -1   8 199.050   5.861   3
   2   1  -8 206.413   6.146   1
  -2   1   8 209.446   5.989   3
  -1  -1   8 32.9124  2.4464   2
  -1  -1   8 39.7483  2.3248   3
  -1   1   8 37.4372  2.9570   2
  -1   1   8 43.6216  2.3759   3
   0  -1   8 322.189   7.790   3
   0  -1   8 321.422   8.871   2
   0  -1  -8 328.698   7.510   1
   0  -1  -8 324.373   7.689   3
   0   1   8 320.303   7.729   3
   0   1   8 320.199   9.421   2
   0   1  -8 317.890   7.335   1
   0   1  -8 320.511   7.643   3
  -1  -1  -8 627.777  12.859   1
  -1  -1  -8 633.473  13.264   3
   1  -1   8 634.106  16.033   2
  -1   1  -8 633.798  15.797   2
  -1   1  -8 627.824  13.272   3
  -1   1  -8 646.459  12.728   1
   1   1   8 642.098  16.292   2
   2  -1   8 280.261   9.617   2
  -2  -1  -8 285.413   9.373   2
  -2  -1  -8 279.063   7.268   3
  -2  -1  -8 281.112   7.503   1
  -2   1  -8 297.883   9.690   2
   2   1   8 265.402   9.344   2
  -2   1  -8 285.442   7.338   3
  -2   1  -8 280.879   7.177   1
  -3  -1  -8 37.8249  2.5221   3
   3  -1   8 39.1588  3.8781   2
  -3  -1  -8 37.0688  3.7034   2
  -3  -1  -8 35.8812  2.9326   1
  -3   1  -8 39.3279  3.9660   2
  -3   1  -8 35.4121  2.4002   3
   3   1   8 37.7862  3.7331   2
  -3   1  -8 40.7262  2.9324   1
  -4  -1  -8 154.436   5.417   3
  -4  -1  -8 165.993   8.364   2
   4  -1   8 157.639   8.196   2
  -4   1  -8 156.526   5.432   3
  -4   1  -8 169.285   8.591   2
   4   1   8 140.566   7.713   2
   5  -1   8 90.3118  6.1067   2
  -5  -1  -8 77.5039  6.8884   2
  -5   1  -8 73.2030  6.6834   2
   5   1   8 89.8178  6.0149   2
   5   2  -8 2.88854 1.99476   1
   4  -2  -8 3.15988 1.51121   1
  -4  -2   8 -0.1222  1.0079   3
  -4   2   8 0.53078 1.09476   3
   4   2  -8 -0.1771  1.4005   1
   3  -2  -8 45.4755  3.0080   1
  -3  -2   8 44.5024  2.6488   3
   3   2  -8 45.6894  3.1625   1
  -3   2   8 45.0058  2.7158   3
  -2  -2   8 -0.7217  0.6545   3
   2  -2  -8 0.61447 0.88514   1
  -2   2   8 -1.0575  0.5789   3
   2   2  -8 -0.2191  0.8269   1
  -2   2   8 0.45040 0.95456   2
  -1  -2   8 65.0375  2.9851   3
   1  -2  -8 67.7519  2.9098   1
  -1   2   8 64.2323  2.9542   3
   1   2  -8 62.1905  2.8274   1
  -1   2   8 64.2767  3.5965   2
   0  -2  -8 2.78787 0.88343   1
   0  -2  -8 0.91079 0.81483   3
   0  -2   8 3.14084 1.36625   2
   0  -2   8 3.42323 0.96980   3
   0   2   8 3.39293 2.11848   2
   0   2   8 3.47876 0.93272   3
   0   2  -8 2.23743 0.85645   3
   0   2  -8 3.53166 0.87353   1
   1  -2   8 7.47674 1.66006   2
  -1  -2  -8 8.23635 1.31448   1
  -1  -2  -8 7.51312 1.31998   3
  -1   2  -8 8.43754 1.55159   2
  -1   2  -8 8.65047 1.17325   1
  -1   2  -8 7.67587 1.24079   3
   1   2   8 5.51730 2.05880   2
  -2  -2  -8 14.5111  1.7831   3
  -2  -2  -8 16.5765  2.0341   1
   2   2   8 12.5010  2.4865   2
  -2   2  -8 13.5837  1.6558   3
  -2   2  -8 16.7468  1.7878   1
  -2   2  -8 15.6577  2.4968   2
  -3  -2  -8 0.92688 1.61403   2
  -3  -2  -8 0.63130 0.99513   3
  -3  -2  -8 3.21115 1.39003   1
   3   2   8 1.64478 1.58770   2
  -3   2  -8 2.44846 1.07709   3
  -3   2  -8 4.43364 1.93292   2
  -4  -2  -8 28.8909  2.6182   3
  -4  -2  -8 31.2882  4.3494   2
  -4   2  -8 33.5986  2.5635   3
  -4   2  -8 35.6349  4.7704   2
   4   2   8 31.3221  4.0279   2
   5  -2   8 93.7859  6.3658   2
   5   2   8 90.1286  6.2183   2
  -5   2  -8 87.2648  7.0383   2
   5   3  -8 1.40302 1.96808   1
  -4  -3   8 49.1339  2.9983   3
   4  -3  -8 43.8722  3.2593   1
  -4   3   8 46.6342  2.9794   3
   4   3  -8 47.0434  3.6831   1
   3  -3  -8 0.73952 1.13801   1
  -3  -3   8 0.77800 0.86727   3
   3   3  -8 0.90388 1.21288   1
  -3   3   8 1.58696 0.99923   3
   2  -3  -8 210.663   6.088   1
  -2  -3   8 199.873   6.019   3
  -2   3   8 223.693   7.133   2
  -2   3   8 204.334   6.100   3
   2   3  -8 211.432   6.363   1
  -1  -3   8 165.851   5.109   3
   1  -3  -8 163.822   4.875   1
  -1   3   8 173.725   6.000   2
  -1   3   8 169.468   5.155   3
   1   3  -8 162.099   4.934   1
   0  -3   8 632.928  14.934   2
   0  -3  -8 651.521  13.269   3
   0  -3   8 640.632  13.330   3
   0   3   8 627.060  16.203   2
   0   3  -8 651.475  13.266   3
   0   3  -8 613.881  12.415   1
   0   3   8 615.598  13.143   3
  -1  -3  -8 10.6030  1.4352   3
  -1  -3  -8 13.3191  1.6255   1
   1   3   8 10.0752  2.4729   2
  -1   3  -8 10.9987  1.4482   3
  -1   3  -8 9.38993 1.71156   2
  -1   3  -8 13.4491  1.3564   1
  -2  -3  -8 0.93431 1.05811   1
  -2  -3  -8 -0.9317  0.8198   3
   2   3   8 0.54208 1.80500   2
  -2   3  -8 -0.2739  0.7490   3
  -2   3  -8 1.09295 1.36206   2
  -2   3  -8 0.19060 0.78156   1
  -3  -3  -8 72.1235  4.0761   1
  -3  -3  -8 71.6559  3.3505   3
   3   3   8 74.3289  5.1100   2
  -3   3  -8 67.6982  3.3303   3
  -3   3  -8 82.5210  5.5380   2
  -4  -3  -8 -2.9334  1.0175   3
  -4  -3  -8 0.99811 1.60542   1
   4   3   8 3.11733 2.13069   2
  -4   3  -8 2.85924 2.19380   2
  -4   3  -8 1.12790 1.22940   3
  -5   3  -8 5.60989 3.14238   2
   5   4  -8 9.65589 2.67632   1
   4  -4  -8 10.1972  2.0535   1
  -4  -4   8 9.79321 1.64257   3
  -4   4   8 9.17304 1.69111   3
   4   4  -8 10.0782  2.2794   1
  -3  -4   8 47.7810  2.7628   3
   3  -4  -8 43.8034  2.8911   1
   3   4  -8 45.3417  3.2438   1
  -3   4   8 48.1205  2.8667   3
  -2  -4   8 18.5178  2.0130   3
   2  -4  -8 16.6914  1.9153   1
  -2   4   8 18.8308  2.0207   3
  -2   4   8 18.4139  2.3248   2
   2   4  -8 20.8914  2.2298   1
  -1  -4   8 30.6570  2.1590   3
   1  -4  -8 32.2814  2.1559   1
  -1   4   8 33.0594  3.1429   2
  -1   4   8 30.8379  2.1205   3
   1   4  -8 30.3617  2.1012   1
   0  -4  -8 -0.1094  0.4004   1
   0  -4   8 1.83742 0.99650   2
   0  -4   8 1.01852 0.73658   3
   0  -4  -8 0.36636 0.76163   3
   0   4   8 1.31632 0.76844   3
   0   4  -8 1.38163 0.76755   3
   0   4  -8 1.72386 0.73545   1
   0   4   8 2.64764 2.42287   2
  -1  -4  -8 -0.4763  0.6993   1
  -1  -4  -8 0.46861 0.77404   3
  -1   4  -8 1.43427 1.05505   2
  -1   4  -8 0.95617 0.66498   1
  -1   4  -8 1.10168 0.78159   3
   1   4   8 -0.5225  2.1918   2
  -2  -4  -8 349.579   9.224   1
  -2  -4  -8 355.011   8.661   3
   2   4   8 337.927  11.311   2
  -2   4  -8 356.555  11.455   2
  -2   4  -8 341.719   7.862   1
  -2   4  -8 345.998   8.647   3
  -3  -4  -8 5.50229 1.35389   3
  -3  -4  -8 6.30238 1.72786   1
  -3   4  -8 4.88048 2.25071   2
   3   4   8 2.83913 2.11312   2
  -3   4  -8 4.97551 1.24807   3
  -4  -4  -8 19.4389  2.9892   1
  -4  -4  -8 17.0823  2.1986   3
  -4   4  -8 17.0211  3.5959   2
   4   4   8 21.7160  3.6762   2
  -5   4  -8 11.5373  3.6389   2
   5   5  -8 7.14055 2.57531   1
  -4  -5   8 42.3604  2.8436   3
   4   5  -8 40.8352  3.5936   1
  -4   5   8 44.8219  3.0426   3
   3  -5  -8 17.4379  2.0763   1
  -3  -5   8 19.8901  2.0707   3
  -3   5   8 18.2476  2.1077   3
   3   5  -8 17.4689  2.4197   1
   2  -5  -8 619.065  13.090   1
  -2  -5   8 616.252  13.552   3
   2   5  -8 613.245  13.768   1
  -2   5   8 622.464  16.182   2
  -2   5   8 610.195  13.584   3
  -1  -5   8 464.298  10.758   3
   1  -5  -8 464.745  10.202   1
  -1   5   8 455.157  10.622   3
  -1   5   8 478.653  12.666   2
   1   5  -8 452.862  10.243   1
   0  -5  -8 0.08405 0.74726   3
   0  -5   8 1.49249 0.81602   3
   0  -5   8 0.76919 0.80821   2
   0  -5  -8 0.58881 0.78470   1
   0   5  -8 0.12435 0.59221   1
   0   5  -8 -0.0824  0.7159   2
   0   5  -8 0.60898 0.69827   3
   0   5   8 -0.1868  0.5966   3
   0   5   8 4.83202 2.61887   2
  -1  -5  -8 5.12307 1.24076   1
  -1  -5  -8 4.30909 1.11487   3
   1   5   8 3.54000 2.70977   2
  -1   5  -8 5.26616 1.44206   2
  -1   5  -8 4.70604 1.06267   3
  -1   5  -8 4.43390 0.89502   1
  -2  -5  -8 103.414   4.494   1
  -2  -5  -8 98.9608  3.9057   3
  -2   5  -8 93.1893  3.8982   3
   2   5   8 96.4701  5.8845   2
  -2   5  -8 97.3716  5.5004   2
  -3  -5  -8 65.2139  4.0773   1
  -3  -5  -8 58.9495  3.1321   3
  -3   5  -8 71.3630  5.3905   2
   3   5   8 64.6163  5.1842   2
  -3   5  -8 60.1112  3.2516   3
  -4  -5  -8 38.6700  2.7812   3
  -4  -5  -8 30.0158  3.6979   1
   4   5   8 48.2851  4.8967   2
  -4   5  -8 37.8141  2.8410   3
  -4   5  -8 40.9437  5.1737   2
  -4  -6   8 0.44047 1.01684   3
  -4   6   8 0.59814 1.10957   3
   4   6  -8 1.62854 1.66824   1
  -3  -6   8 3.65040 1.19843   3
   3  -6  -8 2.88095 1.27159   1
  -3   6   8 3.40664 1.21283   3
  -3   6   8 1.66836 1.58060   2
   3   6  -8 1.79747 1.38555   1
  -2  -6   8 1217.69   24.38   3
   2  -6  -8 1265.76   23.65   1
  -2   6   8 1245.81   29.40   2
   2   6  -8 1272.02   24.62   1
  -2   6   8 1226.25   24.47   3
   1  -6  -8 210.587   5.884   1
  -1  -6   8 215.764   6.328   3
  -1   6   8 210.959   6.235   3
  -1   6   8 203.006   7.350   2
   1   6  -8 210.518   5.960   1
   0  -6  -8 2128.42   37.87   1
   0  -6   8 2134.50   38.85   3
   0  -6  -8 2095.48   38.54   3
   0   6  -8 2084.34   44.85   2
   0   6  -8 2086.97   36.94   1
   0   6   8 2102.41   47.05   2
   0   6  -8 2176.91   38.82   3
   0   6   8 2112.92   38.74   3
  -1  -6  -8 14.5012  1.8118   1
  -1  -6  -8 13.2061  1.6621   3
   1   6   8 14.6994  3.4539   2
  -1   6  -8 13.2829  1.6489   3
  -1   6  -8 15.7164  1.3759   1
  -1   6  -8 15.9498  2.2039   2
  -2  -6  -8 -0.9168  0.9585   1
  -2  -6  -8 -0.1424  0.9087   3
   2   6   8 -0.2884  2.3406   2
  -2   6  -8 -0.2771  0.8317   3
  -2   6  -8 1.13182 1.51574   2
  -3  -6  -8 292.302   7.987   3
  -3  -6  -8 277.780   9.114   1
   3   6   8 292.399  11.200   2
  -3   6  -8 287.022   8.069   3
  -3   6  -8 294.476  11.324   2
  -4  -6  -8 1.44465 1.33222   3
  -4  -6  -8 0.77841 1.72992   1
  -4   6  -8 1.48743 2.31748   2
  -4   6  -8 1.96850 1.29564   3
   4   6   8 7.86845 2.96685   2
  -4  -7   8 81.6805  4.0916   3
  -4   7   8 80.6864  4.2054   3
   4   7  -8 88.4986  5.1288   1
  -3  -7   8 0.02159 0.94976   3
   3  -7  -8 -1.0301  1.0004   1
   3   7  -8 0.28685 1.23667   1
  -3   7   8 0.28452 1.46268   2
  -3   7   8 -0.5553  0.9377   3
  -2  -7   8 8.49461 1.55205   3
   2  -7  -8 10.5575  1.6576   1
  -2   7   8 10.6027  2.2109   2
   2   7  -8 13.4790  1.9886   1
  -2   7   8 12.4873  1.7939   3
   1  -7  -8 3994.96   67.95   1
  -1  -7   8 3875.32   69.63   3
  -1   7   8 3953.20   69.89   3
   1   7  -8 3900.40   67.77   1
  -1   7   8 3936.99   83.67   2
   0  -7  -8 63.1978  3.0648   1
   0  -7   8 67.7155  3.3088   3
   0  -7  -8 66.2982  3.2267   3
   0   7  -8 61.1570  3.0213   3
   0   7  -8 65.0504  2.7119   1
   0   7   8 65.9461  3.1678   3
   0   7  -8 61.1959  3.1201   2
   0   7   8 72.5033  5.4647   2
  -1  -7  -8 221.307   6.590   1
  -1  -7  -8 203.503   6.155   3
  -1   7  -8 205.544   7.434   2
  -1   7  -8 207.145   5.066   1
  -1   7  -8 209.283   6.255   3
   1   7   8 217.861   9.098   2
  -2  -7  -8 187.445   5.899   3
  -2  -7  -8 185.234   6.633   1
   2   7   8 190.790   8.742   2
  -2   7  -8 185.846   7.931   2
  -2   7  -8 170.316   5.793   3
  -3  -7  -8 11.0456  2.2989   1
  -3  -7  -8 9.43173 1.76711   3
  -3   7  -8 7.55482 1.60297   3
  -3   7  -8 10.5699  2.8249   2
   3   7   8 12.5503  3.3255   2
  -4  -7  -8 45.6802  4.6305   1
  -4  -7  -8 40.9953  3.0430   3
  -4   7  -8 46.2518  3.1708   3
  -4   7  -8 45.1461  5.5491   2
   4   7   8 50.9081  5.4980   2
  -4  -8   8 6.06026 1.53819   3
   4   8  -8 9.47513 2.41993   1
  -4   8   8 9.53326 1.89624   3
  -3  -8   8 0.63263 0.94424   3
  -3   8   8 -0.0829  0.9099   3
  -3   8   8 -0.2126  1.5113   2
   3   8  -8 1.82582 1.42261   1
  -2  -8   8 125.184   4.913   3
   2  -8  -8 128.824   4.508   1
  -2   8   8 128.831   6.159   2
  -2   8   8 123.346   4.911   3
   2   8  -8 142.228   5.357   1
   1  -8  -8 14.4231  1.7109   1
  -1  -8   8 13.2032  1.8635   3
  -1   8   8 12.7043  1.8250   3
  -1   8   8 14.4308  2.4628   2
   1   8  -8 11.7974  1.7264   1
   0  -8  -8 94.4653  3.8640   1
   0  -8  -8 89.9251  3.8696   3
   0  -8   8 90.3242  3.9526   3
   0   8  -8 92.3720  3.3303   1
   0   8  -8 93.6879  3.7969   3
   0   8   8 101.943   6.080   2
  -1  -8  -8 45.0363  3.0039   1
  -1  -8  -8 49.4007  2.8758   3
  -1   8  -8 47.2332  2.8501   3
   1   8   8 46.2964  4.9984   2
  -1   8  -8 46.9138  3.6493   2
  -2  -8  -8 20.4395  2.5995   1
  -2  -8  -8 19.5160  2.1749   3
  -2   8  -8 22.9511  3.2414   2
  -2   8  -8 22.2478  2.3026   3
   2   8   8 18.3968  3.8285   2
  -3  -8  -8 183.568   6.163   3
  -3  -8  -8 186.172   7.419   1
  -3   8  -8 173.811   8.686   2
  -3   8  -8 174.346   6.186   3
   3   8   8 189.449   9.355   2
  -4  -8  -8 14.7375  2.2669   3
  -4  -8  -8 20.7001  3.3969   1
   4   8   8 23.1503  4.5825   2
  -4   8  -8 14.9514  2.1616   3
  -4   8  -8 17.7060  3.9227   2
  -4  -9   8 1.01143 1.21066   3
   4   9  -8 0.86559 1.78648   1
  -4   9   8 1.62083 1.38814   3
  -3  -9   8 33.4945  2.7395   3
  -3   9   8 40.3386  3.0469   3
  -3   9   8 34.4602  4.2411   2
   3   9  -8 39.0813  3.3928   1
   2  -9  -8 130.277   4.589   1
  -2  -9   8 127.811   5.085   3
   2   9  -8 129.364   5.271   1
  -2   9   8 136.838   6.503   2
  -2   9   8 124.503   5.087   3
   1  -9  -8 0.68062 0.96059   1
  -1  -9   8 0.50740 0.87632   3
   1   9  -8 2.45135 1.14559   1
  -1   9   8 1.88446 1.04769   3
  -1   9   8 3.37356 1.68053   2
   0  -9  -8 47.5224  2.9179   3
   0  -9  -8 44.6411  2.7808   1
   0   9   8 50.3644  4.9184   2
   0   9  -8 41.5922  2.2952   1
  -1  -9  -8 196.709   6.213   3
  -1  -9  -8 190.791   6.452   1
   1   9   8 187.192   8.934   2
  -1   9  -8 192.687   6.162   3
  -1   9  -8 195.364   7.428   2
  -2  -9  -8 3.86250 1.38038   3
  -2  -9  -8 4.40442 1.55057   1
   2   9   8 1.97003 3.14475   2
  -2   9  -8 5.10495 2.09067   2
  -2   9  -8 2.26033 1.23453   3
  -3  -9  -8 8.88944 1.78266   3
  -3  -9  -8 12.5547  2.5173   1
   3   9   8 15.3234  3.9915   2
  -3   9  -8 10.4388  2.9877   2
  -3   9  -8 6.68466 1.59322   3
  -4  -9  -8 -0.4843  1.8321   1
  -4   9  -8 -1.4166  2.1055   2
   4   9   8 4.55920 3.58169   2
   4  10  -8 0.33622 1.62380   1
  -3 -10   8 40.3369  3.0326   3
   3  10  -8 37.3399  3.3484   1
  -3  10   8 41.7209  4.4374   2
  -3  10   8 40.3043  3.1277   3
  -2 -10   8 6.12531 1.57269   3
   2 -10  -8 8.62158 1.53089   1
  -2  10   8 8.78246 1.68616   3
  -2  10   8 8.34652 2.21560   2
   2  10  -8 11.5662  1.9918   1
   1 -10  -8 3.72739 1.22778   1
  -1 -10   8 1.51681 1.09159   3
  -1  10   8 5.42806 1.87351   2
  -1  10   8 2.15079 1.08258   3
   1  10  -8 3.24142 1.20225   1
   0 -10  -8 4.31462 1.30417   1
   0  10  -8 1.31419 0.85938   1
   0  10   8 5.46053 2.53531   2
  -1 -10  -8 15.5684  2.2308   1
  -1 -10  -8 19.4885  2.2779   3
   1  10   8 13.7677  3.7211   2
  -1  10  -8 20.2838  2.2299   3
  -1  10  -8 18.7592  2.8029   2
  -2 -10  -8 10.3552  1.8803   3
  -2 -10  -8 10.8845  2.2013   1
  -2  10  -8 14.6779  2.9655   2
  -2  10  -8 12.1614  1.9647   3
   2  10   8 16.4404  4.2396   2
  -3 -10  -8 16.8279  2.8840   1
  -3 -10  -8 13.5179  2.1975   3
  -3  10  -8 15.9412  2.3286   3
   3  10   8 10.1523  4.0356   2
  -3  10  -8 20.1970  3.7626   2
  -4 -10  -8 20.1140  3.5836   1
  -4  10  -8 22.7419  4.4225   2
   4  10   8 25.6786  5.1008   2
   4  11  -8 86.9410  5.4842   1
  -3 -11   8 35.7317  3.0243   3
  -3  11   8 45.3349  3.3635   3
  -3  11   8 42.5642  4.9696   2
   3  11  -8 39.1605  3.9912   1
  -2 -11   8 8.23133 1.76220   3
   2 -11  -8 8.58994 1.57769   1
  -2  11   8 11.2034  1.8882   3
   2  11  -8 9.36985 1.91987   1
  -2  11   8 13.6646  2.7708   2
   1 -11  -8 13.8293  1.8654   1
  -1 -11   8 18.4841  2.3191   3
  -1  11   8 15.7756  2.1153   3
  -1  11   8 13.9762  2.6657   2
   1  11  -8 17.5213  2.1318   1
   0 -11  -8 80.6481  3.9208   1
   0  11   8 81.9958  5.6660   2
  -1 -11  -8 26.6757  2.8921   1
  -1 -11  -8 27.5711  2.7099   3
  -1  11  -8 30.0723  2.6058   3
  -1  11  -8 30.5216  3.3229   2
   1  11   8 28.0945  4.5080   2
  -2 -11  -8 28.7805  2.8801   3
  -2 -11  -8 25.1792  3.1216   1
  -2  11  -8 33.2099  4.1294   2
   2  11   8 31.2428  5.1163   2
  -2  11  -8 33.6408  2.8196   3
  -3 -11  -8 32.6823  2.9519   3
  -3 -11  -8 31.0655  3.8242   1
  -3  11  -8 41.0706  5.1676   2
  -3  11  -8 34.6682  3.0371   3
   3  11   8 32.7377  5.5055   2
  -4 -11  -8 1.05167 2.19853   1
   4  11   8 -1.9167  3.8603   2
  -4  11  -8 2.59697 2.85493   2
  -4  12   8 1.55820 2.64164   2
   4  12  -8 0.33015 1.76348   1
  -3 -12   8 276.921   9.372   1
  -3 -12   8 266.188   8.688   3
  -3  12   8 260.304   8.797   3
   3  12  -8 261.369   9.120   1
  -3  12   8 271.539  11.458   2
  -2 -12   8 1.18417 1.19036   3
   2  12  -8 1.75647 1.39732   1
  -2  12   8 -1.0499  1.3389   2
  -2  12   8 1.46716 1.17464   3
   1 -12  -8 60.0138  3.2780   1
  -1 -12   8 57.9937  3.5981   3
  -1  12   8 58.5557  4.3775   2
  -1  12   8 58.3727  3.5484   3
   1  12  -8 57.9309  3.2720   1
   0 -12  -8 2.32233 1.26653   1
   0  12   8 2.77816 2.32788   2
  -1 -12  -8 152.397   6.209   1
  -1 -12  -8 160.875   5.919   3
   1  12   8 156.625   8.415   2
  -1  12  -8 160.202   7.110   2
  -1  12  -8 165.770   6.020   3
  -2 -12  -8 30.1239  3.0015   3
  -2 -12  -8 23.8714  3.0877   1
   2  12   8 26.4279  5.1548   2
  -2  12  -8 36.2578  4.3042   2
  -2  12  -8 31.7541  2.8238   3
  -3 -12  -8 7.12922 2.30208   1
  -3 -12  -8 10.1248  2.1297   3
  -3  12  -8 11.6972  3.2012   2
  -3  12  -8 12.5577  2.2395   3
   3  12   8 11.6848  4.7840   2
  -4 -12  -8 0.95739 2.35747   1
  -4  12  -8 3.41907 2.77429   2
   4  12   8 0.47679 4.43339   2
   4  13  -8 55.7214  4.7017   1
  -4  13   8 68.6105  6.6537   2
  -3 -13   8 10.2195  2.1912   3
  -3 -13   8 11.2021  2.4964   1
  -3  13   8 13.1561  3.2980   2
   3  13  -8 15.3012  2.8343   1
  -3  13   8 13.7105  2.3384   3
  -2 -13   8 57.4055  3.8479   3
  -2  13   8 64.7730  3.9803   3
  -2  13   8 67.4572  5.2733   2
   2  13  -8 63.0707  3.9623   1
  -1 -13   8 -0.8237  0.9430   3
   1 -13  -8 0.81669 1.09567   1
   1  13  -8 0.15994 1.03339   1
  -1  13   8 0.19850 1.48864   2
   0 -13  -8 52.4496  3.4881   1
   0  13   8 55.8212  4.8135   2
  -1 -13  -8 115.906   5.493   1
  -1 -13  -8 121.423   5.239   3
   1  13   8 108.458   7.300   2
  -2 -13  -8 126.165   6.290   1
  -2 -13  -8 138.036   5.731   3
  -2  13  -8 135.588   7.457   2
   2  13   8 134.696   8.825   2
  -2  13  -8 136.632   5.756   3
  -3 -13  -8 25.7498  3.8414   1
  -3 -13  -8 24.4068  2.9379   3
   3  13   8 26.5264  5.8984   2
  -3  13  -8 30.9614  4.7257   2
  -3  13  -8 30.2977  3.2259   3
   4  13   8 34.7451  6.5908   2
  -4  13  -8 32.5023  5.2435   2
  -3 -14   8 2.01299 1.85512   1
  -3 -14   8 -0.2661  1.3331   3
  -3  14   8 0.79826 2.25921   2
  -3  14   8 -0.7134  1.3498   3
   3  14  -8 -0.4698  1.5811   1
  -2 -14   8 7.62751 1.95289   3
   2  14  -8 6.86519 1.93466   1
  -2  14   8 10.8342  3.0036   2
  -2  14   8 7.71889 1.91298   3
   1 -14  -8 34.5862  2.8557   1
   1  14  -8 34.2448  2.7702   1
  -1  14   8 36.8300  3.9403   2
   0 -14  -8 58.8467  3.8027   1
   0  14   8 59.3387  5.0722   2
  -1 -14  -8 9.10111 2.17172   1
   1  14   8 7.29114 3.33029   2
  -2 -14  -8 5.48299 2.15700   1
  -2 -14  -8 4.55338 1.81301   3
   2  14   8 0.82523 3.89306   2
  -2  14  -8 6.01045 2.54470   2
  -2  14  -8 8.92806 2.00320   3
  -3 -14  -8 0.56832 1.65391   3
  -3 -14  -8 -0.5384  1.8529   1
   3  14   8 -2.7052  4.3599   2
  -3  14  -8 0.41910 1.51345   3
  -3  14  -8 0.89896 2.33450   2
  -3 -15   8 96.9673  5.4577   3
  -3 -15   8 93.1214  5.5948   1
  -3  15   8 108.403   7.782   2
   3  15  -8 101.952   5.725   1
  -3  15   8 99.5189  5.5191   3
  -2 -15   8 -0.5601  1.3501   3
   2  15  -8 3.90867 1.74806   1
  -2  15   8 1.87926 2.16687   2
  -1  15   8 8.87309 2.62732   2
   0 -15  -8 -0.6250  1.2910   1
   0  15   8 1.20610 2.17486   2
  -1 -15  -8 31.4278  3.5544   1
   1  15   8 34.8776  4.8673   2
  -2 -15  -8 4.60355 2.00938   1
  -2 -15  -8 3.52787 1.78395   3
  -2  15  -8 1.20160 2.15979   2
   2  15   8 -6.8975  3.3632   2
  -3 -15  -8 18.6600  3.5943   1
  -3  15  -8 22.6390  4.3544   2
   3  15   8 7.35919 5.23409   2
  -3  15  -8 14.0304  2.5887   3
  -3 -16   8 -2.9346  1.5442   1
   3  16  -8 0.73313 1.78336   1
  -3  16   8 -1.4407  2.3308   2
  -2 -16   8 38.4635  3.9069   3
   2  16  -8 43.4004  3.5940   1
  -2  16   8 38.3675  5.0850   2
  -1  16   8 5.98215 2.45153   2
   0 -16  -8 11.8504  2.4361   1
   0  16   8 7.71936 2.80182   2
  -1 -16  -8 66.4807  4.6064   1
   1  16   8 73.4245  6.2462   2
  -2 -16  -8 7.43445 2.36450   1
  -2 -16  -8 1.77019 1.83185   3
   2  16   8 5.31705 4.03916   2
  -2  16  -8 1.88569 2.37060   2
  -3 -16  -8 9.12966 2.87501   1
   3  16   8 -4.4911  4.4302   2
  -3  16  -8 9.33766 3.35440   2
   3  17  -8 2.44498 1.91844   1
  -3  17   8 2.84543 3.13192   2
  -2  17   8 68.1974  6.2115   2
  -1  17   8 4.50688 2.28251   2
   0 -17  -8 48.7334  3.9164   1
   0  17   8 51.3773  5.0763   2
  -1 -17  -8 4.39840 2.11519   1
   1  17   8 4.41138 3.04538   2
  -2 -17  -8 1.85135 2.03155   1
   2  17   8 -5.3192  3.2289   2
   3  17   8 -6.0852  4.2136   2
  -3  17  -8 8.71494 3.61865   2
  -2  18   8 15.9357  3.9901   2
  -1  18   8 46.6590  5.5998   2
   0  18   8 34.4122  4.7059   2
  -1 -18  -8 1.56069 1.78182   1
   1  18   8 -3.3925  2.5393   2
  -2 -18  -8 23.9076  3.8355   1
   2  18   8 26.4908  5.3424   2
  -2  19   8 124.048   8.769   2
  -1  19   8 29.2496  4.7286   2
   0  19   8 -0.1711  2.2757   2
  -1 -19  -8 1.87929 2.19889   1
   1  19   8 1.74524 2.86578   2
  -2 -19  -8 6.56986 2.82105   1
   2  19   8 0.68855 3.60246   2
  -1  20   8 1.06179 2.65560   2
   0  20   8 17.5288  3.8544   2
  -1 -20  -8 0.88982 2.19722   1
   1  20   8 -3.9701  2.4459   2
   0  21   8 15.9807  3.9477   2
   5   0  -9 2.15100 1.99422   1
   4   0  -9 2.09010 1.51932   1
  -4   0   9 -1.1351  0.9150   3
  -3   0   9 0.18447 0.83363   3
   3   0  -9 -0.2930  1.1836   1
   2   0  -9 0.34542 0.98036   1
  -2   0   9 -0.0943  0.7760   3
  -1   0   9 0.12173 0.71810   3
   1   0  -9 0.00600 0.40042   1
  -1   0   9 1.44473 1.47933   2
   0   0  -9 -0.9358  0.6919   3
   0   0   9 -0.7493  1.9079   2
   0   0  -9 0.15266 0.73063   1
   0   0   9 -0.6389  0.6358   3
   1   0   9 -1.4581  1.4151   2
  -1   0  -9 -0.5865  0.7386   3
  -1   0  -9 -1.3446  0.5958   1
  -2   0  -9 0.92416 1.35274   2
   2   0   9 -1.1306  1.3128   2
  -2   0  -9 -1.4238  0.7410   3
  -2   0  -9 0.55721 0.96016   1
  -3   0  -9 -0.6230  0.8888   3
  -3   0  -9 -0.4997  1.5809   2
  -3   0  -9 -0.3891  1.0902   1
   3   0   9 1.29527 1.55450   2
  -4   0  -9 -0.7470  1.0557   3
  -4   0  -9 2.28728 2.29790   2
   4   0   9 1.38466 1.81030   2
   5   1  -9 36.4077  3.9686   1
  -4  -1   9 37.8666  2.8075   3
   4  -1  -9 34.6199  3.3892   1
  -4   1   9 37.5615  2.8541   3
   4   1  -9 39.6358  3.3862   1
   3  -1  -9 50.6485  3.2842   1
  -3  -1   9 50.6190  2.9890   3
  -3   1   9 52.6695  3.0953   3
   3   1  -9 52.6147  3.4497   1
   2  -1  -9 144.653   5.086   1
  -2  -1   9 152.864   5.169   3
  -2   1   9 153.144   5.193   3
   2   1  -9 151.095   5.233   1
  -1  -1   9 13.6284  1.7126   3
  -1   1   9 13.7251  2.0566   2
   1   1  -9 11.4870  1.5322   1
  -1   1   9 12.7257  1.6578   3
   0  -1  -9 125.574   4.134   1
   0  -1   9 117.768   5.287   2
   0  -1  -9 126.006   4.236   3
   0  -1   9 117.419   4.201   3
   0   1   9 121.562   5.836   2
   0   1  -9 118.737   3.986   1
   0   1  -9 117.167   4.132   3
   0   1   9 110.033   4.073   3
  -1  -1  -9 77.2871  3.3749   3
  -1  -1  -9 76.1031  3.2309   1
   1  -1   9 69.4822  4.0929   2
   1   1   9 66.2781  4.4728   2
  -1   1  -9 77.6142  3.1386   1
  -1   1  -9 74.0289  3.2979   3
  -2  -1  -9 29.1008  2.2521   3
  -2  -1  -9 27.6047  2.3467   1
   2  -1   9 25.2494  3.1122   2
  -2   1  -9 29.7057  2.2818   1
  -2   1  -9 24.0839  3.0197   2
   2   1   9 22.8424  3.0299   2
  -2   1  -9 23.7032  2.1338   3
  -3  -1  -9 6.14734 1.39454   3
   3  -1   9 7.69268 2.18928   2
  -3  -1  -9 3.19102 1.51080   1
  -3  -1  -9 3.78184 1.99992   2
   3   1   9 5.62412 1.98286   2
  -3   1  -9 7.93836 2.34578   2
  -3   1  -9 6.11941 1.39827   3
  -4  -1  -9 4.05501 1.45296   3
  -4  -1  -9 3.83145 2.46923   2
   4  -1   9 7.32039 2.41935   2
   4   1   9 3.75979 2.05926   2
  -4   1  -9 2.57379 1.30264   3
  -4   1  -9 2.30801 2.25437   2
   5   2  -9 1.77174 2.02955   1
   4  -2  -9 36.5479  3.4226   1
  -4  -2   9 35.7994  2.7461   3
  -4   2   9 34.1417  2.7865   3
   4   2  -9 34.1981  3.5021   1
  -3  -2   9 205.680   6.364   3
   3  -2  -9 204.976   6.624   1
  -3   2   9 193.331   6.310   3
   3   2  -9 190.771   6.670   1
  -2  -2   9 126.503   4.709   3
   2  -2  -9 132.057   4.787   1
   2   2  -9 132.817   4.903   1
  -2   2   9 131.653   4.767   3
  -1  -2   9 10.0182  1.5048   3
   1  -2  -9 9.19911 1.43012   1
  -1   2   9 8.52103 1.97118   2
  -1   2   9 8.28500 1.39982   3
   1   2  -9 9.74051 1.46725   1
   0  -2   9 63.4271  3.0938   3
   0  -2   9 69.1314  3.8216   2
   0  -2  -9 66.3256  3.0466   3
   0  -2  -9 72.4325  3.1044   1
   0   2  -9 69.2677  3.1149   3
   0   2   9 64.3768  4.9022   2
   0   2   9 74.0490  3.2052   3
   0   2  -9 66.4443  2.8599   1
  -1  -2  -9 83.2360  3.5462   3
   1  -2   9 76.9956  4.2098   2
  -1  -2  -9 83.0114  3.4605   1
   1   2   9 74.1118  5.0876   2
  -1   2  -9 91.6976  3.6925   3
  -1   2  -9 85.4767  4.2413   2
  -1   2  -9 80.9376  3.1777   1
   2  -2   9 71.8183  4.5930   2
  -2  -2  -9 75.1735  3.6709   1
  -2  -2  -9 72.5465  3.3982   3
  -2   2  -9 72.1469  3.4150   3
  -2   2  -9 64.8891  3.1586   1
  -2   2  -9 69.1193  4.4853   2
   2   2   9 69.1784  4.8286   2
  -3  -2  -9 1.70339 1.10856   3
  -3  -2  -9 2.53262 1.43357   1
   3  -2   9 1.74266 1.71964   2
   3   2   9 0.61200 1.58828   2
  -3   2  -9 -0.3003  1.6547   2
  -3   2  -9 0.35047 0.95079   3
   4  -2   9 3.85965 2.11097   2
  -4  -2  -9 4.19992 1.44556   3
  -4   2  -9 4.30324 1.47681   3
  -4   2  -9 6.69036 2.53662   2
   4   2   9 8.90149 2.58971   2
  -4  -3   9 6.80673 1.58967   3
   4  -3  -9 10.9291  2.1083   1
   4   3  -9 6.49700 2.02534   1
  -4   3   9 9.39380 1.80613   3
   3  -3  -9 57.5871  3.3735   1
  -3  -3   9 54.9792  3.1987   3
  -3   3   9 62.2982  3.4364   3
   3   3  -9 56.9317  3.5874   1
  -2  -3   9 5.97733 1.36623   3
   2  -3  -9 4.59648 1.26892   1
   2   3  -9 4.90895 1.36583   1
  -2   3   9 2.95539 1.11813   3
  -1  -3   9 29.0887  2.2316   3
   1  -3  -9 29.1682  2.1558   1
  -1   3   9 29.9926  2.1945   3
  -1   3   9 35.2723  3.5430   2
   1   3  -9 31.0035  2.2163   1
   0  -3   9 -0.5214  1.2309   2
   0  -3   9 -1.0425  0.5859   3
   0  -3  -9 -0.3070  0.3987   1
   0  -3  -9 0.52358 0.74149   3
   0   3   9 -0.7380  2.3771   2
   0   3   9 -0.0568  0.6699   3
   0   3  -9 -0.3892  0.6260   1
   0   3  -9 -1.0498  0.6518   3
  -1  -3  -9 6.18027 1.28329   1
   1  -3   9 4.29862 1.57857   2
  -1  -3  -9 5.61006 1.25821   3
  -1   3  -9 4.56940 1.43945   2
  -1   3  -9 6.36151 1.09026   1
   1   3   9 4.05544 2.56661   2
  -1   3  -9 4.83133 1.17602   3
  -2  -3  -9 5.29620 1.48802   1
  -2  -3  -9 3.24469 1.21522   3
  -2   3  -9 6.53047 1.29779   1
   2   3   9 5.43859 2.25076   2
  -2   3  -9 5.40304 1.26671   3
  -2   3  -9 4.69703 1.77628   2
  -3  -3  -9 10.1197  1.7029   3
  -3  -3  -9 13.8470  2.2912   1
   3   3   9 11.0691  2.8384   2
  -3   3  -9 12.5779  2.8026   2
  -3   3  -9 11.1393  1.7206   3
  -4  -3  -9 6.65452 1.61250   3
  -4   3  -9 7.80880 1.71171   3
   4   3   9 9.21574 2.70465   2
  -4   3  -9 6.83705 2.90362   2
   4  -4  -9 2.04333 1.61093   1
  -4  -4   9 3.77886 1.37176   3
  -4   4   9 1.78759 1.23523   3
   4   4  -9 3.04265 1.76108   1
   3  -4  -9 40.6623  2.8935   1
  -3  -4   9 40.3554  2.7537   3
  -3   4   9 39.8450  2.7976   3
   3   4  -9 33.9825  2.9987   1
  -2  -4   9 -0.0690  0.7807   3
   2  -4  -9 0.48995 0.96406   1
  -2   4   9 0.51893 1.10610   2
  -2   4   9 -1.1174  0.6663   3
   2   4  -9 1.11083 1.02467   1
  -1  -4   9 -0.4847  0.7450   3
   1  -4  -9 1.31637 0.98804   1
   1   4  -9 2.33415 0.99281   1
  -1   4   9 1.22502 0.87984   3
   0  -4  -9 6.68141 1.27259   3
   0  -4   9 8.98500 1.44740   3
   0  -4   9 6.05622 1.47980   2
   0   4  -9 4.07030 1.10402   3
   0   4   9 6.10260 1.21091   3
   0   4   9 10.2804  3.0404   2
   0   4  -9 5.52078 1.09372   1
  -1  -4  -9 32.0956  2.3830   1
   1  -4   9 28.5866  2.8047   2
  -1  -4  -9 30.5283  2.2863   3
  -1   4  -9 30.4731  2.8085   2
  -1   4  -9 30.7745  2.3026   3
   1   4   9 27.3215  3.9164   2
  -1   4  -9 30.2278  1.9438   1
  -2  -4  -9 27.9604  2.7858   1
  -2  -4  -9 24.9918  2.2254   3
  -2   4  -9 24.2357  2.1679   3
   2   4   9 24.7324  3.5594   2
  -2   4  -9 30.4380  3.4975   2
  -3  -4  -9 0.53747 1.07894   3
  -3  -4  -9 -0.1579  1.3066   1
  -3   4  -9 1.38202 1.09304   3
  -3   4  -9 1.07643 1.84471   2
   3   4   9 1.77046 1.97877   2
  -4  -4  -9 22.1113  2.4345   3
  -4  -4  -9 18.1208  2.9836   1
   4   4   9 24.6489  3.9796   2
  -4   4  -9 25.6212  4.2711   2
  -4   4  -9 20.1520  2.3356   3
  -4  -5   9 1.40158 1.17032   3
   4   5  -9 1.26188 1.65741   1
  -4   5   9 2.61150 1.35445   3
  -3  -5   9 56.8073  3.3042   3
   3  -5  -9 57.0600  3.3460   1
  -3   5   9 60.5765  3.4657   3
   3   5  -9 60.7330  3.8396   1
   2  -5  -9 14.8460  1.8944   1
  -2  -5   9 17.0515  2.0606   3
  -2   5   9 16.0919  2.3970   2
   2   5  -9 17.8141  2.2473   1
  -2   5   9 16.9912  2.0520   3
  -1  -5   9 -0.1255  0.9237   3
   1  -5  -9 -0.9717  0.8655   1
   1   5  -9 1.59841 0.97879   1
  -1   5   9 1.11754 1.68384   2
  -1   5   9 0.03731 0.71031   3
   0  -5   9 7.69392 1.43436   2
   0  -5  -9 6.73402 1.38710   1
   0  -5  -9 5.25644 1.27885   3
   0  -5   9 7.19108 1.38199   3
   0   5  -9 6.50826 1.28269   3
   0   5   9 7.03163 1.29724   3
   0   5  -9 8.10039 1.27469   1
   0   5   9 14.2606  3.3481   2
  -1  -5  -9 10.7418  1.6286   3
  -1  -5  -9 7.63370 1.49931   1
  -1   5  -9 10.2989  1.8997   2
  -1   5  -9 11.6308  1.6378   3
  -1   5  -9 11.6755  1.3908   1
   1   5   9 9.53180 3.25951   2
  -2  -5  -9 2.00154 1.08908   3
  -2  -5  -9 3.07442 1.35134   1
  -2   5  -9 2.43766 1.14030   3
   2   5   9 0.21525 2.31265   2
  -2   5  -9 0.70553 1.42058   2
  -3  -5  -9 6.80464 1.58777   3
  -3  -5  -9 6.79980 1.95948   1
  -3   5  -9 6.58536 2.41949   2
  -3   5  -9 4.54240 1.36548   3
   3   5   9 6.30033 2.64311   2
  -4  -5  -9 47.4223  4.2491   1
  -4  -5  -9 48.6171  3.2705   3
  -4   5  -9 46.7951  3.1809   3
   4   5   9 56.0463  5.3422   2
  -4   5  -9 52.3812  5.2818   2
  -4  -6   9 27.0730  2.7739   3
  -4   6   9 26.4183  2.8157   3
   4   6  -9 24.2161  3.2884   1
   3  -6  -9 2.56344 1.35158   1
  -3  -6   9 2.25224 1.13031   3
  -3   6   9 3.37767 1.31836   3
   3   6  -9 4.03137 1.63696   1
   2  -6  -9 52.4899  2.9993   1
  -2  -6   9 47.9072  2.9670   3
  -2   6   9 49.2482  3.6823   2
  -2   6   9 52.5147  3.1294   3
   2   6  -9 46.0506  3.1291   1
   1  -6  -9 552.524  12.091   1
  -1  -6   9 558.485  12.774   3
   1   6  -9 557.827  12.131   1
  -1   6   9 546.195  12.629   3
  -1   6   9 537.650  14.743   2
   0  -6  -9 513.463  11.517   3
   0  -6  -9 495.522  11.276   1
   0  -6   9 508.178  11.595   3
   0   6  -9 476.245  10.414   1
   0   6   9 501.853  14.710   2
   0   6  -9 500.523  11.319   3
   0   6   9 496.123  11.446   3
  -1  -6  -9 20.0332  2.2458   1
  -1  -6  -9 17.2336  1.9883   3
   1   6   9 17.4193  3.7095   2
  -1   6  -9 14.8732  1.8560   3
  -1   6  -9 20.1813  2.5808   2
  -1   6  -9 20.1335  1.7362   1
  -2  -6  -9 13.5231  1.8803   3
  -2  -6  -9 18.0047  2.4195   1
  -2   6  -9 17.2456  2.0552   3
  -2   6  -9 20.4158  3.0260   2
   2   6   9 16.0319  3.5261   2
  -3  -6  -9 18.0922  2.2542   3
  -3  -6  -9 28.0634  3.2846   1
  -3   6  -9 21.8132  2.4092   3
  -3   6  -9 25.6389  3.9329   2
   3   6   9 25.5268  4.0662   2
  -4  -6  -9 4.18174 2.11840   1
  -4  -6  -9 3.52162 1.53059   3
  -4   6  -9 0.30431 1.19778   3
   4   6   9 7.43191 3.10554   2
  -4   6  -9 0.68853 2.35578   2
  -4  -7   9 44.1329  3.2262   3
   4   7  -9 62.3600  4.4202   1
  -4   7   9 49.0451  3.4961   3
   3  -7  -9 20.6269  2.3389   1
  -3  -7   9 19.2197  2.3458   3
   3   7  -9 23.5682  2.9425   1
  -3   7   9 18.8712  2.4153   3
  -2  -7   9 21.0447  2.3567   3
   2  -7  -9 19.0342  2.1334   1
   2   7  -9 19.9488  2.4341   1
  -2   7   9 21.8850  2.4492   3
  -2   7   9 17.4247  2.6206   2
   1  -7  -9 620.401  13.335   1
  -1  -7   9 628.657  14.109   3
   1   7  -9 613.501  13.285   1
  -1   7   9 590.823  16.249   2
  -1   7   9 636.043  14.074   3
   0  -7   9 93.8625  4.0777   3
   0  -7  -9 89.9170  3.9135   3
   0  -7  -9 90.5541  3.8801   1
   0   7  -9 89.6593  3.4275   1
   0   7   9 91.7510  6.1812   2
  -1  -7  -9 190.492   6.267   1
  -1  -7  -9 194.703   6.173   3
   1   7   9 193.172   8.874   2
  -1   7  -9 189.568   4.990   1
  -1   7  -9 183.728   5.985   3
  -1   7  -9 188.461   7.142   2
  -2  -7  -9 4.77829 1.42446   3
  -2  -7  -9 5.92679 1.69342   1
   2   7   9 6.80326 3.27287   2
  -2   7  -9 6.12238 2.02008   2
  -2   7  -9 5.94438 1.42419   3
  -3  -7  -9 26.1936  3.2788   1
  -3  -7  -9 23.1900  2.5328   3
   3   7   9 25.2833  4.3681   2
  -3   7  -9 29.8929  4.2502   2
  -3   7  -9 23.5192  2.5633   3
  -4  -7  -9 10.9535  2.6793   1
  -4   7  -9 10.2146  3.2765   2
   4   7   9 13.1387  3.7448   2
   4   8  -9 3.21923 2.00603   1
  -3  -8   9 21.9197  2.5368   3
   3  -8  -9 21.1585  2.3859   1
  -3   8   9 22.4910  2.6211   3
  -3   8   9 24.1387  3.5845   2
   3   8  -9 28.0415  3.1875   1
   2  -8  -9 337.478   8.616   1
  -2  -8   9 336.998   9.280   3
  -2   8   9 319.659  10.891   2
   2   8  -9 335.638   9.307   1
  -2   8   9 337.718   9.347   3
   1  -8  -9 118.536   4.396   1
  -1  -8   9 110.036   4.627   3
  -1   8   9 106.307   4.583   3
   1   8  -9 110.882   4.301   1
  -1   8   9 114.024   5.675   2
   0  -8  -9 162.911   5.486   1
   0   8   9 174.077   7.842   2
   0   8  -9 165.072   4.891   1
  -1  -8  -9 9.15711 1.78067   1
  -1  -8  -9 9.87359 1.80196   3
  -1   8  -9 12.3261  1.8152   3
   1   8   9 11.6182  3.6485   2
  -1   8  -9 11.0263  2.2157   2
  -2  -8  -9 5.26379 1.49228   3
  -2  -8  -9 7.12301 1.95384   1
  -2   8  -9 3.75969 1.37291   3
  -2   8  -9 4.00724 1.92384   2
   2   8   9 3.70108 3.21875   2
  -3  -8  -9 26.4594  2.7933   3
  -3  -8  -9 24.7302  3.2839   1
   3   8   9 25.2871  4.6788   2
  -3   8  -9 26.1603  3.9893   2
  -3   8  -9 24.1286  2.6150   3
  -4  -8  -9 10.0125  2.7885   1
  -4   8  -9 6.48529 3.10678   2
   4   8   9 11.2379  3.9403   2
   4   9  -9 16.7043  3.0445   1
  -3  -9   9 15.3139  2.2268   3
  -3   9   9 12.9338  2.1638   3
  -3   9   9 14.0035  3.0442   2
   3   9  -9 15.8359  2.5981   1
  -2  -9   9 49.4061  3.2555   3
   2  -9  -9 45.9977  2.9177   1
   2   9  -9 49.3527  3.3594   1
  -2   9   9 53.2337  4.2099   2
  -2   9   9 46.4616  3.2413   3
   1  -9  -9 7.24454 1.47509   1
  -1  -9   9 8.82939 1.71993   3
  -1   9   9 8.36957 2.24295   2
  -1   9   9 8.33453 1.60172   3
   1   9  -9 9.75809 1.63831   1
   0  -9  -9 -0.0320  0.9550   1
   0   9  -9 0.60423 0.82620   1
   0   9   9 -0.3009  2.4336   2
  -1  -9  -9 2.97271 1.39623   1
  -1  -9  -9 1.73346 1.34563   3
  -1   9  -9 3.08325 1.65020   2
  -1   9  -9 4.30831 1.25698   3
   1   9   9 3.01366 3.33028   2
  -2  -9  -9 63.0656  3.6810   3
  -2  -9  -9 66.5886  4.2096   1
  -2   9  -9 67.4997  3.7510   3
   2   9   9 59.7490  6.2576   2
  -2   9  -9 66.8042  5.0837   2
  -3  -9  -9 5.31229 2.06367   1
  -3  -9  -9 4.00202 1.67507   3
  -3   9  -9 2.34244 1.45757   3
  -3   9  -9 5.23697 2.64347   2
   3   9   9 7.62053 3.77539   2
  -4  -9  -9 -0.2641  1.9522   1
   4   9   9 3.50293 3.68656   2
  -4   9  -9 1.12384 2.43665   2
   4  10  -9 34.5952  4.0251   1
  -3 -10   9 31.0433  3.1410   3
  -3  10   9 31.7316  4.2449   2
  -3  10   9 27.3534  2.9317   3
   3  10  -9 42.2917  3.5497   1
  -2 -10   9 9.63242 1.82912   3
   2 -10  -9 6.75509 1.55974   1
   2  10  -9 6.05363 1.70077   1
  -2  10   9 6.32652 1.61212   3
  -2  10   9 8.59251 2.28610   2
  -1 -10   9 44.6950  3.0726   3
   1 -10  -9 41.2501  2.7765   1
   1  10  -9 41.2838  2.7197   1
  -1  10   9 35.1115  3.6338   2
  -1  10   9 33.4520  2.7649   3
   0 -10  -9 63.6781  3.5298   1
   0  10   9 63.0479  5.3005   2
   0  10  -9 63.7984  2.9539   1
  -1 -10  -9 46.2460  3.1537   3
  -1 -10  -9 42.7914  3.2929   1
  -1  10  -9 44.5140  3.0711   3
   1  10   9 50.4541  5.6833   2
  -1  10  -9 47.1020  3.8946   2
  -2 -10  -9 -0.4854  1.1753   3
  -2 -10  -9 1.06643 1.37637   1
   2  10   9 2.50477 3.60436   2
  -2  10  -9 -0.6435  1.6353   2
  -2  10  -9 0.28845 1.14940   3
  -3 -10  -9 2.09807 1.40427   3
  -3 -10  -9 0.83875 1.80290   1
  -3  10  -9 5.25616 2.58574   2
  -3  10  -9 1.15019 1.33139   3
   3  10   9 8.20004 4.11033   2
  -4 -10  -9 13.3500  3.1319   1
  -4  10  -9 9.94854 3.50395   2
   4  10   9 10.5139  4.4984   2
   4  11  -9 0.13259 1.78481   1
  -3 -11   9 39.7186  3.3789   3
  -3  11   9 49.5519  3.6723   3
  -3  11   9 47.1224  4.8983   2
   3  11  -9 46.7259  3.8153   1
  -2 -11   9 3.85516 1.48712   3
   2 -11  -9 2.19317 1.27828   1
  -2  11   9 4.30455 1.97887   2
  -2  11   9 2.29890 1.29138   3
   2  11  -9 4.00194 1.54331   1
   1 -11  -9 5.39391 1.48708   1
  -1 -11   9 4.58732 1.49707   3
  -1  11   9 7.31161 2.29524   2
   1  11  -9 8.65715 1.61250   1
   0 -11  -9 17.4301  2.3001   1
   0  11   9 17.5908  3.4496   2
  -1 -11  -9 -1.0288  1.0310   3
  -1 -11  -9 1.48028 1.35508   1
   1  11   9 -0.9143  3.0545   2
  -2 -11  -9 -0.3035  1.3988   1
  -2 -11  -9 -0.7997  1.2341   3
  -2  11  -9 -1.8722  0.9893   3
   2  11   9 -2.3777  3.6232   2
  -2  11  -9 -0.7706  1.7070   2
  -3 -11  -9 0.00935 1.67841   1
  -3 -11  -9 -0.5890  1.3962   3
  -3  11  -9 1.02266 1.42403   3
  -3  11  -9 -0.9860  1.9360   2
   3  11   9 -5.5057  3.6619   2
  -4 -11  -9 9.18773 2.97863   1
   4  11   9 11.4767  4.8785   2
  -4  11  -9 15.5235  3.7952   2
   4  12  -9 -1.5206  1.6527   1
  -3 -12   9 3.23456 1.55914   3
  -3  12   9 5.60561 1.83148   3
  -3  12   9 1.74732 2.31849   2
   3  12  -9 4.97144 1.98607   1
  -2 -12   9 138.871   5.928   3
   2  12  -9 132.764   5.645   1
  -2  12   9 125.722   7.066   2
  -2  12   9 134.946   5.846   3
   1 -12  -9 16.3106  2.1564   1
  -1 -12   9 19.2942  2.5016   3
   1  12  -9 18.9294  2.2103   1
  -1  12   9 19.5735  3.2535   2
   0 -12  -9 16.1121  2.2896   1
   0  12   9 16.1992  3.4276   2
  -1 -12  -9 135.724   5.594   3
  -1 -12  -9 131.362   5.829   1
   1  12   9 125.986   7.944   2
  -2 -12  -9 9.64892 2.35425   1
  -2 -12  -9 11.7278  2.2413   3
   2  12   9 9.77322 4.46858   2
  -2  12  -9 12.8075  3.0479   2
  -2  12  -9 10.1601  2.0356   3
  -3 -12  -9 28.5841  3.9840   1
  -3 -12  -9 27.3989  3.1375   3
   3  12   9 27.3064  5.8710   2
  -3  12  -9 29.0348  3.2611   3
  -3  12  -9 32.3134  4.7761   2
   4  12   9 28.2164  6.1829   2
  -4  12  -9 44.0618  5.8719   2
  -3 -13   9 65.4529  4.2980   3
  -3  13   9 49.7106  4.0121   3
  -3  13   9 64.9920  5.9143   2
   3  13  -9 65.1539  4.5086   1
  -2 -13   9 14.3829  2.3640   3
  -2  13   9 13.4271  3.0651   2
  -2  13   9 15.0399  2.4627   3
   2  13  -9 19.8580  2.7245   1
   1 -13  -9 28.0233  2.7849   1
  -1  13   9 29.9916  3.8410   2
   1  13  -9 30.2517  2.8420   1
   0 -13  -9 129.141   5.492   1
   0  13   9 126.755   7.114   2
  -1 -13  -9 36.4662  3.6668   1
   1  13   9 47.1534  5.6050   2
  -2 -13  -9 200.582   7.247   3
  -2 -13  -9 182.466   7.792   1
  -2  13  -9 193.874   9.082   2
  -2  13  -9 183.790   7.025   3
   2  13   9 170.319  10.190   2
  -3 -13  -9 0.64514 1.72219   3
  -3 -13  -9 2.36742 2.08283   1
  -3  13  -9 3.15980 2.57407   2
  -3  13  -9 -0.0209  1.4839   3
   3  13   9 -3.1078  4.5034   2
  -3 -14   9 59.4999  4.2957   3
  -3  14   9 52.6662  5.5707   2
  -3  14   9 50.6494  4.1283   3
   3  14  -9 55.5790  4.2909   1
  -2 -14   9 108.684   5.505   3
   2  14  -9 102.959   5.103   1
  -2  14   9 108.354   6.957   2
   1 -14  -9 49.2658  3.4258   1
  -1  14   9 49.2688  4.6169   2
   0 -14  -9 1.85564 1.47392   1
   0  14   9 0.38468 2.16406   2
  -1 -14  -9 84.9742  4.9514   1
  -2 -14  -9 -0.7274  1.4914   1
  -2 -14  -9 -0.2482  1.6609   3
   2  14   9 -7.1254  3.6885   2
  -2  14  -9 2.45841 2.35675   2
  -3 -14  -9 34.5301  4.4006   1
  -3  14  -9 59.7659  5.8552   2
   3  14   9 44.7531  7.1804   2
  -3  14  -9 55.0167  4.1998   3
   3  15  -9 2.85469 1.90727   1
  -3  15   9 3.28550 2.61213   2
  -2 -15   9 34.4366  3.6740   3
  -2  15   9 37.9918  4.9862   2
   2  15  -9 43.8097  3.5581   1
  -1  15   9 -1.4979  1.6253   2
   0 -15  -9 38.7093  3.4386   1
   0  15   9 42.3714  4.9478   2
  -1 -15  -9 -0.0040  1.5428   1
   1  15   9 -3.0945  2.8777   2
  -2 -15  -9 0.05388 1.80114   1
  -2 -15  -9 -2.8432  1.4802   3
   2  15   9 -5.1719  3.6668   2
  -3 -15  -9 8.64675 2.72822   1
   3  15   9 1.35855 4.96738   2
  -3  15  -9 9.89938 3.57921   2
   3  16  -9 9.74974 2.53465   1
  -3  16   9 14.4140  4.0976   2
   2  16  -9 53.3239  3.9320   1
  -2  16   9 51.6105  5.4604   2
  -1  16   9 24.0340  3.9957   2
   0 -16  -9 5.72168 2.02268   1
   0  16   9 4.44271 2.64001   2
  -1 -16  -9 43.2163  4.3653   1
   1  16   9 40.8808  5.3612   2
  -2 -16  -9 -1.1082  1.7008   1
   2  16   9 -3.8006  3.7477   2
   3  16   9 -10.192   4.450   2
  -3  16  -9 -0.8915  2.5865   2
  -2  17   9 39.5906  5.6639   2
  -1  17   9 17.3666  3.7084   2
   0 -17  -9 -1.1830  1.4912   1
   0  17   9 -0.7494  2.1497   2
  -1 -17  -9 2.07372 1.91170   1
   1  17   9 -1.6856  2.7796   2
  -2 -17  -9 34.7712  4.3513   1
   2  17   9 32.2399  5.6852   2
  -2  18   9 14.6435  3.9134   2
  -1  18   9 -1.3972  2.0376   2
   0  18   9 95.6849  6.9058   2
  -1 -18  -9 3.57615 2.16818   1
   1  18   9 2.80358 3.16163   2
  -2 -18  -9 -1.7559  2.0041   1
   2  18   9 -10.197   3.089   2
  -1  19   9 439.013  16.674   2
   0  19   9 175.811   9.567   2
  -1 -19  -9 181.121   8.242   1
   1  19   9 178.355   9.967   2
  -1  20   9 206.656  11.046   2
   0  20   9 650.576  21.335   2
  -1 -20  -9 46.8580  4.9754   1
   1  20   9 46.0674  6.0144   2
  -4   0  10 19.5910  2.4818   3
   4   0 -10 23.3052  2.9672   1
  -3   0  10 1.51684 1.09218   3
   3   0 -10 2.13700 1.37936   1
  -2   0  10 367.289   9.496   3
   2   0 -10 358.724   9.266   1
  -1   0  10 0.45542 0.94115   3
   1   0 -10 1.02082 0.91031   1
   0   0  10 5.30954 2.51543   2
   0   0 -10 9.27530 1.46026   1
   0   0 -10 8.77439 1.48718   3
   0   0  10 7.74382 1.40378   3
  -1   0 -10 469.304  10.912   3
  -1   0 -10 454.773  10.368   1
   1   0  10 449.896  13.007   2
  -2   0 -10 100.901   4.218   1
   2   0  10 99.9381  5.5528   2
  -2   0 -10 93.0999  4.1525   3
   3   0  10 274.730  10.642   2
  -3   0 -10 289.763   8.562   1
  -3   0 -10 286.898  10.826   2
  -3   0 -10 279.423   8.087   3
   4   0  10 52.8978  4.8091   2
  -4   0 -10 60.0784  5.4490   2
  -4   0 -10 53.7946  3.4605   3
  -4  -1  10 2.73393 1.33141   3
   4  -1 -10 3.62945 1.79217   1
  -4   1  10 3.12909 1.41654   3
   4   1 -10 2.43992 1.81579   1
  -3  -1  10 79.6994  3.9725   3
   3  -1 -10 86.1803  4.3143   1
   3   1 -10 81.3878  4.2648   1
  -3   1  10 87.6220  4.1894   3
   2  -1 -10 19.8710  2.2449   1
  -2  -1  10 20.2128  2.2794   3
   2   1 -10 23.5894  2.5079   1
  -2   1  10 23.2403  2.4274   3
  -1  -1  10 296.208   8.048   3
   1  -1 -10 305.853   7.761   1
   1   1 -10 299.168   7.714   1
  -1   1  10 300.044   8.125   3
  -1   1  10 285.801   8.712   2
   0  -1 -10 36.7396  2.4358   1
   0  -1  10 40.5659  2.5892   3
   0  -1 -10 39.5801  2.5885   3
   0  -1  10 37.8832  3.4908   2
   0   1 -10 38.5472  2.4188   1
   0   1  10 35.5192  3.8089   2
   0   1  10 37.5682  2.4792   3
   0   1 -10 43.7196  2.6613   3
   1  -1  10 44.6208  3.8928   2
  -1  -1 -10 44.7060  2.7600   3
  -1  -1 -10 44.0808  2.6861   1
  -1   1 -10 46.8625  2.8333   3
  -1   1 -10 45.3187  2.6257   1
   1   1  10 42.9648  4.2264   2
  -2  -1 -10 276.873   7.842   1
  -2  -1 -10 275.170   7.814   3
   2  -1  10 277.315   9.848   2
   2   1  10 281.060  10.098   2
  -2   1 -10 282.532   7.626   1
  -2   1 -10 279.448   9.745   2
  -2   1 -10 284.028   7.954   3
  -3  -1 -10 79.4194  4.3295   1
   3  -1  10 77.8807  5.3373   2
  -3  -1 -10 72.3979  3.8599   3
  -3   1 -10 76.6415  5.4806   2
  -3   1 -10 72.5208  3.8424   3
   3   1  10 70.5525  5.2413   2
  -4  -1 -10 30.0987  2.9374   3
   4  -1  10 41.7984  4.3832   2
  -4   1 -10 27.3973  4.2958   2
  -4   1 -10 32.3608  2.8558   3
   4   1  10 30.7540  4.2310   2
   4  -2 -10 8.32327 2.05607   1
  -4  -2  10 6.28134 1.61781   3
  -4   2  10 4.43082 1.54973   3
   4   2 -10 2.80869 1.78475   1
   3  -2 -10 16.0663  2.2766   1
  -3  -2  10 14.2362  2.0437   3
   3   2 -10 14.4700  2.3012   1
  -3   2  10 15.3680  2.1613   3
   2  -2 -10 112.317   4.492   1
  -2  -2  10 108.329   4.510   3
   2   2 -10 115.821   4.688   1
  -2   2  10 117.118   4.707   3
  -1  -2  10 1.01358 0.99743   3
   1  -2 -10 2.25841 1.04380   1
   1   2 -10 0.29116 0.94428   1
  -1   2  10 0.33259 1.71789   2
  -1   2  10 0.07477 0.89927   3
   0  -2 -10 44.0372  2.7638   3
   0  -2  10 44.4166  3.9328   2
   0  -2 -10 44.7744  2.6362   1
   0  -2  10 41.5479  2.7228   3
   0   2  10 42.2930  2.6353   3
   0   2 -10 44.6377  2.7349   3
   0   2 -10 41.5748  2.5025   1
   0   2  10 41.2780  4.1551   2
  -1  -2 -10 20.3689  2.1256   1
   1  -2  10 16.0750  2.4538   2
  -1  -2 -10 15.7327  1.9606   3
   1   2  10 18.3430  3.1634   2
  -1   2 -10 18.2391  1.8587   1
  -1   2 -10 18.7144  2.0573   3
   2  -2  10 14.7291  2.5983   2
  -2  -2 -10 14.6897  2.0076   3
  -2  -2 -10 16.5580  2.1926   1
  -2   2 -10 13.8819  2.5099   2
  -2   2 -10 15.1812  1.9784   3
   2   2  10 13.8504  2.8823   2
  -2   2 -10 15.9666  1.9570   1
   3  -2  10 3.27820 1.91890   2
  -3  -2 -10 3.95617 1.65607   1
  -3  -2 -10 -0.6153  1.2031   3
  -3   2 -10 0.36802 1.09103   3
   3   2  10 4.09630 2.19857   2
  -3   2 -10 1.35978 1.84497   2
   4  -2  10 2.28980 1.77834   2
  -4  -2 -10 -2.7204  1.1035   3
  -4   2 -10 -0.6992  1.1631   3
  -4   2 -10 0.66102 2.20247   2
   4   2  10 4.82384 2.28210   2
  -4  -3  10 6.12437 1.63476   3
   4  -3 -10 8.04347 2.10142   1
   4   3 -10 8.06557 2.14684   1
  -4   3  10 7.69209 1.75320   3
   3  -3 -10 51.8189  3.3895   1
  -3  -3  10 56.6700  3.4401   3
  -3   3  10 59.0206  3.5048   3
   3   3 -10 55.7198  3.6660   1
   2  -3 -10 0.48665 1.08958   1
  -2  -3  10 1.25196 1.01511   3
  -2   3  10 -0.6521  0.8308   3
   2   3 -10 -0.5124  0.9855   1
  -1  -3  10 165.262   5.631   3
   1  -3 -10 162.636   5.382   1
  -1   3  10 169.014   5.672   3
   1   3 -10 164.025   5.321   1
  -1   3  10 167.889   6.448   2
   0  -3 -10 93.6432  3.8427   1
   0  -3  10 94.3238  4.6277   2
   0  -3  10 100.556   4.113   3
   0  -3 -10 94.1811  3.9234   3
   0   3 -10 96.7468  3.9437   3
   0   3  10 102.661   6.406   2
   0   3 -10 90.8799  3.5776   1
   1  -3  10 211.453   7.494   2
  -1  -3 -10 222.173   6.523   3
  -1  -3 -10 211.722   6.339   1
   1   3  10 211.061   8.633   2
  -1   3 -10 209.155   5.780   1
  -1   3 -10 209.457   7.323   2
  -1   3 -10 212.406   6.476   3
  -2  -3 -10 3.94034 1.39938   3
   2  -3  10 5.54088 1.87670   2
  -2  -3 -10 5.54082 1.52529   1
   2   3  10 0.55104 2.17053   2
  -2   3 -10 4.53104 1.22036   1
  -2   3 -10 5.49309 1.85619   2
  -2   3 -10 5.74079 1.39010   3
  -3  -3 -10 1.11743 1.39429   1
   3  -3  10 3.41441 2.00154   2
  -3  -3 -10 1.66080 1.36050   3
  -3   3 -10 2.65118 1.33151   3
  -3   3 -10 3.59674 2.09178   2
   3   3  10 4.42921 2.34756   2
   4  -3  10 7.97225 2.59463   2
  -4  -3 -10 8.38484 1.92874   3
  -4   3 -10 5.23223 1.69124   3
   4   3  10 8.68492 2.86707   2
  -4   3 -10 7.64321 2.67172   2
   4  -4 -10 -0.7996  1.4532   1
  -4  -4  10 -0.5902  1.0788   3
   4   4 -10 0.90419 1.64356   1
  -4   4  10 -0.9329  1.0081   3
   3  -4 -10 1.14469 1.35333   1
  -3  -4  10 0.53444 1.07822   3
  -3   4  10 0.65987 1.07626   3
   3   4 -10 2.57398 1.52391   1
   2  -4 -10 18.8055  2.2004   1
  -2  -4  10 20.5344  2.3210   3
  -2   4  10 16.0929  2.1049   3
   2   4 -10 20.9800  2.3667   1
  -1  -4  10 155.366   5.449   3
   1  -4 -10 147.327   5.079   1
   1   4 -10 144.544   4.965   1
  -1   4  10 146.855   5.271   3
  -1   4  10 148.117   6.213   2
   0  -4 -10 119.683   4.342   1
   0   4 -10 107.123   3.905   1
   0   4  10 110.215   6.614   2
   1  -4  10 8.92060 1.83702   2
  -1  -4 -10 7.52724 1.56728   1
  -1  -4 -10 9.85468 1.63657   3
  -1   4 -10 7.99316 1.49744   3
  -1   4 -10 7.45226 1.29803   1
   1   4  10 8.16322 2.99648   2
  -1   4 -10 7.12151 1.76225   2
   2  -4  10 5.88740 1.97907   2
  -2  -4 -10 3.08630 1.46574   1
  -2  -4 -10 4.72537 1.42854   3
   2   4  10 1.84673 2.39113   2
  -2   4 -10 3.67353 1.26377   3
  -2   4 -10 1.67893 1.65699   2
  -3  -4 -10 114.896   4.869   3
  -3  -4 -10 107.310   5.383   1
  -3   4 -10 115.920   4.883   3
  -3   4 -10 121.868   6.992   2
   3   4  10 113.063   6.826   2
   4  -4  10 9.04717 2.61599   2
  -4  -4 -10 6.15587 2.33334   1
   4   4  10 10.2514  3.0210   2
  -4   4 -10 7.59549 2.88301   2
  -4  -5  10 28.3170  2.9758   3
  -4   5  10 30.3570  3.1355   3
   4   5 -10 32.6465  3.6417   1
  -3  -5  10 93.3462  4.4063   3
   3  -5 -10 90.2204  4.2891   1
  -3   5  10 90.8969  4.4685   3
   3   5 -10 98.8143  4.8683   1
   2  -5 -10 -0.3732  1.0385   1
  -2  -5  10 0.91103 1.02814   3
   2   5 -10 0.76012 1.14410   1
  -2   5  10 0.84826 1.25735   2
  -2   5  10 0.47053 0.95409   3
   1  -5 -10 553.468  12.394   1
  -1  -5  10 568.028  13.004   3
  -1   5  10 552.201  12.913   3
   1   5 -10 555.575  12.332   1
  -1   5  10 542.649  14.827   2
   0  -5 -10 198.572   6.056   1
   0   5  10 185.761   8.416   2
   0   5 -10 197.114   5.554   1
  -1  -5 -10 45.7554  3.0467   1
   1  -5  10 43.4909  3.4377   2
  -1  -5 -10 41.6106  2.8565   3
  -1   5 -10 40.6930  3.3993   2
  -1   5 -10 47.9679  2.5142   1
  -1   5 -10 41.0717  2.8889   3
   1   5  10 49.6425  5.4507   2
  -2  -5 -10 26.0095  2.9057   1
  -2  -5 -10 21.0438  2.3617   3
   2   5  10 20.7264  3.8628   2
  -2   5 -10 28.5148  3.4807   2
  -2   5 -10 22.6471  2.3776   3
  -3  -5 -10 5.09803 1.89969   1
  -3  -5 -10 6.66234 1.70449   3
  -3   5 -10 11.3692  1.9697   3
   3   5  10 12.2486  3.3091   2
  -3   5 -10 9.55840 2.73759   2
  -4  -5 -10 42.2997  4.3652   1
   4   5  10 38.9728  5.0642   2
  -4   5 -10 43.2611  5.4165   2
   4   6 -10 113.456   5.892   1
  -3  -6  10 30.0175  2.6721   3
   3  -6 -10 26.5583  2.7210   1
   3   6 -10 27.4390  3.1066   1
  -3   6  10 23.5229  2.7559   3
  -2  -6  10 33.2498  2.6755   3
   2  -6 -10 33.5566  2.6510   1
  -2   6  10 33.6141  2.7202   3
   2   6 -10 27.6603  2.7545   1
  -2   6  10 28.3166  3.2217   2
   1  -6 -10 659.418  14.350   1
  -1  -6  10 662.566  14.922   3
  -1   6  10 674.848  17.548   2
   1   6 -10 667.709  14.261   1
  -1   6  10 663.146  14.984   3
   0  -6 -10 444.056  10.664   1
   0   6  10 449.851  13.876   2
   0   6 -10 435.161   9.810   1
  -1  -6 -10 1552.04   29.95   3
  -1  -6 -10 1559.11   29.72   1
  -1   6 -10 1527.36   27.88   1
   1   6  10 1539.15   36.93   2
  -1   6 -10 1515.10   29.72   3
  -1   6 -10 1581.91   35.50   2
  -2  -6 -10 13.2453  1.9931   3
  -2  -6 -10 11.2496  2.1446   1
   2   6  10 12.5800  3.6427   2
  -2   6 -10 12.3747  2.6033   2
  -2   6 -10 7.12287 1.58890   3
  -3  -6 -10 2.04717 1.67247   1
  -3  -6 -10 3.42544 1.52524   3
  -3   6 -10 3.34389 1.36358   3
   3   6  10 2.13731 2.78554   2
  -3   6 -10 0.07557 1.90355   2
  -4  -6 -10 73.7741  5.3188   1
  -4   6 -10 74.2629  6.3010   2
   4   6  10 74.4349  6.5354   2
   4   7 -10 18.3326  3.0750   1
  -3  -7  10 195.514   6.990   3
   3  -7 -10 208.011   6.787   1
  -3   7  10 212.171   7.398   3
   3   7 -10 208.726   7.552   1
   2  -7 -10 2.16632 1.21032   1
  -2  -7  10 1.34651 1.14261   3
  -2   7  10 0.26219 1.34335   2
   2   7 -10 2.23719 1.35678   1
  -2   7  10 0.35037 1.07382   3
   1  -7 -10 1.45972 1.13216   1
  -1  -7  10 -0.4565  0.8727   3
  -1   7  10 -1.2408  1.6112   2
   1   7 -10 -0.1734  0.9498   1
  -1   7  10 0.86924 1.01782   3
   0  -7 -10 2472.27   44.59   1
   0   7  10 2504.29   55.48   2
   0   7 -10 2434.97   43.34   1
  -1  -7 -10 223.180   7.007   3
  -1  -7 -10 235.810   7.309   1
  -1   7 -10 216.618   7.924   2
   1   7  10 215.782   9.824   2
  -1   7 -10 218.402   6.890   3
  -2  -7 -10 230.786   7.910   1
  -2  -7 -10 240.062   7.487   3
   2   7  10 239.017  10.586   2
  -2   7 -10 224.982   7.268   3
  -2   7 -10 238.692   9.436   2
  -3  -7 -10 38.4789  4.0016   1
  -3  -7 -10 36.2561  3.0849   3
   3   7  10 41.6771  5.3844   2
  -3   7 -10 43.1162  5.0711   2
  -3   7 -10 33.1870  2.9336   3
  -4  -7 -10 27.4289  3.8711   1
   4   7  10 22.6979  4.6728   2
  -4   7 -10 30.6405  4.7073   2
   4   8 -10 105.111   5.832   1
  -3  -8  10 0.34318 1.15514   3
   3  -8 -10 0.57878 1.38565   1
   3   8 -10 0.95376 1.44356   1
  -3   8  10 0.68152 1.25669   3
   2  -8 -10 8.38524 1.75361   1
  -2  -8  10 12.8746  2.0307   3
  -2   8  10 12.2005  2.4241   2
  -2   8  10 12.6719  2.0951   3
   2   8 -10 9.86277 1.87995   1
  -1  -8  10 12.0394  1.9435   3
   1  -8 -10 18.8799  2.1816   1
   1   8 -10 17.7987  2.0921   1
  -1   8  10 18.5047  2.9520   2
  -1   8  10 15.4298  2.1134   3
   0  -8 -10 203.996   6.507   1
   0   8  10 189.587   8.523   2
   0   8 -10 200.075   5.684   1
  -1  -8 -10 130.490   5.222   3
  -1  -8 -10 127.082   5.332   1
   1   8  10 119.741   7.796   2
  -1   8 -10 133.913   6.033   2
  -1   8 -10 133.085   5.172   3
  -2  -8 -10 4.59022 1.65988   3
  -2  -8 -10 4.03798 1.65040   1
   2   8  10 9.11654 3.69842   2
  -2   8 -10 4.37088 2.25733   2
  -2   8 -10 5.57205 1.59099   3
  -3  -8 -10 9.82865 2.09900   3
  -3  -8 -10 8.40647 2.34078   1
  -3   8 -10 11.0067  2.0525   3
  -3   8 -10 9.73697 3.00358   2
   3   8  10 14.4666  4.2102   2
  -4  -8 -10 49.5068  5.1593   1
  -4   8 -10 58.2782  5.9806   2
   4   8  10 69.5271  7.1198   2
   4   9 -10 20.7887  3.4244   1
  -3  -9  10 -0.0467  1.1923   3
   3   9 -10 3.75172 1.79908   1
  -3   9  10 1.41026 1.38805   3
   2  -9 -10 75.1968  3.8326   1
  -2  -9  10 78.3577  4.2200   3
  -2   9  10 79.3887  4.3184   3
  -2   9  10 80.2076  5.1769   2
   2   9 -10 79.5128  4.2094   1
  -1  -9  10 158.742   6.011   3
   1  -9 -10 151.617   5.464   1
   1   9 -10 153.269   5.344   1
  -1   9  10 154.377   7.016   2
  -1   9  10 148.813   5.758   3
   0  -9 -10 18.3199  2.2881   1
   0   9 -10 15.7594  1.7952   1
   0   9  10 15.3844  3.5170   2
  -1  -9 -10 -0.3151  1.2232   3
  -1  -9 -10 0.71651 1.21690   1
   1   9  10 -1.0647  3.2352   2
  -1   9 -10 -1.3915  1.3764   2
  -1   9 -10 -0.0421  0.9829   3
  -2  -9 -10 36.1548  3.7054   1
  -2  -9 -10 37.0098  3.0771   3
   2   9  10 33.9185  5.3175   2
  -2   9 -10 35.1002  2.9447   3
  -2   9 -10 38.4939  4.3588   2
  -3  -9 -10 6.40958 1.91631   3
  -3  -9 -10 5.57860 2.23979   1
  -3   9 -10 4.10452 1.63484   3
   3   9  10 6.27992 4.05958   2
  -3   9 -10 3.90603 2.53689   2
  -4  -9 -10 11.8831  3.0771   1
  -4   9 -10 13.2524  3.6933   2
   4   9  10 15.6490  4.7368   2
   4  10 -10 27.4331  3.6750   1
  -3 -10  10 11.8196  2.1715   3
  -3  10  10 13.0172  3.0370   2
   3  10 -10 16.4337  2.7909   1
  -3  10  10 11.0980  2.2412   3
  -2 -10  10 23.8080  2.8067   3
   2 -10 -10 25.4485  2.5988   1
   2  10 -10 25.3544  2.9483   1
  -2  10  10 19.7964  2.6380   3
  -2  10  10 32.9307  3.9137   2
   1 -10 -10 35.9696  2.7810   1
  -1 -10  10 35.4693  3.0235   3
  -1  10  10 34.9622  3.9430   2
   1  10 -10 35.6072  2.6666   1
   0 -10 -10 5.23586 1.56160   1
   0  10  10 4.54455 2.87280   2
   0  10 -10 6.78300 1.37154   1
  -1 -10 -10 -0.3749  1.2318   3
  -1 -10 -10 1.57518 1.44163   1
   1  10  10 -0.7380  3.4085   2
  -2 -10 -10 21.0408  2.7136   3
  -2 -10 -10 15.7824  2.6539   1
  -2  10 -10 18.5613  2.4878   3
  -2  10 -10 24.9330  3.7464   2
   2  10  10 17.9648  4.7212   2
  -3 -10 -10 3.25506 2.04001   1
  -3 -10 -10 7.35049 2.03808   3
  -3  10 -10 4.85690 2.58269   2
  -3  10 -10 4.91172 1.74229   3
   3  10  10 9.77391 4.46011   2
  -4 -10 -10 3.34708 2.37491   1
  -4  10 -10 5.31790 2.95728   2
   4  10  10 2.53070 4.21767   2
  -3 -11  10 102.472   5.251   3
  -3  11  10 109.259   5.516   3
   3  11 -10 100.136   5.465   1
  -3  11  10 114.839   7.233   2
  -2 -11  10 84.3841  4.5948   3
   2 -11 -10 83.1455  4.1423   1
  -2  11  10 84.0249  5.6962   2
   2  11 -10 88.4848  4.5800   1
  -2  11  10 86.7254  4.6801   3
   1 -11 -10 3.82384 1.45069   1
   1  11 -10 4.83811 1.45504   1
  -1  11  10 1.16167 1.79904   2
   0 -11 -10 6.68019 1.75223   1
   0  11  10 11.3619  3.2350   2
  -1 -11 -10 51.0138  3.7910   1
   1  11  10 52.8886  5.9840   2
  -2 -11 -10 12.8520  2.5091   1
  -2 -11 -10 10.5893  2.1904   3
   2  11  10 3.28477 4.30719   2
  -2  11 -10 12.4688  2.9823   2
  -2  11 -10 11.8792  2.1809   3
  -3 -11 -10 11.3036  2.3943   3
  -3 -11 -10 4.92527 2.28341   1
  -3  11 -10 13.3078  3.3339   2
  -3  11 -10 7.32471 2.03953   3
   3  11  10 3.04901 4.61445   2
  -3 -12  10 -0.3549  1.4125   3
  -3  12  10 2.65504 1.61282   3
   3  12 -10 -0.4312  1.5074   1
  -3  12  10 1.19382 2.19620   2
  -2 -12  10 331.078  10.168   3
  -2  12  10 328.860  10.109   3
  -2  12  10 318.465  12.203   2
   2  12 -10 338.046   9.811   1
   1 -12 -10 -0.6024  1.1762   1
  -1  12  10 0.08559 1.77890   2
   1  12 -10 2.90453 1.37588   1
   0 -12 -10 45.8477  3.3868   1
   0  12  10 52.1164  5.1906   2
  -1 -12 -10 0.79033 1.41228   1
   1  12  10 2.42938 3.36439   2
  -2 -12 -10 69.1755  4.3265   3
  -2 -12 -10 57.7111  4.4923   1
  -2  12 -10 63.1820  4.1310   3
  -2  12 -10 57.4494  5.2258   2
   2  12  10 51.4615  6.7356   2
  -3 -12 -10 26.8441  3.9029   1
  -3 -12 -10 36.3757  3.7596   3
  -3  12 -10 33.0322  3.5158   3
   3  12  10 32.6209  6.3601   2
  -3  12 -10 42.9703  5.4238   2
  -3 -13  10 59.2817  4.3104   3
   3  13 -10 58.7347  4.4041   1
  -3  13  10 64.1660  4.5957   3
  -3  13  10 69.8857  6.2456   2
  -2 -13  10 1.75274 1.57525   3
   2  13 -10 2.40139 1.58200   1
  -2  13  10 2.58182 2.22767   2
   1 -13 -10 102.131   4.818   1
   1  13 -10 100.943   4.458   1
  -1  13  10 103.306   6.297   2
   0 -13 -10 0.56574 1.37410   1
   0  13  10 3.06470 2.52809   2
  -1 -13 -10 14.2210  2.5920   1
   1  13  10 11.8766  4.1392   2
  -2 -13 -10 82.2566  5.3702   1
  -2 -13 -10 82.5459  4.8769   3
  -2  13 -10 94.1397  6.4109   2
   2  13  10 85.4736  8.2494   2
  -3 -13 -10 42.9354  4.8163   1
   3  13  10 43.0604  7.0168   2
  -3  13 -10 52.2977  6.1036   2
  -3  13 -10 58.3033  4.3156   3
   3  14 -10 6.53025 2.23257   1
  -3  14  10 5.15660 2.90468   2
  -2 -14  10 6.92098 2.05439   3
   2  14 -10 7.35951 2.01504   1
  -2  14  10 8.40403 2.88634   2
   1 -14 -10 1.81987 1.52211   1
  -1  14  10 3.16985 2.22704   2
   0 -14 -10 4.90707 1.87499   1
   0  14  10 6.48448 2.98518   2
  -1 -14 -10 27.4702  3.5973   1
   1  14  10 22.6841  4.6755   2
  -2 -14 -10 4.18468 2.11388   1
   2  14  10 -2.1975  4.1803   2
  -3 -14 -10 15.4840  3.3161   1
   3  14  10 9.96559 5.63204   2
  -3  14 -10 14.4989  3.8719   2
   3  15 -10 24.8680  3.4845   1
  -3  15  10 24.8481  4.7100   2
  -2  15  10 51.7359  5.3520   2
   2  15 -10 58.8082  4.0786   1
  -1  15  10 11.9049  3.0434   2
   0 -15 -10 4.08437 1.98914   1
   0  15  10 2.52820 2.69469   2
  -1 -15 -10 3.06722 1.84886   1
   1  15  10 -5.6018  2.8180   2
  -2 -15 -10 15.1180  3.0387   1
   2  15  10 14.7051  5.1255   2
  -3  15 -10 5.14717 3.30380   2
   3  15  10 -6.4120  4.6539   2
  -2  16  10 3.04654 2.52946   2
  -1  16  10 47.6443  4.9860   2
   0 -16 -10 0.35069 1.57990   1
   0  16  10 0.62268 2.51600   2
  -1 -16 -10 1.93895 1.93025   1
   1  16  10 -2.2422  3.0512   2
  -2 -16 -10 39.6195  4.5134   1
   2  16  10 38.7109  6.3474   2
  -2  17  10 5.02371 2.94842   2
  -1  17  10 42.9299  5.3654   2
   0 -17 -10 3.30754 2.15911   1
   0  17  10 8.47969 3.17945   2
  -1 -17 -10 20.1202  3.3383   1
   1  17  10 17.7634  4.3569   2
  -2 -17 -10 0.68840 2.10057   1
   2  17  10 -10.456   3.429   2
  -2  18  10 12.7893  3.8145   2
  -1  18  10 -1.4363  2.3459   2
   0  18  10 35.5976  5.1482   2
  -1 -18 -10 41.5948  4.5317   1
   1  18  10 43.2410  5.9312   2
  -1  19  10 96.3486  7.5148   2
   0  19  10 9.55187 3.55029   2
  -1 -19 -10 0.24810 2.33393   1
   1  19  10 -5.8690  2.7425   2
   4   0 -11 1.13414 1.69330   1
   3   0 -11 0.34338 1.39356   1
  -3   0  11 -0.9502  0.9999   3
   2   0 -11 0.33412 1.14013   1
  -2   0  11 -0.4765  0.8664   3
   1   0 -11 0.64138 0.98893   1
  -1   0  11 -0.7847  0.7789   3
   0   0 -11 0.14181 0.87510   1
   0   0  11 2.06458 2.33427   2
  -1   0 -11 -0.8224  0.8689   3
   1   0  11 1.23010 1.86329   2
  -1   0 -11 0.33411 0.92768   1
  -2   0 -11 0.60721 1.14355   1
   2   0  11 -0.0592  1.7750   2
  -2   0 -11 0.27412 1.09787   3
  -3   0 -11 1.34460 1.31218   3
   3   0  11 2.61979 2.04692   2
   4   0  11 5.46924 2.24114   2
   4  -1 -11 73.9531  4.4970   1
   4   1 -11 74.5064  4.6493   1
  -3  -1  11 32.6336  2.8306   3
   3  -1 -11 32.3105  3.1798   1
  -3   1  11 33.4226  2.8582   3
   3   1 -11 36.7272  3.0890   1
  -2  -1  11 59.0203  3.4399   3
   2  -1 -11 55.4760  3.3498   1
   2   1 -11 54.6523  3.3526   1
  -2   1  11 57.2735  3.4272   3
   1  -1 -11 97.4174  4.0740   1
  -1  -1  11 94.8956  4.2765   3
  -1   1  11 94.7372  4.2979   3
   1   1 -11 96.2161  4.0543   1
   0  -1  11 12.0805  2.6177   2
   0  -1 -11 15.1177  1.8859   1
   0   1  11 11.1609  2.9929   2
   0   1 -11 13.8886  1.8109   1
   1  -1  11 30.6771  3.3816   2
  -1  -1 -11 32.3785  2.4527   1
  -1  -1 -11 33.4753  2.6061   3
   1   1  11 37.6217  4.0114   2
  -1   1 -11 31.5126  2.4069   1
  -1   1 -11 36.4486  2.7183   3
  -2  -1 -11 23.0076  2.5056   3
   2  -1  11 26.1878  3.3375   2
  -2  -1 -11 26.4307  2.7415   1
   2   1  11 25.4008  3.5491   2
  -2   1 -11 23.8422  2.4904   3
  -2   1 -11 28.9116  2.7162   1
   3  -1  11 10.3554  2.4818   2
  -3  -1 -11 8.49382 1.83410   3
  -3  -1 -11 11.4435  2.2406   1
  -3   1 -11 9.92402 2.82336   2
   3   1  11 12.5218  2.9677   2
  -3   1 -11 8.87009 1.82462   3
   4  -1  11 11.5460  2.6823   2
   4   1  11 9.40966 2.83218   2
  -4   1 -11 4.34442 2.73882   2
   4  -2 -11 10.6605  2.3420   1
   4   2 -11 10.2833  2.3571   1
   3  -2 -11 66.1274  3.8695   1
  -3  -2  11 66.3916  3.8357   3
   3   2 -11 56.9054  3.7511   1
  -3   2  11 66.0398  3.8966   3
  -2  -2  11 191.962   6.530   3
   2  -2 -11 198.298   6.430   1
  -2   2  11 193.750   6.668   3
   2   2 -11 193.096   6.455   1
  -1  -2  11 91.4497  4.1921   3
   1  -2 -11 98.9991  4.2135   1
  -1   2  11 93.0462  4.2203   3
   1   2 -11 91.2944  3.9634   1
   0  -2  11 10.6322  2.4210   2
   0  -2 -11 9.75730 1.68437   1
   0   2 -11 12.0543  1.6967   1
   0   2  11 12.1973  3.1634   2
  -1  -2 -11 31.0559  2.5761   3
  -1  -2 -11 26.5062  2.3568   1
   1  -2  11 23.8395  2.9977   2
  -1   2 -11 30.2150  2.2882   1
  -1   2 -11 28.2911  2.4996   3
   1   2  11 28.1633  3.7869   2
  -2  -2 -11 24.4615  2.5732   3
  -2  -2 -11 26.1677  2.7632   1
   2  -2  11 21.8273  3.0725   2
  -2   2 -11 26.2417  3.3710   2
  -2   2 -11 20.0850  2.3128   3
  -2   2 -11 23.4607  2.4371   1
   2   2  11 25.2499  3.6417   2
   3  -2  11 27.7526  3.7905   2
  -3  -2 -11 30.3790  2.7820   3
  -3  -2 -11 31.2596  3.2878   1
  -3   2 -11 25.9841  2.7583   3
   3   2  11 26.0849  3.9523   2
  -3   2 -11 30.6627  4.1126   2
   4  -2  11 4.02817 1.96792   2
   4   2  11 4.40375 2.49618   2
  -4   2 -11 -0.9206  2.2428   2
   4  -3 -11 0.42279 1.64688   1
   4   3 -11 3.20705 1.91137   1
   3  -3 -11 7.48314 1.86002   1
  -3  -3  11 13.9869  2.1592   3
   3   3 -11 8.45122 1.98028   1
  -3   3  11 10.9446  1.9348   3
   2  -3 -11 40.6707  2.9666   1
  -2  -3  11 41.3766  2.9771   3
   2   3 -11 45.3640  3.1400   1
  -2   3  11 43.2270  3.0573   3
   1  -3 -11 8.40219 1.66563   1
  -1  -3  11 7.72778 1.57985   3
   1   3 -11 8.71630 1.62363   1
  -1   3  11 8.18724 1.64186   3
  -1   3  11 8.07761 2.34226   2
   0  -3 -11 12.5758  1.8296   1
   0   3  11 13.0534  3.3409   2
   0   3 -11 10.6048  1.6380   1
  -1  -3 -11 -0.1847  0.9965   3
   1  -3  11 -0.6797  1.2861   2
  -1  -3 -11 3.10922 1.23923   1
  -1   3 -11 -0.3851  0.9451   3
  -1   3 -11 -0.4261  0.8545   1
   1   3  11 -0.5459  2.4847   2
   2  -3  11 1.40192 1.51188   2
  -2  -3 -11 2.59620 1.33765   3
  -2  -3 -11 2.20866 1.35037   1
  -2   3 -11 2.57204 1.17771   1
   2   3  11 1.80267 2.49255   2
  -2   3 -11 0.91334 1.19644   3
  -2   3 -11 2.43610 1.66781   2
  -3  -3 -11 1.27200 1.39887   3
   3  -3  11 2.25972 1.74671   2
  -3  -3 -11 2.69533 1.69671   1
  -3   3 -11 -0.4887  1.1169   3
  -3   3 -11 -0.4182  1.7664   2
   3   3  11 5.48777 2.60412   2
  -4   3 -11 1.80797 2.34284   2
   4  -4 -11 2.29517 1.76169   1
   4   4 -11 3.19402 2.03020   1
   3  -4 -11 4.04518 1.65342   1
  -3  -4  11 6.80817 1.68729   3
   3   4 -11 6.34694 1.95214   1
  -3   4  11 7.30619 1.73794   3
  -2  -4  11 46.0573  3.1320   3
   2  -4 -11 46.5386  3.0860   1
  -2   4  11 48.7982  3.2688   3
   2   4 -11 54.0503  3.3664   1
   1  -4 -11 -0.6891  1.0304   1
  -1  -4  11 0.23450 0.90432   3
  -1   4  11 -1.1289  1.7845   2
  -1   4  11 1.04046 0.94756   3
   1   4 -11 -0.6959  0.8775   1
   0  -4 -11 9.71770 1.67018   1
   0   4  11 8.66455 3.23055   2
   0   4 -11 11.0989  1.6072   1
  -1  -4 -11 12.7359  1.9988   1
  -1  -4 -11 7.36456 1.63344   3
   1  -4  11 12.3541  2.0650   2
  -1   4 -11 10.5424  1.8735   3
  -1   4 -11 11.5315  1.6261   1
   1   4  11 15.1231  3.5075   2
  -2  -4 -11 16.2691  2.4033   1
  -2  -4 -11 19.1421  2.3336   3
   2  -4  11 20.5330  3.0350   2
  -2   4 -11 18.2715  2.9304   2
   2   4  11 19.9788  3.7625   2
  -2   4 -11 21.5993  2.4434   3
   3  -4  11 4.41634 2.06181   2
  -3  -4 -11 4.53215 1.63843   3
  -3  -4 -11 2.70757 1.66287   1
   3   4  11 7.00404 3.00605   2
  -3   4 -11 4.74608 1.56070   3
  -3   4 -11 5.50329 2.37183   2
   4  -4  11 6.55861 2.18901   2
  -4   4 -11 0.35772 2.23700   2
   4   4  11 6.43898 3.06101   2
   4   5 -11 60.8998  4.4821   1
  -3  -5  11 6.69883 1.71209   3
   3  -5 -11 7.35542 1.91093   1
  -3   5  11 7.84064 1.78530   3
   3   5 -11 9.18658 2.11668   1
   2  -5 -11 47.4485  3.2300   1
  -2  -5  11 52.7354  3.4275   3
  -2   5  11 63.2917  3.6872   3
   2   5 -11 57.2689  3.4755   1
  -1  -5  11 2.51550 1.15871   3
   1  -5 -11 4.17556 1.37723   1
   1   5 -11 4.20853 1.35833   1
  -1   5  11 1.25583 1.93715   2
  -1   5  11 2.72801 1.16554   3
   0  -5 -11 11.3261  1.8468   1
   0   5 -11 12.4231  1.6592   1
   0   5  11 13.0593  3.4684   2
  -1  -5 -11 8.96820 1.76439   3
   1  -5  11 8.03643 1.88885   2
  -1  -5 -11 13.6131  2.0993   1
  -1   5 -11 13.1470  2.2585   2
  -1   5 -11 7.89173 1.73019   3
  -1   5 -11 11.1507  1.5663   1
   1   5  11 8.58363 3.45870   2
  -2  -5 -11 2.56159 1.51472   1
   2  -5  11 6.12792 2.03063   2
  -2  -5 -11 5.42604 1.62258   3
  -2   5 -11 2.69052 1.36522   3
  -2   5 -11 4.33060 1.91654   2
   2   5  11 3.99503 3.05132   2
  -3  -5 -11 1.41102 1.37649   3
   3  -5  11 7.46667 2.31520   2
  -3  -5 -11 3.57909 1.93703   1
  -3   5 -11 4.03925 2.25093   2
   3   5  11 6.94981 3.14436   2
  -3   5 -11 0.99476 1.40284   3
  -4  -5 -11 1.20799 1.98996   1
   4  -5  11 9.99490 2.43005   2
   4   5  11 8.21276 3.22932   2
  -4   5 -11 0.47192 2.10904   2
   4   6 -11 29.4488  3.6728   1
  -3  -6  11 17.0904  2.5265   3
   3  -6 -11 15.9543  2.3686   1
  -3   6  11 15.9041  2.3962   3
   3   6 -11 16.8993  2.5603   1
  -2  -6  11 9.71394 1.88550   3
   2  -6 -11 8.97434 1.80088   1
  -2   6  11 8.66155 1.80591   3
   2   6 -11 10.3995  2.0102   1
   1  -6 -11 48.3579  3.1136   1
  -1  -6  11 41.8381  3.1128   3
  -1   6  11 40.4752  4.0018   2
  -1   6  11 44.8713  3.1714   3
   1   6 -11 43.2906  2.8379   1
   0  -6 -11 223.649   6.920   1
   0   6  11 204.370   9.122   2
   0   6 -11 221.660   6.205   1
   1  -6  11 408.347  12.080   2
  -1  -6 -11 436.729  10.950   3
  -1  -6 -11 408.230  10.766   1
  -1   6 -11 405.554  11.991   2
   1   6  11 412.329  14.126   2
  -1   6 -11 422.233   9.529   1
  -1   6 -11 417.451  10.689   3
  -2  -6 -11 -0.5559  1.3452   1
  -2  -6 -11 -0.3437  1.1828   3
  -2   6 -11 1.48521 1.28894   3
  -2   6 -11 1.87079 1.81576   2
   2   6  11 2.20936 3.14483   2
  -3  -6 -11 17.4073  2.9434   1
  -3  -6 -11 15.4053  2.3786   3
  -3   6 -11 22.1993  3.8488   2
  -3   6 -11 16.5103  2.3750   3
   3   6  11 18.7005  4.3072   2
  -4  -6 -11 9.25907 2.83007   1
  -4   6 -11 11.9978  3.5361   2
   4   6  11 16.5730  4.1078   2
   4   7 -11 -1.5925  1.6329   1
   3  -7 -11 82.0748  4.3881   1
  -3  -7  11 78.6323  4.4217   3
   3   7 -11 82.0380  4.6992   1
  -3   7  11 74.5918  4.5097   3
  -2  -7  11 8.17740 1.81292   3
   2  -7 -11 10.5498  1.8947   1
   2   7 -11 4.28201 1.57634   1
  -2   7  11 10.1738  1.9763   3
  -2   7  11 8.07926 2.19644   2
   1  -7 -11 22.8687  2.5045   1
  -1  -7  11 21.1620  2.5400   3
  -1   7  11 20.8397  2.5127   3
   1   7 -11 22.4628  2.3582   1
  -1   7  11 20.0035  3.1116   2
   0  -7 -11 368.359   9.573   1
   0   7  11 341.555  12.079   2
   0   7 -11 336.980   8.412   1
   1  -7  11 38.7895  3.4091   2
  -1  -7 -11 30.3189  2.9948   3
  -1  -7 -11 36.3394  3.0771   1
   1   7  11 39.8833  5.3098   2
  -1   7 -11 35.1275  3.4086   2
  -1   7 -11 36.6047  3.0159   3
  -2  -7 -11 132.697   6.094   1
  -2  -7 -11 146.491   5.868   3
  -2   7 -11 155.560   7.434   2
  -2   7 -11 148.644   5.846   3
   2   7  11 139.836   8.398   2
  -3  -7 -11 8.54863 2.02557   3
  -3  -7 -11 8.53692 2.42581   1
  -3   7 -11 7.94305 2.88060   2
   3   7  11 8.50361 3.93988   2
  -3   7 -11 10.5881  2.0707   3
  -4  -7 -11 4.64190 2.47848   1
  -4   7 -11 6.00221 2.90884   2
   4   7  11 8.13443 3.79666   2
   4   8 -11 11.2858  2.5864   1
   3  -8 -11 10.0174  2.0548   1
  -3  -8  11 7.36958 1.91690   3
  -3   8  11 8.66697 2.05198   3
   3   8 -11 10.6445  2.3645   1
  -2  -8  11 38.6733  3.1874   3
   2  -8 -11 40.6464  3.0474   1
  -2   8  11 44.4529  3.3683   3
  -2   8  11 39.1537  3.8267   2
   2   8 -11 40.7251  3.1927   1
  -1  -8  11 154.784   6.029   3
   1  -8 -11 150.135   5.605   1
   1   8 -11 159.322   5.513   1
  -1   8  11 154.349   7.080   2
   0  -8 -11 95.7127  4.4978   1
   0   8 -11 93.0365  3.7894   1
   0   8  11 97.9829  6.5237   2
  -1  -8 -11 81.7790  4.4113   1
  -1  -8 -11 93.9463  4.6128   3
   1   8  11 91.2345  7.3889   2
  -2  -8 -11 22.7184  3.0249   1
  -2  -8 -11 20.6935  2.7357   3
   2   8  11 22.0445  4.7217   2
  -2   8 -11 21.1596  2.6053   3
  -2   8 -11 27.6972  3.7945   2
  -3  -8 -11 0.51874 1.82656   1
  -3  -8 -11 3.94516 1.76706   3
  -3   8 -11 8.58823 2.98446   2
  -3   8 -11 0.28022 1.40475   3
   3   8  11 9.26791 4.03166   2
  -4  -8 -11 4.16301 2.36147   1
   4   8  11 7.34564 4.05115   2
  -4   8 -11 6.01463 3.02740   2
  -3  -9  11 11.1257  2.2068   3
   3   9 -11 17.1910  2.7175   1
  -3   9  11 13.3951  2.4361   3
   2  -9 -11 10.0393  1.9857   1
  -2  -9  11 10.2149  2.0358   3
  -2   9  11 8.68283 1.97720   3
  -2   9  11 13.7196  2.7268   2
   2   9 -11 9.62623 2.04129   1
   1  -9 -11 38.4690  2.9734   1
   1   9 -11 35.0305  2.7217   1
  -1   9  11 38.7564  4.0049   2
   0  -9 -11 1.46000 1.25985   1
   0   9  11 2.08295 2.91833   2
   0   9 -11 0.07900 0.92765   1
  -1  -9 -11 1.08795 1.34600   1
   1   9  11 1.15016 3.60407   2
  -2  -9 -11 4.11707 1.83127   3
  -2  -9 -11 5.37670 1.99354   1
  -2   9 -11 5.20088 1.68664   3
   2   9  11 4.98841 3.99590   2
  -2   9 -11 5.19314 2.41715   2
  -3  -9 -11 8.39767 2.18927   3
  -3  -9 -11 9.55305 2.57426   1
  -3   9 -11 9.13847 3.03669   2
  -3   9 -11 9.41056 2.12685   3
   3   9  11 5.90377 4.26099   2
  -3 -10  11 14.8358  2.6002   3
  -3  10  11 12.7155  2.3787   3
   3  10 -11 12.5817  2.6160   1
  -2 -10  11 66.3195  4.1986   3
   2 -10 -11 61.5297  3.7264   1
  -2  10  11 59.7632  4.8231   2
  -2  10  11 61.8990  4.0504   3
   2  10 -11 68.7235  4.0598   1
   1 -10 -11 4.58672 1.60799   1
  -1  10  11 6.57091 2.39525   2
   1  10 -11 6.22559 1.56078   1
   0 -10 -11 23.7443  2.7205   1
   0  10  11 29.5809  4.3762   2
  -1 -10 -11 18.6113  2.6947   1
   1  10  11 18.1007  4.5255   2
  -2 -10 -11 16.3475  2.8406   1
  -2 -10 -11 17.6503  2.6637   3
   2  10  11 20.2969  5.1238   2
  -2  10 -11 19.8421  2.6381   3
  -2  10 -11 18.2335  3.3758   2
  -3 -10 -11 2.95097 2.13547   1
  -3 -10 -11 3.71097 1.92739   3
   3  10  11 0.56859 4.23267   2
  -3  10 -11 1.57291 1.60469   3
  -3  10 -11 0.92693 2.38889   2
  -3 -11  11 0.16961 1.38031   3
  -3  11  11 -0.9963  1.3781   3
   3  11 -11 -0.5496  1.5675   1
  -2 -11  11 13.3809  2.4233   3
   2 -11 -11 17.7992  2.4690   1
  -2  11  11 17.7312  3.2366   2
   2  11 -11 18.6506  2.6889   1
  -2  11  11 20.5167  2.8584   3
   1 -11 -11 34.6498  2.9648   1
   1  11 -11 33.9250  2.7529   1
  -1  11  11 36.3120  4.2338   2
   0 -11 -11 1.09100 1.45899   1
   0  11  11 1.81389 2.79653   2
  -1 -11 -11 13.7216  2.5186   1
   1  11  11 13.6073  4.4110   2
  -2 -11 -11 0.79309 1.60010   1
  -2 -11 -11 -0.3268  1.5188   3
  -2  11 -11 -0.4735  1.3244   3
   2  11  11 -0.7573  4.2009   2
  -2  11 -11 1.90655 2.11675   2
  -3 -11 -11 -1.9404  1.6981   1
  -3 -11 -11 0.39336 1.73395   3
   3  11  11 -3.3710  4.3214   2
  -3  11 -11 0.63489 2.40024   2
  -3  11 -11 0.01251 1.56851   3
  -3  12  11 2.95530 1.80766   3
   3  12 -11 3.85227 2.00176   1
   2 -12 -11 0.33104 1.48196   1
  -2 -12  11 1.18297 1.45731   3
   2  12 -11 -1.1749  1.3230   1
  -2  12  11 -0.0511  1.8065   2
   1 -12 -11 105.065   4.934   1
  -1  12  11 100.973   6.285   2
   1  12 -11 103.580   4.553   1
   0 -12 -11 47.1429  3.6327   1
   0  12  11 39.7138  4.9988   2
  -1 -12 -11 1.60863 1.68093   1
   1  12  11 0.85290 3.50181   2
  -2 -12 -11 37.9716  4.2479   1
  -2 -12 -11 47.4729  3.9584   3
   2  12  11 40.9916  6.5338   2
  -3 -12 -11 16.6096  3.4235   1
  -3  12 -11 24.1189  4.3431   2
   3  12  11 10.6344  5.4654   2
  -3  13  11 -1.5879  2.3071   2
   3  13 -11 1.60875 1.86322   1
   2  13 -11 44.5295  3.5565   1
  -2  13  11 46.3011  4.8508   2
   1 -13 -11 33.6420  3.3462   1
  -1  13  11 40.6371  4.4084   2
   0 -13 -11 33.8278  3.4730   1
   0  13  11 28.8500  4.4993   2
  -1 -13 -11 47.1854  3.9341   1
   1  13  11 46.9020  6.0646   2
  -2 -13 -11 40.7337  4.3812   1
   2  13  11 31.7232  6.2677   2
  -3 -13 -11 71.7124  5.6102   1
  -3  13 -11 82.9296  6.8783   2
   3  13  11 67.4228  8.3946   2
  -3  14  11 22.7915  4.5880   2
   3  14 -11 34.9276  4.0224   1
  -2  14  11 59.5055  5.5442   2
   2  14 -11 64.3462  4.1920   1
   1 -14 -11 90.6347  4.8962   1
  -1  14  11 97.6495  6.4997   2
   0 -14 -11 55.0063  4.0654   1
   0  14  11 52.5258  5.5550   2
  -1 -14 -11 2.24324 1.86909   1
   1  14  11 -5.1014  3.1797   2
  -2 -14 -11 24.0786  3.5830   1
   2  14  11 18.3807  5.4747   2
  -3  14 -11 3.65146 3.08513   2
   2  15 -11 1.22689 1.60358   1
  -2  15  11 1.24145 2.32624   2
   1 -15 -11 64.4948  4.3217   1
  -1  15  11 57.4534  5.3515   2
   0 -15 -11 -0.3411  1.7181   1
   0  15  11 -1.4264  2.5546   2
  -1 -15 -11 23.0870  3.3834   1
   1  15  11 25.7081  5.1055   2
  -2 -15 -11 0.81421 1.89029   1
   2  15  11 -3.9577  4.0831   2
  -2  16  11 22.0292  4.3292   2
  -1  16  11 37.6965  5.0389   2
   0 -16 -11 27.0601  3.4597   1
   0  16  11 26.6289  4.5192   2
  -1 -16 -11 0.74496 1.95679   1
   1  16  11 2.18401 3.58813   2
  -2 -16 -11 22.7939  3.7364   1
   2  16  11 25.0677  5.9090   2
  -2  17  11 3.89888 3.02483   2
  -1  17  11 55.5459  5.6504   2
   0 -17 -11 3.22389 2.25008   1
   0  17  11 4.22302 3.09427   2
  -1 -17 -11 2.93883 2.22656   1
   1  17  11 0.27736 3.37044   2
  -1  18  11 3.93949 2.90867   2
   0  18  11 18.8329  4.3213   2
  -1 -18 -11 122.218   6.966   1
   1  18  11 121.789   8.735   2
   4   0 -12 615.754  15.514   1
  -3   0  12 6.33457 1.80620   3
   3   0 -12 9.19582 2.20235   1
  -2   0  12 0.19652 1.02943   3
   2   0 -12 1.55659 1.25980   1
  -1   0  12 351.612   9.727   3
   1   0 -12 346.242   9.125   1
   0   0  12 -2.1012  2.3756   2
   0   0 -12 0.27063 1.04213   1
  -1   0 -12 3.20189 1.28243   1
   1   0  12 6.99982 2.45742   2
  -1   0 -12 0.97173 1.22866   3
  -2   0 -12 136.101   5.418   1
   2   0  12 142.582   7.172   2
  -2   0 -12 135.990   5.536   3
   3   0  12 11.8527  3.0580   2
  -3   0 -12 3.63598 1.63537   3
   4   0  12 135.070   8.028   2
   4  -1 -12 -0.2944  1.7394   1
   4   1 -12 2.24527 1.91332   1
   3  -1 -12 49.9928  3.5835   1
  -3  -1  12 44.6004  3.4146   3
   3   1 -12 45.8362  3.5255   1
  -3   1  12 48.1803  3.5463   3
   2  -1 -12 26.4296  2.7347   1
  -2  -1  12 26.7740  2.8257   3
   2   1 -12 26.3284  2.7834   1
  -2   1  12 23.4061  2.6850   3
  -1  -1  12 -0.1447  0.9667   3
   1  -1 -12 -0.4010  1.0108   1
   1   1 -12 0.29934 1.10695   1
  -1   1  12 0.15128 1.03883   3
   0  -1 -12 340.217   8.897   1
   0   1  12 333.075  11.151   2
   0   1 -12 326.603   8.604   1
   1  -1  12 26.7414  3.4214   2
  -1  -1 -12 25.0728  2.5885   1
  -1  -1 -12 19.8090  2.4321   3
  -1   1 -12 24.5259  2.4167   1
   1   1  12 18.3419  3.4018   2
  -1   1 -12 16.6679  2.2656   3
  -2  -1 -12 2.33496 1.47119   3
  -2  -1 -12 2.03690 1.36229   1
   2  -1  12 5.94121 2.12960   2
  -2   1 -12 4.49170 1.49018   1
  -2   1 -12 1.14998 1.29813   3
   2   1  12 5.27635 2.47702   2
   3  -1  12 104.481   6.549   2
  -3  -1 -12 96.4887  4.8432   3
   3   1  12 104.653   6.785   2
  -3   1 -12 93.3220  4.7775   3
   4  -1  12 18.0733  3.3736   2
   4   1  12 12.7416  3.2004   2
   4  -2 -12 78.9937  4.7119   1
   4   2 -12 88.5479  5.1718   1
   3  -2 -12 24.5788  2.9453   1
  -3  -2  12 19.1668  2.5849   3
  -3   2  12 21.4167  2.7629   3
   3   2 -12 17.5888  2.6922   1
   2  -2 -12 49.9052  3.3429   1
  -2  -2  12 48.7998  3.3540   3
  -2   2  12 53.3109  3.5381   3
   2   2 -12 52.8955  3.4823   1
  -1  -2  12 122.363   5.142   3
   1  -2 -12 122.997   4.943   1
   1   2 -12 116.192   4.709   1
  -1   2  12 120.874   5.113   3
   0  -2 -12 11.4159  1.8664   1
   0   2 -12 12.3871  1.8015   1
   0   2  12 12.0753  3.3563   2
  -1  -2 -12 23.3337  2.5675   3
  -1  -2 -12 30.0778  2.6364   1
   1  -2  12 32.2980  3.5480   2
  -1   2 -12 29.9834  2.4370   1
  -1   2 -12 28.6750  2.8368   3
   1   2  12 27.5124  4.0735   2
  -2  -2 -12 14.1288  2.2481   3
   2  -2  12 16.7633  2.9252   2
  -2  -2 -12 18.7632  2.5083   1
  -2   2 -12 12.5292  2.0765   3
  -2   2 -12 13.4843  2.0465   1
   2   2  12 15.2045  3.4506   2
  -3  -2 -12 19.8852  2.8823   1
  -3  -2 -12 14.1459  2.3812   3
   3  -2  12 17.0782  3.1666   2
  -3   2 -12 14.4571  3.3389   2
  -3   2 -12 13.6548  2.2821   3
   3   2  12 20.7828  3.8440   2
   4  -2  12 13.9392  2.7763   2
   4   2  12 10.2494  2.9971   2
   4  -3 -12 11.0512  2.4608   1
   4   3 -12 12.5291  2.7569   1
  -3  -3  12 2.92709 1.38921   3
   3  -3 -12 3.18216 1.73261   1
  -3   3  12 4.50019 1.56811   3
   3   3 -12 4.66932 1.70642   1
   2  -3 -12 19.8749  2.3978   1
  -2  -3  12 20.2493  2.5364   3
   2   3 -12 23.9083  2.7314   1
  -2   3  12 21.5629  2.6074   3
   1  -3 -12 22.4092  2.4532   1
  -1  -3  12 20.8677  2.4557   3
   1   3 -12 22.7011  2.4015   1
  -1   3  12 21.5183  2.5105   3
   0  -3 -12 54.6231  3.2455   1
   0   3  12 51.9617  5.1448   2
   0   3 -12 51.0129  3.0205   1
   1  -3  12 64.5783  4.4347   2
  -1  -3 -12 62.6526  3.5939   1
  -1  -3 -12 72.7103  3.9044   3
   1   3  12 57.3341  5.7321   2
  -1   3 -12 62.3215  3.2609   1
  -1   3 -12 66.5027  3.8127   3
  -2  -3 -12 38.9062  3.2377   1
  -2  -3 -12 37.4396  3.0963   3
   2  -3  12 44.2308  3.9311   2
  -2   3 -12 38.8372  3.1573   3
   2   3  12 33.7920  4.5519   2
  -3  -3 -12 6.44058 2.16957   1
   3  -3  12 12.2984  2.7629   2
  -3  -3 -12 10.9215  2.1816   3
  -3   3 -12 7.31636 1.93635   3
   3   3  12 8.62801 3.22491   2
  -3   3 -12 10.1743  2.9132   2
   4  -3  12 13.8137  2.7037   2
   4   3  12 15.0999  3.6003   2
  -4   3 -12 5.24813 3.00300   2
   4  -4 -12 32.9217  3.5513   1
   4   4 -12 41.1110  4.1545   1
  -3  -4  12 24.1385  2.8738   3
   3  -4 -12 27.0222  2.9401   1
   3   4 -12 25.2520  3.0283   1
  -3   4  12 27.2415  3.0699   3
   2  -4 -12 -1.2179  1.1600   1
  -2  -4  12 0.04660 1.06864   3
  -2   4  12 0.62590 1.14042   3
   2   4 -12 0.26134 1.18066   1
  -1  -4  12 1.04540 1.13313   3
   1  -4 -12 3.06945 1.37071   1
  -1   4  12 1.39604 2.06529   2
   1   4 -12 0.36900 1.04974   1
  -1   4  12 -0.6393  0.9948   3
   0  -4 -12 224.527   7.100   1
   0   4 -12 237.068   6.820   1
   0   4  12 225.985   9.478   2
   1  -4  12 125.290   5.826   2
  -1  -4 -12 117.176   4.977   1
  -1  -4 -12 114.826   5.061   3
  -1   4 -12 112.648   4.370   1
  -1   4 -12 118.345   5.021   3
   1   4  12 109.263   7.239   2
  -2  -4 -12 13.7516  2.4120   1
  -2  -4 -12 10.9133  2.1095   3
   2  -4  12 13.4436  2.6074   2
  -2   4 -12 11.2544  2.1452   3
  -2   4 -12 15.9314  2.9788   2
   2   4  12 18.0287  3.9033   2
  -3  -4 -12 3.14446 1.88972   1
   3  -4  12 3.97376 1.80233   2
  -3  -4 -12 -0.0314  1.3829   3
  -3   4 -12 1.36913 2.13402   2
  -3   4 -12 0.71229 1.45194   3
   3   4  12 -1.4050  2.7465   2
   4  -4  12 38.2168  3.9718   2
  -4   4 -12 21.2504  4.2473   2
   4   4  12 25.6460  4.4190   2
   4  -5 -12 3.40456 1.99072   1
   4   5 -12 5.98957 2.24785   1
   3  -5 -12 39.8913  3.2793   1
  -3  -5  12 35.9511  3.1707   3
  -3   5  12 43.2811  3.5225   3
   3   5 -12 36.7590  3.6582   1
   2  -5 -12 93.3349  4.5347   1
  -2  -5  12 92.6179  4.6633   3
   2   5 -12 91.2528  4.5306   1
  -2   5  12 88.7516  4.6427   3
   1  -5 -12 1.71842 1.26029   1
  -1  -5  12 0.40178 1.08039   3
   1   5 -12 0.51898 1.01162   1
  -1   5  12 -1.8024  1.8495   2
   0  -5 -12 239.237   7.438   1
   0   5 -12 240.946   6.916   1
   0   5  12 242.488   9.957   2
   1  -5  12 37.0668  3.3485   2
  -1  -5 -12 28.3959  2.8944   3
  -1  -5 -12 32.9069  2.9029   1
  -1   5 -12 28.2333  2.3002   1
   1   5  12 35.2577  4.9755   2
  -2  -5 -12 114.700   5.551   1
   2  -5  12 118.702   6.319   2
  -2  -5 -12 109.215   5.274   3
  -2   5 -12 120.531   5.391   3
  -2   5 -12 118.809   6.583   2
   2   5  12 122.317   8.013   2
  -3  -5 -12 53.4831  3.8629   3
   3  -5  12 60.6682  5.0397   2
  -3  -5 -12 57.7242  4.4645   1
   3   5  12 52.7202  6.1843   2
  -3   5 -12 62.7696  5.3526   2
  -3   5 -12 58.2800  3.9429   3
  -4   5 -12 0.14038 2.33110   2
   4   5  12 4.41443 3.08263   2
   4   6 -12 2.84127 1.93006   1
   3  -6 -12 91.7035  4.7913   1
  -3  -6  12 91.5392  4.9655   3
   3   6 -12 88.7416  4.9528   1
  -3   6  12 100.313   5.191   3
  -2  -6  12 106.040   5.130   3
   2  -6 -12 96.6717  4.6517   1
   2   6 -12 101.001   4.816   1
  -2   6  12 111.652   5.186   3
   1  -6 -12 119.723   5.042   1
   1   6 -12 126.217   4.906   1
  -1   6  12 116.899   6.169   2
   0  -6 -12 253.025   7.745   1
   0   6 -12 241.696   6.933   1
   0   6  12 252.822  10.239   2
  -1  -6 -12 420.224  11.244   1
   1   6  12 424.609  14.767   2
  -1   6 -12 419.625   9.833   1
  -2  -6 -12 734.712  17.044   3
  -2  -6 -12 724.521  17.459   1
   2  -6  12 723.961  20.237   2
  -2   6 -12 720.355  16.870   3
  -2   6 -12 739.384  20.279   2
   2   6  12 741.145  21.986   2
  -3  -6 -12 21.7194  3.2946   1
   3  -6  12 28.6861  4.0327   2
  -3  -6 -12 27.8338  3.1871   3
  -3   6 -12 21.6176  2.8659   3
  -3   6 -12 23.9156  3.9529   2
   3   6  12 25.3664  5.1552   2
  -4  -6 -12 6.38378 2.67735   1
  -4   6 -12 4.82120 2.84970   2
   4   6  12 8.91177 3.82930   2
   3  -7 -12 57.0955  3.8687   1
  -3  -7  12 60.6149  4.1954   3
   3   7 -12 52.5302  3.9764   1
  -3   7  12 58.1834  4.2233   3
   2  -7 -12 236.993   7.658   1
  -2  -7  12 235.494   8.060   3
  -2   7  12 248.404   8.333   3
   2   7 -12 236.364   7.772   1
   1  -7 -12 -0.1415  1.1324   1
   1   7 -12 1.37027 1.20870   1
  -1   7  12 1.96562 2.07017   2
   0  -7 -12 4.53367 1.53105   1
   0   7 -12 5.70268 1.40602   1
   0   7  12 0.10630 2.99072   2
  -1  -7 -12 947.316  20.577   1
   1   7  12 927.780  25.748   2
  -2  -7 -12 343.482  10.067   3
   2  -7  12 341.680  11.940   2
  -2  -7 -12 322.836  10.363   1
  -2   7 -12 338.230  11.821   2
   2   7  12 324.767  13.391   2
  -2   7 -12 330.639   9.898   3
  -3  -7 -12 165.855   7.625   1
   3  -7  12 181.063   8.914   2
  -3  -7 -12 179.243   7.062   3
  -3   7 -12 172.195   6.934   3
   3   7  12 160.451   9.786   2
  -3   7 -12 176.460   8.906   2
  -3  -8  12 77.1896  4.7108   3
   3  -8 -12 76.0306  4.3694   1
   3   8 -12 74.1234  4.6628   1
  -3   8  12 75.1631  4.7957   3
   2  -8 -12 10.1840  2.1251   1
  -2  -8  12 7.18818 1.92893   3
   2   8 -12 9.83268 2.05162   1
  -2   8  12 6.53963 1.88244   3
   1  -8 -12 46.6074  3.2810   1
  -1   8  12 41.4142  4.2038   2
   1   8 -12 43.7200  3.0565   1
   0  -8 -12 3.17862 1.52580   1
   0   8 -12 2.94835 1.25206   1
   0   8  12 0.36066 2.99047   2
  -1  -8 -12 291.098   9.135   1
   1   8  12 278.048  12.066   2
  -2  -8 -12 64.1660  4.5210   1
  -2  -8 -12 65.0620  4.2885   3
  -2   8 -12 69.8243  4.2686   3
  -2   8 -12 60.1015  5.0772   2
   2   8  12 68.3319  7.2594   2
  -3  -8 -12 2.50835 2.03836   1
  -3  -8 -12 3.24522 1.97479   3
  -3   8 -12 8.00778 3.00584   2
   3   8  12 -2.4910  3.6953   2
  -3   8 -12 7.41139 2.04997   3
  -3  -9  12 27.7642  3.2786   3
  -3   9  12 22.3084  3.1376   3
   3   9 -12 25.4791  3.3283   1
   2  -9 -12 6.32142 1.85325   1
  -2  -9  12 11.9762  2.3784   3
  -2   9  12 6.44145 2.33048   2
   2   9 -12 7.87408 1.86153   1
  -2   9  12 8.19433 2.09648   3
   1  -9 -12 55.7022  3.6323   1
  -1   9  12 55.5850  4.7288   2
   1   9 -12 57.8324  3.4270   1
   0  -9 -12 68.6762  4.0327   1
   0   9  12 75.4213  6.2032   2
   0   9 -12 75.0249  3.5668   1
  -1  -9 -12 49.0036  3.7355   1
   1   9  12 41.9905  5.8615   2
  -2  -9 -12 13.0483  2.5211   3
  -2  -9 -12 14.4058  2.7264   1
  -2   9 -12 16.0410  3.2210   2
   2   9  12 17.0226  5.1381   2
  -2   9 -12 17.3799  2.5453   3
  -3  -9 -12 2.22820 2.12295   1
  -3  -9 -12 1.48072 1.88860   3
   3   9  12 2.68678 4.14540   2
  -3   9 -12 0.72838 1.68252   3
  -3   9 -12 0.04308 2.13131   2
   3  10 -12 64.9852  4.5044   1
  -3  10  12 58.7695  4.4182   3
  -2 -10  12 28.7329  3.3307   3
   2 -10 -12 30.0892  3.1221   1
   2  10 -12 32.8823  3.3918   1
  -2  10  12 30.7683  4.0567   2
   1 -10 -12 9.81950 2.05806   1
   1  10 -12 10.4622  1.9323   1
  -1  10  12 6.85826 2.67070   2
   0 -10 -12 31.6814  3.2660   1
   0  10  12 31.7731  4.7101   2
  -1 -10 -12 4.01284 1.73695   1
   1  10  12 -1.3205  3.7970   2
  -2 -10 -12 -1.7275  1.6054   1
  -2 -10 -12 -1.0584  1.6077   3
   2  10  12 0.43804 4.42767   2
  -3 -10 -12 7.62291 2.69869   1
   3  10  12 11.0798  5.0986   2
  -3  10 -12 8.32433 3.20042   2
   3  11 -12 7.34141 2.30429   1
   2 -11 -12 69.1884  4.2203   1
   2  11 -12 79.2150  4.4752   1
  -2  11  12 71.2355  5.4907   2
   1 -11 -12 120.588   5.457   1
   1  11 -12 131.107   5.193   1
  -1  11  12 119.321   6.860   2
   0 -11 -12 2.46396 1.58943   1
   0  11  12 0.35064 2.94309   2
  -1 -11 -12 7.21136 2.14352   1
   1  11  12 3.57376 4.06063   2
  -2 -11 -12 26.0372  3.5685   1
   2  11  12 17.8092  5.4206   2
  -3 -11 -12 7.04791 2.45693   1
   3  11  12 -1.8055  4.8705   2
  -3  11 -12 2.90203 2.75912   2
   3  12 -12 22.2528  3.2735   1
   2 -12 -12 0.18882 1.56302   1
   2  12 -12 0.53100 1.51032   1
  -2  12  12 2.93326 2.26231   2
   1 -12 -12 234.336   8.078   1
  -1  12  12 263.269  10.603   2
   1  12 -12 249.477   7.672   1
   0 -12 -12 5.77441 1.93331   1
   0  12  12 1.03029 2.99604   2
  -1 -12 -12 35.9406  3.9613   1
   1  12  12 34.2065  5.7757   2
  -2 -12 -12 -0.0896  1.6976   1
   2  12  12 -1.9909  4.4509   2
   3  12  12 14.3664  5.9508   2
  -3  12 -12 19.7807  4.2219   2
  -2  13  12 32.5935  4.6226   2
   2  13 -12 34.2505  3.5503   1
   1 -13 -12 0.48861 1.54429   1
  -1  13  12 -0.2434  2.1051   2
   0 -13 -12 107.250   5.614   1
   0  13  12 101.754   7.227   2
  -1 -13 -12 1.67883 1.66265   1
   1  13  12 -0.5600  3.8198   2
  -2 -13 -12 -2.0031  1.6855   1
   2  13  12 -6.2135  4.3228   2
  -2  14  12 8.13389 3.09444   2
   2  14 -12 9.02177 2.23860   1
   1 -14 -12 6.97466 2.29046   1
  -1  14  12 7.78269 2.91035   2
   0 -14 -12 1.42697 1.74350   1
   0  14  12 0.18567 2.83508   2
  -1 -14 -12 0.36823 1.84210   1
   1  14  12 -5.4158  3.3894   2
  -2 -14 -12 11.2317  2.8746   1
   2  14  12 1.75477 4.73926   2
  -2  15  12 48.1879  5.9111   2
   1 -15 -12 12.3716  2.6346   1
  -1  15  12 19.6917  3.9125   2
   0 -15 -12 14.1456  2.8618   1
   0  15  12 12.8233  3.8797   2
  -1 -15 -12 4.89379 2.35155   1
   1  15  12 2.68578 3.87557   2
  -2 -15 -12 -2.9905  1.7604   1
   2  15  12 -10.853   3.925   2
  -1  16  12 2.21326 2.55773   2
   0 -16 -12 27.0909  3.6513   1
   0  16  12 27.2477  4.8403   2
  -1 -16 -12 -0.6103  1.9787   1
   1  16  12 -6.9890  3.1896   2
  -1  17  12 1.32027 2.46329   2
   0 -17 -12 12.0082  2.9304   1
   0  17  12 13.9036  4.0715   2
  -1 -17 -12 6.52293 2.60609   1
   1  17  12 5.00682 4.02906   2
   4   0 -13 1.92330 2.05309   1
   3   0 -13 -0.3503  1.4247   1
  -3   0  13 -1.8668  1.1674   3
  -2   0  13 -0.1224  1.0855   3
   2   0 -13 -0.3985  1.1769   1
   1   0 -13 -0.7225  1.1213   1
   0   0 -13 -2.0461  0.9373   1
  -1   0 -13 1.05130 1.21963   1
   1   0  13 1.51431 2.40126   2
   2   0  13 3.02563 2.29943   2
  -2   0 -13 -0.0153  1.3632   1
  -2   0 -13 -2.9341  1.1224   3
   3   0  13 3.96813 2.49320   2
  -3   0 -13 -0.3588  1.4503   3
   4  -1 -13 68.8607  4.6313   1
   4   1 -13 63.3423  4.6524   1
  -3  -1  13 77.5264  4.5960   3
   3  -1 -13 77.1746  4.5622   1
  -3   1  13 74.7104  4.6222   3
   3   1 -13 77.8917  4.6287   1
  -2  -1  13 25.4590  2.9247   3
   2  -1 -13 31.6191  3.0935   1
   2   1 -13 24.5718  2.8524   1
  -2   1  13 27.4625  3.0738   3
   1  -1 -13 39.7900  3.0702   1
   1   1 -13 45.7806  3.1666   1
   0  -1 -13 36.4913  2.8425   1
   0   1 -13 33.3841  2.7151   1
   0   1  13 31.1507  4.4399   2
   1  -1  13 10.8501  2.7297   2
  -1  -1 -13 7.97166 1.82930   1
   1   1  13 7.02963 3.13818   2
  -1   1 -13 10.6746  1.9009   1
   2  -1  13 9.93278 2.60923   2
  -2  -1 -13 6.37071 1.92092   3
  -2  -1 -13 6.51051 1.85897   1
  -2   1 -13 6.28524 1.89067   3
   2   1  13 10.3558  3.1000   2
  -2   1 -13 7.20236 1.86758   1
  -3  -1 -13 4.75075 1.85165   3
   3  -1  13 11.5546  2.9495   2
  -3   1 -13 11.1989  2.2517   3
   3   1  13 10.9780  3.0968   2
   4  -2 -13 61.3541  4.4459   1
   4   2 -13 61.3587  4.5676   1
  -3  -2  13 12.6008  2.3503   3
   3  -2 -13 14.6794  2.5172   1
  -3   2  13 10.8468  2.2711   3
   3   2 -13 11.4395  2.3487   1
  -2  -2  13 80.1877  4.4294   3
   2  -2 -13 68.8494  3.9580   1
   2   2 -13 71.6443  4.0947   1
  -2   2  13 65.8109  4.1209   3
   1  -2 -13 125.779   5.190   1
   1   2 -13 129.033   5.124   1
   0  -2 -13 41.9127  3.0442   1
   0   2  13 37.6649  4.7064   2
   0   2 -13 42.3901  2.9362   1
   1  -2  13 11.6195  2.5680   2
  -1  -2 -13 5.35746 1.65624   1
  -1   2 -13 7.09547 1.65746   1
   1   2  13 5.82228 3.18829   2
  -2  -2 -13 11.8380  2.2336   3
   2  -2  13 18.4885  3.2333   2
  -2  -2 -13 16.3931  2.5470   1
  -2   2 -13 15.6976  2.2853   1
  -2   2 -13 14.5989  2.4234   3
   2   2  13 22.9437  4.0266   2
  -3  -2 -13 5.79000 2.05096   1
   3  -2  13 9.46924 2.65490   2
  -3  -2 -13 1.31173 1.64935   3
   3   2  13 7.46692 3.15221   2
  -3   2 -13 2.72841 1.71831   3
   4  -3 -13 31.3632  3.5864   1
  -3  -3  13 7.32683 1.92587   3
   3  -3 -13 9.86242 2.21424   1
   3   3 -13 10.0861  2.3002   1
  -3   3  13 9.92156 2.22393   3
  -2  -3  13 5.32600 1.66707   3
   2  -3 -13 7.95617 1.90578   1
  -2   3  13 4.41434 1.63724   3
   2   3 -13 7.01254 1.90880   1
   1  -3 -13 21.7919  2.5344   1
   1   3 -13 23.3537  2.5739   1
   0  -3 -13 2.79403 1.40541   1
   0   3  13 1.01265 3.24008   2
   0   3 -13 2.46918 1.29806   1
  -1  -3 -13 -1.1527  1.1224   1
   1  -3  13 5.47678 1.98794   2
  -1   3 -13 -0.5401  1.0828   1
   1   3  13 2.51123 3.19586   2
  -2  -3 -13 -0.3255  1.4176   3
   2  -3  13 3.63394 1.91690   2
  -2  -3 -13 0.61890 1.46187   1
   2   3  13 1.99578 3.05926   2
  -2   3 -13 -0.4183  1.3795   3
  -3  -3 -13 0.69803 1.57510   3
  -3  -3 -13 -0.8480  1.4680   1
   3  -3  13 7.29264 2.20039   2
  -3   3 -13 -0.2816  1.5523   3
   3   3  13 3.21396 2.96538   2
  -3  -4  13 -0.1492  1.3108   3
   3  -4 -13 -0.0787  1.4869   1
  -3   4  13 -0.7697  1.3420   3
   3   4 -13 1.86098 1.63099   1
   2  -4 -13 4.82699 1.77572   1
  -2  -4  13 6.43330 1.76090   3
   2   4 -13 7.26455 1.95019   1
  -2   4  13 8.50282 1.97140   3
   1  -4 -13 31.8492  3.0689   1
   1   4 -13 27.1118  2.7260   1
   0  -4 -13 0.67928 1.27279   1
   0   4 -13 0.70793 1.11752   1
   0   4  13 -2.4661  3.0686   2
  -1  -4 -13 9.99558 2.05824   1
   1   4  13 12.3109  3.7986   2
  -1   4 -13 9.65582 1.74788   1
  -2  -4 -13 5.48888 1.98651   1
  -2  -4 -13 5.96357 1.89219   3
   2  -4  13 10.4008  2.3687   2
  -2   4 -13 3.56881 1.72936   3
   2   4  13 5.85304 3.66208   2
   3  -4  13 25.4315  3.7356   2
  -3  -4 -13 21.2241  3.3049   1
  -3  -4 -13 20.5184  2.8397   3
  -3   4 -13 17.4570  2.7880   3
  -3   4 -13 17.6007  3.6088   2
   3   4  13 19.3020  4.5118   2
   3  -5 -13 60.9310  4.1042   1
  -3  -5  13 63.0743  4.2233   3
  -3   5  13 71.3025  4.6007   3
   3   5 -13 58.4032  4.2033   1
   2  -5 -13 16.1866  2.4609   1
  -2  -5  13 13.5351  2.3226   3
   2   5 -13 20.1870  2.7309   1
  -2   5  13 16.4345  2.5360   3
   1  -5 -13 26.7488  2.9177   1
   1   5 -13 29.6105  2.8579   1
   0  -5 -13 1.02895 1.33751   1
   0   5 -13 4.42386 1.34969   1
   0   5  13 -1.4551  3.1430   2
  -1  -5 -13 21.6343  2.7562   1
   1   5  13 14.9818  4.2452   2
  -1   5 -13 14.6888  2.0786   1
   2  -5  13 43.7197  4.0185   2
  -2  -5 -13 31.7836  3.3554   3
  -2  -5 -13 30.9723  3.4476   1
  -2   5 -13 39.8896  4.3600   2
  -2   5 -13 32.8845  3.4235   3
   2   5  13 35.6391  5.4541   2
  -3  -5 -13 13.4591  2.6097   3
  -3  -5 -13 6.09220 2.34393   1
   3  -5  13 18.5484  3.1906   2
  -3   5 -13 9.14002 2.22465   3
  -3   5 -13 9.07241 2.97252   2
   3   5  13 21.2961  4.7531   2
  -3  -6  13 47.9091  3.8120   3
   3  -6 -13 45.5444  3.6794   1
   3   6 -13 47.9653  3.8919   1
  -3   6  13 35.5555  3.6862   3
   2  -6 -13 6.25134 1.84427   1
  -2  -6  13 3.55537 1.56326   3
  -2   6  13 2.61025 1.53501   3
   2   6 -13 1.50470 1.50465   1
   1  -6 -13 23.3644  2.7061   1
  -1   6  13 25.8946  3.5824   2
   1   6 -13 26.3284  2.7931   1
   0  -6 -13 25.9846  2.9034   1
   0   6 -13 23.8297  2.5543   1
   0   6  13 25.0571  4.4250   2
  -1  -6 -13 55.2812  3.8672   1
   1   6  13 50.9121  6.1184   2
  -2  -6 -13 236.060   8.224   3
   2  -6  13 244.221   9.503   2
  -2  -6 -13 214.004   8.268   1
  -2   6 -13 236.036   8.187   3
  -2   6 -13 237.189   9.539   2
   2   6  13 222.686  11.196   2
   3  -6  13 14.1706  2.8087   2
  -3  -6 -13 3.67102 1.94513   3
  -3  -6 -13 4.37448 2.18785   1
   3   6  13 7.17030 4.09455   2
  -3   6 -13 5.25117 2.04942   3
  -3   6 -13 7.41455 2.99371   2
   3  -7 -13 4.06970 1.89339   1
  -3  -7  13 4.34813 1.65914   3
   3   7 -13 7.66507 2.30209   1
  -3   7  13 2.13065 1.83930   3
  -2  -7  13 82.2445  4.7304   3
   2  -7 -13 77.5382  4.4340   1
   2   7 -13 85.7101  4.5804   1
  -2   7  13 87.0411  4.9907   3
   1  -7 -13 9.97659 2.04269   1
   1   7 -13 10.8276  2.0097   1
  -1   7  13 5.86963 2.60013   2
   0  -7 -13 28.7817  3.0706   1
   0   7 -13 32.2057  2.6628   1
   0   7  13 28.5674  4.5559   2
  -1  -7 -13 125.822   5.841   1
   1   7  13 133.191   8.863   2
  -2  -7 -13 5.47106 2.14842   1
  -2  -7 -13 1.68018 1.86235   3
   2   7  13 2.62658 4.13222   2
  -2   7 -13 2.55878 2.18506   2
  -3  -7 -13 86.7509  5.7060   1
   3  -7  13 97.9027  6.2238   2
  -3   7 -13 92.9719  6.6023   2
  -3   7 -13 85.8994  5.0916   3
   3   7  13 94.1210  8.2047   2
   3  -8 -13 -0.8224  1.6745   1
  -3   8  13 0.52832 1.67969   3
   3   8 -13 1.10641 1.74598   1
   2  -8 -13 16.1755  2.5374   1
  -2  -8  13 16.5641  2.6686   3
   2   8 -13 14.9952  2.5134   1
   1  -8 -13 35.9949  3.1423   1
   1   8 -13 36.5899  2.9564   1
  -1   8  13 34.9275  4.2102   2
   0  -8 -13 51.1849  3.6458   1
   0   8  13 44.9893  5.4052   2
   0   8 -13 48.3235  3.0750   1
  -1  -8 -13 42.7018  3.5933   1
   1   8  13 51.6047  6.4873   2
  -2  -8 -13 35.1039  3.9840   1
  -2  -8 -13 39.6379  3.9691   3
   2   8  13 30.5270  5.9298   2
  -3  -8 -13 14.2357  3.0489   1
   3   8  13 18.2897  5.2167   2
  -3   8 -13 9.92006 3.18106   2
   3   9 -13 29.4290  3.6031   1
   2  -9 -13 1.32867 1.54730   1
   2   9 -13 1.49457 1.48165   1
   1  -9 -13 4.35159 1.72046   1
   1   9 -13 3.50216 1.50848   1
  -1   9  13 -0.2560  2.2793   2
   0  -9 -13 14.4749  2.3920   1
   0   9  13 12.9307  3.9762   2
  -1  -9 -13 2.50175 1.69154   1
   1   9  13 4.97273 4.30544   2
  -2  -9 -13 -0.3274  1.5957   1
   2   9  13 -2.9373  4.3916   2
  -3  -9 -13 9.14648 2.82410   1
  -3   9 -13 12.7153  3.5209   2
   3   9  13 5.74796 4.96516   2
   3  10 -13 17.4900  2.9739   1
   2 -10 -13 3.94350 1.79702   1
   2  10 -13 7.54168 2.04885   1
   1 -10 -13 58.8567  4.0047   1
   1  10 -13 64.6650  3.8582   1
  -1  10  13 60.1244  5.2492   2
   0 -10 -13 -0.0995  1.3424   1
   0  10  13 -5.2163  2.8333   2
  -1 -10 -13 11.0918  2.4298   1
   1  10  13 8.48310 4.77744   2
  -2 -10 -13 4.56548 2.22843   1
   2  10  13 0.58944 4.63196   2
  -3 -10 -13 4.57223 2.49004   1
   3  10  13 0.93625 4.85678   2
  -3  10 -13 5.16219 3.07675   2
   3  11 -13 -1.6144  1.6886   1
   2 -11 -13 1.13030 1.74867   1
   2  11 -13 -0.0361  1.4776   1
   1 -11 -13 1.18628 1.62079   1
  -1  11  13 -1.8814  1.9559   2
   1  11 -13 0.30057 1.38126   1
   0 -11 -13 61.8280  4.2845   1
   0  11  13 55.5168  5.9775   2
  -1 -11 -13 1.49845 1.69948   1
   1  11  13 -0.3275  4.0039   2
  -2 -11 -13 7.86268 2.55777   1
   2  11  13 1.48877 5.00201   2
   2 -12 -13 0.49830 1.73986   1
   2  12 -13 1.66937 1.67976   1
  -2  12  13 3.27046 2.43344   2
   1 -12 -13 -2.8978  1.3142   1
  -1  12  13 -0.4558  2.1880   2
   0 -12 -13 37.9202  3.8429   1
   0  12  13 43.8878  5.6169   2
  -1 -12 -13 54.8549  4.4259   1
   1  12  13 50.4006  6.7325   2
  -2 -12 -13 1.72131 2.01914   1
   2  12  13 -2.8660  4.6994   2
   2  13 -13 2.84409 1.87828   1
  -2  13  13 4.26154 2.66709   2
   1 -13 -13 22.3443  3.1186   1
  -1  13  13 30.3078  4.4548   2
   0 -13 -13 36.2031  3.8711   1
   0  13  13 47.1057  5.7492   2
  -1 -13 -13 14.3106  2.8987   1
   1  13  13 16.1525  5.0362   2
  -2 -13 -13 4.61773 2.38076   1
   2  13  13 3.23087 5.03513   2
  -2  14  13 35.8515  5.1165   2
   2  14 -13 39.6618  3.9325   1
   1 -14 -13 29.7864  3.6132   1
  -1  14  13 30.3423  4.5498   2
   0 -14 -13 48.6191  4.2591   1
   0  14  13 48.9700  5.9524   2
  -1 -14 -13 44.0016  4.6392   1
   1  14  13 43.4897  6.5218   2
   2  14  13 -5.0335  4.3603   2
   1 -15 -13 1.71973 2.00852   1
  -1  15  13 -1.9124  2.2091   2
   0 -15 -13 56.4176  4.6248   1
   0  15  13 58.1113  6.2577   2
  -1 -15 -13 3.71024 2.38345   1
   1  15  13 -4.0402  3.6506   2
  -1  16  13 26.7140  4.7042   2
   0 -16 -13 12.9924  3.0372   1
   0  16  13 12.5072  4.1735   2
  -3   0  14 895.641  21.094   3
   3   0 -14 888.117  20.210   1
   2   0 -14 22.7098  2.8410   1
  -2   0  14 19.6765  2.7914   3
   1   0 -14 17.3196  2.4948   1
   0   0 -14 202.839   6.867   1
  -1   0 -14 14.7039  2.3336   1
   1   0  14 10.1941  3.3388   2
  -2   0 -14 17.7994  2.6065   1
  -2   0 -14 18.2370  2.7931   3
   2   0  14 25.3104  4.1902   2
  -3   0 -14 28.5276  3.3717   3
   3   0  14 30.0121  4.4001   2
   3  -1 -14 23.2324  3.2226   1
  -3  -1  14 18.9963  2.9297   3
   3   1 -14 29.8523  3.4155   1
  -3   1  14 26.7145  3.4229   3
  -2  -1  14 152.934   6.561   3
   2  -1 -14 153.783   6.214   1
   2   1 -14 157.748   6.284   1
  -2   1  14 165.936   6.773   3
   1  -1 -14 2.84878 1.49317   1
   1   1 -14 2.83769 1.53941   1
   0  -1 -14 8.20904 1.87974   1
   0   1 -14 10.2333  2.0229   1
   1  -1  14 248.684   9.916   2
  -1  -1 -14 241.715   7.808   1
   1   1  14 241.109  10.299   2
  -1   1 -14 245.104   7.643   1
   2  -1  14 16.7470  3.5391   2
  -2  -1 -14 11.6749  2.3559   1
  -2  -1 -14 12.8951  2.5001   3
  -2   1 -14 16.1331  2.5177   1
   2   1  14 16.7923  3.9113   2
  -2   1 -14 10.7126  2.3049   3
   3  -1  14 10.8231  2.9185   2
  -3   1 -14 -1.5618  1.6194   3
   3   1  14 5.78702 2.94722   2
   3  -2 -14 115.920   5.671   1
  -3  -2  14 112.367   5.789   3
   3   2 -14 121.160   5.852   1
  -3   2  14 114.362   6.028   3
   2  -2 -14 7.13389 2.04618   1
  -2  -2  14 9.97095 2.21269   3
   2   2 -14 9.58141 2.05865   1
  -2   2  14 8.02172 2.12613   3
   1  -2 -14 49.2768  3.4307   1
   1   2 -14 43.2997  3.2878   1
   0  -2 -14 56.8012  3.6600   1
   0   2 -14 60.0056  3.6115   1
  -1  -2 -14 23.3092  2.8669   1
  -1   2 -14 26.5881  2.8164   1
   1   2  14 24.7036  4.4506   2
   2  -2  14 27.0305  3.9546   2
  -2  -2 -14 23.3743  3.0176   3
  -2  -2 -14 19.8686  2.8991   1
  -2   2 -14 24.8148  3.1439   3
   2   2  14 25.2048  4.6828   2
   3  -2  14 13.9052  3.0575   2
   3   2  14 12.2233  3.6292   2
  -3  -3  14 3.27583 1.75962   3
   3  -3 -14 1.12412 1.70271   1
   3   3 -14 1.04052 1.83050   1
  -3   3  14 -0.3084  1.6542   3
  -2  -3  14 -0.5245  1.3570   3
   2  -3 -14 1.18640 1.55545   1
   2   3 -14 1.56657 1.56215   1
  -2   3  14 -2.1680  1.3379   3
   1  -3 -14 1.36096 1.44390   1
   1   3 -14 -0.0786  1.2793   1
   0  -3 -14 53.0450  3.6239   1
   0   3  14 47.2383  5.4509   2
   0   3 -14 49.8247  3.3493   1
  -1  -3 -14 7.08411 1.90130   1
   1   3  14 4.34366 3.60591   2
  -1   3 -14 5.29704 1.72461   1
   2  -3  14 44.6831  4.5899   2
  -2  -3 -14 35.7621  3.6648   3
  -2  -3 -14 39.2038  3.8771   1
   2   3  14 37.9843  5.3485   2
   3  -3  14 12.7784  2.6999   2
   3   3  14 8.80402 3.72362   2
   3  -4 -14 15.5968  2.6919   1
   3   4 -14 21.4734  3.1028   1
  -3   4  14 18.0665  2.9393   3
  -2  -4  14 68.4647  4.3848   3
   2  -4 -14 56.3105  3.9007   1
   2   4 -14 59.4875  3.9637   1
   1  -4 -14 5.58204 1.83493   1
   1   4 -14 6.37869 1.77617   1
   0  -4 -14 -0.0769  1.2805   1
   0   4 -14 1.50322 1.34673   1
   0   4  14 -2.0148  3.1812   2
  -1  -4 -14 140.467   5.951   1
  -1   4 -14 135.516   5.348   1
   1   4  14 138.836   8.667   2
  -2  -4 -14 48.0768  3.9946   1
   2  -4  14 61.6658  4.9276   2
   2   4  14 50.5969  6.2360   2
  -3  -4 -14 3.96711 2.12719   1
   3   4  14 9.48332 3.98239   2
   3  -5 -14 18.5664  2.9176   1
   3   5 -14 13.3105  2.7207   1
   2  -5 -14 17.8098  2.6727   1
   2   5 -14 27.3731  3.2337   1
   1  -5 -14 32.8134  3.2682   1
   1   5 -14 34.5321  2.9761   1
   0  -5 -14 8.83115 2.09424   1
   0   5  14 5.42302 3.62990   2
   0   5 -14 10.4792  1.9667   1
  -1  -5 -14 49.0614  3.8073   1
   1   5  14 49.5329  6.2396   2
  -2  -5 -14 -0.2622  1.7447   1
   2   5  14 0.12279 3.74384   2
   3  -5  14 132.819   7.194   2
  -3  -5 -14 109.200   6.335   1
   3   5  14 119.372   8.955   2
   3  -6 -14 -2.4942  1.4883   1
   3   6 -14 -0.7723  1.6292   1
   2  -6 -14 49.3735  3.7405   1
   2   6 -14 47.8915  3.7086   1
   1  -6 -14 165.762   6.505   1
   1   6 -14 172.669   6.285   1
   0  -6 -14 140.637   6.009   1
   0   6  14 149.254   8.398   2
   0   6 -14 152.925   5.608   1
  -1  -6 -14 81.1510  4.7682   1
   1   6  14 82.2791  7.6183   2
  -2  -6 -14 239.108   8.931   1
   2   6  14 228.394  11.732   2
  -3  -6 -14 194.721   8.610   1
   3  -6  14 226.809   9.710   2
   3   6  14 197.289  11.350   2
  -3   6 -14 222.575  10.290   2
   3  -7 -14 15.1949  2.7770   1
   3   7 -14 14.4419  2.7766   1
   2  -7 -14 80.9370  4.7248   1
   2   7 -14 77.8542  4.6278   1
   1  -7 -14 150.393   6.266   1
   1   7 -14 148.214   5.792   1
   0  -7 -14 24.4072  2.9766   1
   0   7  14 27.1432  4.8179   2
   0   7 -14 27.2862  2.8068   1
  -1  -7 -14 16.9778  2.7651   1
   1   7  14 11.2128  4.9537   2
  -2  -7 -14 228.541   8.829   1
   2   7  14 215.221  11.765   2
  -3  -7 -14 283.493  10.670   1
   3  -7  14 301.941  11.688   2
   3   7  14 276.449  13.624   2
  -3   7 -14 290.902  12.090   2
   3  -8 -14 2.62494 1.98019   1
   3   8 -14 3.65641 2.09965   1
   2  -8 -14 29.5682  3.3147   1
   2   8 -14 32.3996  3.5133   1
   1  -8 -14 26.4441  3.1541   1
  -1   8  14 32.1439  4.2991   2
   1   8 -14 32.5668  3.1972   1
   0  -8 -14 45.4795  3.6336   1
   0   8 -14 45.7293  3.2098   1
   0   8  14 43.8913  5.6117   2
  -1  -8 -14 5.50852 1.95619   1
   1   8  14 1.41850 4.47406   2
  -2  -8 -14 167.803   7.640   1
   2   8  14 160.354  10.663   2
  -3  -8 -14 8.57274 2.84023   1
   3   8  14 12.3449  5.2061   2
  -3   8 -14 7.40389 3.41243   2
   2  -9 -14 15.4820  2.6784   1
   2   9 -14 20.5187  2.9323   1
   1  -9 -14 20.3041  2.8208   1
   1   9 -14 25.7783  3.0050   1
  -1   9  14 24.8162  3.9696   2
   0  -9 -14 15.9494  2.6189   1
   0   9  14 8.10121 3.97211   2
  -1  -9 -14 14.1424  2.6399   1
   1   9  14 9.55657 4.94491   2
  -2  -9 -14 55.6160  4.6480   1
   2   9  14 50.3533  7.2591   2
   2 -10 -14 63.2986  4.3850   1
   2  10 -14 68.6515  4.3708   1
   1 -10 -14 28.4197  3.3726   1
   1  10 -14 30.0525  3.1084   1
  -1  10  14 28.7314  4.2190   2
   0 -10 -14 5.88543 2.07741   1
   0  10  14 2.94426 3.55829   2
  -1 -10 -14 16.2301  2.8292   1
   1  10  14 14.1948  5.2952   2
  -2 -10 -14 0.02104 1.89733   1
   2  10  14 -3.9483  4.7209   2
   2 -11 -14 17.9011  2.8993   1
   2  11 -14 24.0909  3.1477   1
   1 -11 -14 20.4439  3.0245   1
  -1  11  14 19.2095  3.7792   2
   1  11 -14 27.6847  3.0273   1
   0 -11 -14 118.765   6.083   1
   0  11  14 118.262   8.065   2
  -1 -11 -14 8.00654 2.41123   1
   1  11  14 -1.6952  4.2203   2
  -2 -11 -14 4.31008 2.35050   1
   2  11  14 -8.8197  4.7158   2
   2 -12 -14 20.5239  3.1945   1
   2  12 -14 22.5344  3.0710   1
   1 -12 -14 1.89020 1.84658   1
  -1  12  14 -4.2923  2.0066   2
   0 -12 -14 113.568   6.058   1
   0  12  14 114.634   8.005   2
  -1 -12 -14 9.86941 2.65076   1
   1  12  14 4.20263 4.54738   2
   2  12  14 12.4157  5.9627   2
   1 -13 -14 4.44912 2.14430   1
  -1  13  14 6.47440 2.97664   2
   0 -13 -14 5.82575 2.20991   1
   0  13  14 5.90083 3.61546   2
  -1 -13 -14 72.8702  5.3219   1
   1  13  14 55.3667  7.2519   2
   1 -14 -14 -1.3371  1.9201   1
  -1  14  14 1.58318 2.60697   2
   0 -14 -14 3.71732 2.21779   1
   0  14  14 3.62628 3.57898   2
  -1 -14 -14 11.7057  2.9196   1
   1  14  14 0.29971 4.19976   2
   0 -15 -14 2.47443 2.25426   1
   0  15  14 -4.6787  2.8234   2
   3   0 -15 0.62964 1.81604   1
   2   0 -15 -0.4826  1.5148   1
   1   0 -15 -1.2635  1.3146   1
   0   0 -15 1.36246 1.45621   1
  -1   0 -15 -1.9123  1.2324   1
   2   0  15 5.51523 3.23957   2
  -2   0 -15 -0.3469  1.5935   1
   3   0  15 10.1610  3.1952   2
   3  -1 -15 72.4371  4.7611   1
   3   1 -15 91.5690  5.2647   1
   2  -1 -15 45.6907  3.8182   1
   2   1 -15 52.6763  3.8345   1
   1  -1 -15 17.3249  2.6127   1
   1   1 -15 12.0220  2.3203   1
   0  -1 -15 17.2771  2.5948   1
   0   1 -15 17.4927  2.4367   1
  -1  -1 -15 6.84544 1.94054   1
   1   1  15 7.52491 3.73052   2
  -1   1 -15 7.72548 1.97904   1
  -2  -1 -15 4.84075 2.05544   1
   2  -1  15 12.3683  3.4116   2
   2   1  15 7.59104 3.67022   2
   3  -1  15 14.4335  3.3001   2
   3   1  15 7.42045 3.26755   2
   3  -2 -15 34.0343  3.7751   1
   3   2 -15 31.2884  3.6863   1
   2  -2 -15 17.0971  2.7050   1
   2   2 -15 11.6680  2.4760   1
   1  -2 -15 52.0198  3.7449   1
   1   2 -15 48.1977  3.6228   1
   0  -2 -15 64.5295  4.0443   1
   0   2 -15 61.0344  3.8654   1
  -1  -2 -15 15.7549  2.5501   1
   1   2  15 11.3297  4.2971   2
  -1   2 -15 8.53789 2.04703   1
  -2  -2 -15 2.66270 1.87566   1
   2  -2  15 4.96771 2.67075   2
   2   2  15 3.83336 3.64561   2
   3   2  15 17.9417  4.3478   2
   3  -3 -15 43.6584  4.2623   1
   3   3 -15 44.1156  4.2311   1
   2  -3 -15 18.5957  2.7978   1
   2   3 -15 14.8400  2.6400   1
   1  -3 -15 4.49994 1.84991   1
   1   3 -15 4.09965 1.75486   1
   0  -3 -15 9.68258 2.13070   1
   0   3 -15 14.4970  2.3230   1
  -1  -3 -15 -1.1491  1.3680   1
   1   3  15 -0.3308  3.9183   2
  -1   3 -15 -0.8889  1.3607   1
   2  -3  15 9.91814 2.80967   2
  -2  -3 -15 3.29721 1.94309   1
   2   3  15 3.50691 3.96554   2
   3   3  15 1.16520 3.37664   2
   3  -4 -15 14.8383  2.8193   1
   3   4 -15 17.1559  3.0301   1
   2  -4 -15 -0.9644  1.5228   1
   2   4 -15 0.51097 1.61578   1
   1  -4 -15 6.42043 2.01554   1
   1   4 -15 10.2925  2.1560   1
   0  -4 -15 11.1076  2.3081   1
   0   4 -15 8.96523 2.01096   1
  -1  -4 -15 2.51928 1.79734   1
  -1   4 -15 1.98747 1.53666   1
   1   4  15 -3.0117  3.8914   2
  -2  -4 -15 3.76474 2.17608   1
   2   4  15 1.35710 3.98362   2
  -3  -4 -15 0.09568 1.97767   1
   3   4  15 -0.3020  3.5843   2
   3  -5 -15 -0.4885  1.7929   1
   2  -5 -15 38.4797  3.7878   1
   2   5 -15 40.0276  3.8758   1
   1  -5 -15 17.0628  2.7065   1
   1   5 -15 20.6892  2.7403   1
   0  -5 -15 7.60618 2.09763   1
   0   5 -15 8.55670 1.99648   1
  -1  -5 -15 5.29365 1.94379   1
   1   5  15 -1.0366  4.2814   2
  -2  -5 -15 6.10710 2.35645   1
   2   5  15 15.0091  4.9416   2
   2  -6 -15 31.8850  3.6052   1
   2   6 -15 37.0681  3.7491   1
   1  -6 -15 -0.8143  1.4542   1
   1   6 -15 -0.3827  1.3641   1
   0  -6 -15 23.4377  3.0289   1
   0   6 -15 28.2158  2.9782   1
   0   6  15 18.5464  4.5546   2
  -1  -6 -15 7.61118 2.20744   1
   1   6  15 2.40543 4.60271   2
  -2  -6 -15 10.2211  2.7074   1
   2   6  15 12.1263  5.0215   2
   2  -7 -15 6.01927 2.17896   1
   2   7 -15 5.36817 2.09952   1
   1  -7 -15 49.6209  3.8892   1
   1   7 -15 48.5090  3.5668   1
   0  -7 -15 9.32125 2.30626   1
   0   7  15 1.17567 3.73133   2
   0   7 -15 13.4422  2.3190   1
  -1  -7 -15 25.2785  3.3643   1
   1   7  15 22.7141  5.7637   2
  -2  -7 -15 34.7486  4.2163   1
   2   7  15 32.9590  6.3610   2
   2  -8 -15 6.19608 2.18109   1
   2   8 -15 7.18626 2.19649   1
   1  -8 -15 13.9153  2.6806   1
   1   8 -15 11.8617  2.3153   1
   0  -8 -15 23.2601  3.1453   1
   0   8  15 23.1365  4.7859   2
  -1  -8 -15 7.75420 2.31643   1
   1   8  15 8.92041 5.14128   2
  -2  -8 -15 9.46707 2.67725   1
   2   8  15 9.34551 5.50826   2
   2  -9 -15 12.1650  2.6905   1
   2   9 -15 13.5813  2.5738   1
   1  -9 -15 4.02115 2.02594   1
   1   9 -15 3.63517 1.82086   1
   0  -9 -15 -0.2802  1.5504   1
   0   9  15 -6.0148  3.1622   2
  -1  -9 -15 6.80836 2.33361   1
   1   9  15 4.80035 5.04227   2
  -2  -9 -15 4.33633 2.30258   1
   2   9  15 -2.1214  5.0307   2
   2 -10 -15 11.4503  2.5942   1
   2  10 -15 17.0359  2.8533   1
   1 -10 -15 6.89540 2.25418   1
   1  10 -15 1.25319 1.64433   1
   0 -10 -15 32.9653  3.6958   1
   0  10  15 29.2606  5.2723   2
  -1 -10 -15 -1.6350  1.5719   1
   1  10  15 -5.8549  3.9846   2
   2  10  15 -4.0649  5.0895   2
   1 -11 -15 2.16154 1.88383   1
  -1  11  15 0.86398 2.62125   2
   0 -11 -15 -0.5374  1.8180   1
   0  11  15 -4.1536  3.0696   2
  -1 -11 -15 45.0152  4.6206   1
   1  11  15 38.0811  6.6008   2
   1 -12 -15 -0.5640  1.8058   1
  -1  12  15 -5.5328  2.0492   2
   0 -12 -15 -1.2156  1.6818   1
   0  12  15 -9.0327  2.8133   2
   1  12  15 -0.1080  4.4698   2
   0 -13 -15 20.5540  3.4248   1
   0  13  15 17.8817  4.6071   2
   2   0 -16 872.476  20.232   1
   1   0 -16 73.3969  4.5146   1
   0   0 -16 74.6614  4.4439   1
  -1   0 -16 61.1556  4.1471   1
  -2   0 -16 26.7701  3.4681   1
   2   0  16 35.2044  5.3758   2
   2  -1 -16 141.686   6.483   1
   2   1 -16 137.713   6.418   1
   1  -1 -16 243.776   8.408   1
   1   1 -16 245.694   8.340   1
   0  -1 -16 0.16163 1.63436   1
   0   1 -16 -0.4566  1.4684   1
  -1  -1 -16 9.63357 2.29591   1
  -1   1 -16 11.9980  2.3943   1
   2  -1  16 122.784   8.080   2
  -2  -1 -16 115.588   5.999   1
   2   1  16 127.803   8.745   2
   2  -2 -16 79.9782  4.8857   1
   2   2 -16 75.6195  4.8164   1
   1  -2 -16 1.96749 1.74307   1
   1   2 -16 -0.0559  1.5565   1
   0  -2 -16 11.2505  2.3942   1
   0   2 -16 11.3494  2.3028   1
  -1  -2 -16 13.5435  2.5234   1
  -1   2 -16 17.8945  2.7235   1
  -2  -2 -16 33.7732  3.8696   1
   2   2  16 31.8669  5.5912   2
   2  -3 -16 2.80932 1.93405   1
   2   3 -16 2.46074 1.91700   1
   1  -3 -16 5.11775 2.01591   1
   1   3 -16 4.10843 1.86362   1
   0  -3 -16 0.93466 1.59875   1
   0   3 -16 2.94052 1.78441   1
  -1  -3 -16 46.9624  3.8705   1
   1   3  16 41.2463  6.2850   2
  -1   3 -16 46.2896  3.6076   1
  -2  -3 -16 -1.0830  1.7541   1
   2   3  16 4.16696 4.23335   2
   2  -4 -16 6.94431 2.23285   1
   2   4 -16 12.8249  2.6232   1
   1  -4 -16 56.6013  4.1127   1
   1   4 -16 62.4732  4.1611   1
   0  -4 -16 0.89179 1.64740   1
   0   4 -16 4.85685 1.95199   1
  -1  -4 -16 0.45183 1.66674   1
   1   4  16 -5.5492  4.1909   2
  -2  -4 -16 43.8888  4.6259   1
   2   4  16 39.6190  6.3340   2
   2  -5 -16 22.2878  3.1709   1
   2   5 -16 24.1646  3.2649   1
   1  -5 -16 4.56726 2.01561   1
   1   5 -16 4.53221 1.87744   1
   0  -5 -16 3.15193 1.83246   1
   0   5 -16 3.50554 1.80782   1
  -1  -5 -16 20.1933  3.1172   1
   1   5  16 19.8920  5.5648   2
  -2  -5 -16 0.97055 2.09014   1
   2   5  16 -0.3156  4.4757   2
   2  -6 -16 -1.6707  1.6222   1
   2   6 -16 -0.4803  1.7720   1
   1  -6 -16 11.9926  2.5738   1
   1   6 -16 13.4087  2.5058   1
   0  -6 -16 146.640   6.722   1
   0   6 -16 170.478   6.465   1
  -1  -6 -16 94.3332  5.5541   1
   1   6  16 81.0219  8.3696   2
  -2  -6 -16 39.6382  4.5230   1
   2   6  16 39.8085  6.9550   2
   2  -7 -16 3.08067 2.01930   1
   2   7 -16 7.04427 2.30790   1
   1  -7 -16 60.5364  4.4823   1
   1   7 -16 70.8476  4.3801   1
   0  -7 -16 45.6482  3.9842   1
  -1  -7 -16 52.1824  4.4093   1
   1   7  16 45.4934  7.0206   2
   2   7  16 23.3058  6.2505   2
   1  -8 -16 3.57815 2.05351   1
   1   8 -16 7.80976 2.16196   1
   0  -8 -16 25.8157  3.4169   1
   0   8  16 28.1086  5.2957   2
  -1  -8 -16 19.0080  3.1722   1
   1   8  16 17.7450  5.8485   2
   1  -9 -16 7.75254 2.35386   1
   1   9 -16 5.07499 2.01071   1
   0  -9 -16 31.0646  3.7987   1
   0   9  16 27.4237  5.2083   2
  -1  -9 -16 0.41128 1.79413   1
   1   9  16 -11.620   4.212   2
   1 -10 -16 39.6345  4.1936   1
   0 -10 -16 8.08007 2.48977   1
   0  10  16 2.64375 3.84174   2
   1  10  16 -5.0967  4.5656   2
   0  11  16 -4.4970  3.3087   2
   1   0 -17 -0.6943  1.7241   1
   0   0 -17 0.31423 1.69359   1
  -1   0 -17 1.05345 1.76304   1
   1  -1 -17 30.8809  3.6007   1
   1   1 -17 27.5411  3.4314   1
   0  -1 -17 6.12097 2.16569   1
   0   1 -17 4.50086 2.05197   1
  -1  -1 -17 6.06979 2.17036   1
  -1   1 -17 3.17429 1.95221   1
   1  -2 -17 5.37866 2.14670   1
   1   2 -17 7.24314 2.28740   1
   0  -2 -17 23.6209  3.2279   1
   0   2 -17 22.8938  3.0613   1
  -1  -2 -17 16.3917  2.8900   1
  -1   2 -17 16.6453  2.8071   1
   1  -3 -17 15.7350  2.8562   1
   1   3 -17 13.8668  2.7153   1
   0  -3 -17 1.17974 1.82240   1
   0   3 -17 0.07415 1.64095   1
  -1  -3 -17 4.11999 2.16772   1
   1  -4 -17 -0.9676  1.5959   1
   1   4 -17 -0.5134  1.6684   1
   0  -4 -17 5.07741 2.16154   1
   0   4 -17 4.73540 1.95904   1
  -1  -4 -17 0.89383 1.91184   1
   1  -5 -17 14.0415  2.6862   1
   1   5 -17 20.3347  3.0047   1
   0  -5 -17 8.33677 2.39603   1
   0   5 -17 6.76242 2.17808   1
  -1  -5 -17 -2.4672  1.6718   1
   1  -6 -17 18.3307  3.0452   1
   1   6 -17 23.1026  3.1557   1
   0  -6 -17 5.72408 2.16285   1
   0   6 -17 -0.9894  1.6877   1
  -1  -6 -17 8.47234 2.51147   1
   1   6  17 4.06350 5.28249   2
   1   7 -17 6.32133 2.20229   1
   0  -7 -17 21.8388  3.2907   1
   0   0 -18 154.687   7.007   1
   0  -1 -18 189.190   7.869   1
   0   1 -18 213.040   8.098   1
   0   2 -18 22.3791  3.2768   1
   0   0   0    0.00    0.00   0
;
_shelx_hkl_checksum     53697
_shelx_res_file
;
    mo_pt44_0m.res created by SHELXL-2014/7
TITL mo_pt44_0m in P2(1)/c (100K)
CELL 0.71073   3.8018  15.6027  11.9755  90.000  90.889  90.000
ZERR    4.00   0.0004   0.0016   0.0012   0.000   0.002   0.000
LATT  1
SYMM -X, 0.5+Y, 0.5-Z
SFAC C H O
UNIT 32 32 12
TEMP -173.000
SIZE 0.121 0.221 0.563
L.S. 10
BOND $H
FMAP 2 1 60
PLAN 20
OMIT -2 5 5
ACTA
WGHT    0.061600    0.122900
FVAR       1.10714
O1    3    0.201997    0.966566    0.885459    11.00000    0.03010    0.01513 =
         0.02235    0.00114    0.00630   -0.00012
O2    3   -0.044939    0.886994    1.018764    11.00000    0.02847    0.01759 =
         0.01843   -0.00045    0.00773    0.00095
H1O2  2   -0.090548    0.945058    1.052290    11.00000    0.06799
O3    3    0.176857    0.586760    0.921696    11.00000    0.02540    0.01345 =
         0.02015    0.00004    0.00730    0.00116
C1    1    0.220388    0.814607    0.868624    11.00000    0.01469    0.01511 =
         0.01557   -0.00053    0.00057    0.00032
C2    1    0.157266    0.736182    0.919515    11.00000    0.01505    0.01655 =
         0.01391   -0.00041    0.00183    0.00023
AFIX  43
H2A   2    0.050395    0.734076    0.990646    11.00000   -1.20000
AFIX   0
C3    1    0.251567    0.660691    0.865648    11.00000    0.01460    0.01504 =
         0.01590    0.00010    0.00132    0.00003
C4    1    0.408233    0.663601    0.761093    11.00000    0.01605    0.01895 =
         0.01600   -0.00264    0.00247    0.00084
AFIX  43
H4A   2    0.473812    0.612129    0.724508    11.00000   -1.20000
AFIX   0
C5    1    0.467398    0.742612    0.710990    11.00000    0.01751    0.02312 =
         0.01487   -0.00006    0.00348   -0.00049
AFIX  43
H5A   2    0.572749    0.744680    0.639624    11.00000   -1.20000
AFIX   0
C6    1    0.375484    0.818209    0.763287    11.00000    0.01819    0.01829 =
         0.01635    0.00209    0.00235   -0.00094
AFIX  43
H6A   2    0.416875    0.871841    0.728313    11.00000   -1.20000
AFIX   0
C7    1    0.124397    0.895729    0.924914    11.00000    0.01638    0.01698 =
         0.01575    0.00011    0.00084    0.00057
C8    1    0.287667    0.508219    0.871733    11.00000    0.02168    0.01413 =
         0.02383   -0.00285    0.00329    0.00166
AFIX 137
H8A   2    0.222924    0.460053    0.919750    11.00000   -1.50000
H8B   2    0.543430    0.509075    0.862778    11.00000   -1.50000
H8C   2    0.172584    0.501704    0.798432    11.00000   -1.50000
AFIX   0
HKLF 4
REM  mo_pt44_0m in P2(1)/c (100K)
REM R1 =  0.0383 for    2049 Fo > 4sig(Fo)  and  0.0508 for all    2550 data
REM    105 parameters refined using      0 restraints
END
WGHT      0.0622      0.1154
REM Highest difference peak  0.402,  deepest hole -0.274,  1-sigma level  0.049
Q1    1   0.1702  0.8543  0.8881  11.00000  0.05    0.40
Q2    1   0.1804  0.6990  0.8851  11.00000  0.05    0.39
Q3    1   0.3120  0.8162  0.8199  11.00000  0.05    0.36
Q4    1   0.1897  0.7778  0.8954  11.00000  0.05    0.36
Q5    1   0.3397  0.6590  0.8143  11.00000  0.05    0.36
Q6    1   0.4157  0.7775  0.7364  11.00000  0.05    0.35
Q7    1   0.4420  0.7041  0.7388  11.00000  0.05    0.29
Q8    1   0.2119  0.6242  0.8875  11.00000  0.05    0.21
Q9    1  -0.0994  0.9229  1.0360  11.00000  0.05    0.20
Q10   1   0.0552  0.8930  0.9757  11.00000  0.05    0.19
Q11   1   0.2087  0.9294  0.8989  11.00000  0.05    0.17
Q12   1   0.1512  1.0030  0.9007  11.00000  0.05    0.16
Q13   1   0.1145  0.7374  0.9404  11.00000  0.05    0.15
Q14   1   0.3612  0.9601  0.8370  11.00000  0.05    0.15
Q15   1   0.1960  0.5913  0.9990  11.00000  0.05    0.13
Q16   1   0.2508  0.5410  0.8871  11.00000  0.05    0.13
Q17   1   0.3986  0.4794  0.9581  11.00000  0.05    0.12
Q18   1   0.4562  0.6375  0.7446  11.00000  0.05    0.12
Q19   1   0.2556  0.9695  0.8594  11.00000  0.05    0.12
Q20   1   0.4869  0.5030  0.8921  11.00000  0.05    0.12
;
_shelx_res_checksum     66482
