# Supplementary material for: Crystal structure of a second monoclinic polymorph of 3-meth­oxy­benzoic acid with Z′ = 1
Source: Acta Crystallogr E Crystallogr Commun. 2019 Jan 1;75(Pt 1):8–11. doi: 10.1107/S2056989018016900 (PMC6323879; doi:10.1107/S2056989018016900)
Supplement: Supplementary file 2 [file e-75-00008-Isup2.hkl]

data_I                                                                          
_shelx_title ' mo_pt44_0m in P2(1)/c (100K)'                                    
_shelx_refln_list_code          4                                               
_shelx_F_calc_maximum       89.99                                               
_exptl_crystal_F_000       320.00                                               
_reflns_d_resolution_high  0.6595                                               
                                                                                
loop_                                                                           
 _space_group_symop_operation_xyz                                               
 'x, y, z'                                                                      
 '-x, y+1/2, -z+1/2'                                                            
 '-x, -y, -z'                                                                   
 'x, -y-1/2, z-1/2'                                                             
                                                                                
_cell_length_a     3.8018                                                       
_cell_length_b    15.6027                                                       
_cell_length_c    11.9755                                                       
_cell_angle_alpha  90.000                                                       
_cell_angle_beta   90.889                                                       
_cell_angle_gamma  90.000                                                       
                                                                                
_shelx_F_squared_multiplier     1.000                                           
                                                                                
loop_                                                                           
 _refln_index_h                                                                 
 _refln_index_k                                                                 
 _refln_index_l                                                                 
 _refln_F_squared_calc                                                          
 _refln_F_squared_meas                                                          
 _refln_F_squared_sigma                                                         
 _refln_observed_status                                                         
   1   0   0        277.65        271.32         4.13 o                         
   2   0   0        622.15        684.26        10.05 o                         
   3   0   0        452.79        492.22         8.22 o                         
   4   0   0          0.78          0.10         0.74 o                         
   1   1   0       8098.81       8099.15        74.56 o                         
   2   1   0          0.53          0.21         0.23 o                         
   3   1   0          0.30          0.03         0.37 o                         
   4   1   0        333.74        342.24         4.81 o                         
   0   2   0        167.30        167.89         2.28 o                         
   1   2   0       1207.86       1186.38         8.81 o                         
   2   2   0        433.24        403.28         7.57 o                         
   3   2   0          6.48          7.08         0.66 o                         
   4   2   0          6.14          8.95         1.09 o                         
   5   2   0         14.05          7.73         2.44 o                         
   1   3   0        339.10        339.94         3.32 o                         
   2   3   0        112.94        115.93         1.64 o                         
   3   3   0        100.62        108.92         2.05 o                         
   4   3   0         11.46         13.42         1.24 o                         
   5   3   0         27.63         31.10         2.55 o                         
   0   4   0         10.81          6.72         0.59 o                         
   2   4   0        172.49        166.05         1.31 o                         
   3   4   0         82.37         91.99         1.35 o                         
   4   4   0         27.20         29.14         1.02 o                         
   5   4   0         11.15         11.81         1.79 o                         
   1   5   0         57.45         56.34         1.12 o                         
   2   5   0        754.90        777.11         8.22 o                         
   3   5   0          0.09         -0.21         0.21 o                         
   4   5   0         17.04         17.90         1.04 o                         
   5   5   0         11.72          9.92         1.88 o                         
   0   6   0          3.84          7.65         0.42 o                         
   1   6   0       1107.59       1168.49        11.70 o                         
   2   6   0        529.99        583.34         5.61 o                         
   3   6   0        415.67        421.23         4.36 o                         
   4   6   0         41.00         43.62         1.17 o                         
   5   6   0         26.84         25.14         1.09 o                         
   1   7   0        615.64        667.73         6.12 o                         
   3   7   0         62.34         68.91         1.35 o                         
   4   7   0         14.03         14.72         0.87 o                         
   5   7   0         79.40         77.73         2.64 o                         
   0   8   0        342.49        332.58         3.66 o                         
   1   8   0         97.46        101.57         1.26 o                         
   3   8   0          3.01          3.98         0.50 o                         
   4   8   0          5.98          7.05         0.70 o                         
   5   8   0        100.16         94.26         4.15 o                         
   1   9   0          0.99          3.25         0.27 o                         
   2   9   0         10.22         10.37         0.86 o                         
   3   9   0          4.52          5.20         0.59 o                         
   4   9   0          0.35          0.13         0.47 o                         
   5   9   0         12.52         13.36         2.07 o                         
   0  10   0        107.85        139.88         2.40 o                         
   1  10   0        342.45        349.21         3.30 o                         
   2  10   0          8.57          6.97         0.59 o                         
   3  10   0         25.99         24.69         1.12 o                         
   4  10   0         11.72         11.50         0.92 o                         
   5  10   0          3.92          4.27         1.54 o                         
   1  11   0         12.47         13.77         0.73 o                         
   2  11   0         16.14         17.94         0.91 o                         
   3  11   0         62.05         62.29         1.67 o                         
   4  11   0          5.07          5.17         0.74 o                         
   5  11   0         33.59         32.43         3.02 o                         
   0  12   0        662.81        668.58         8.20 o                         
   1  12   0        204.07        198.59         2.70 o                         
   2  12   0         62.86         58.86         1.48 o                         
   3  12   0         25.01         23.77         1.20 o                         
   4  12   0          0.13          0.32         0.57 o                         
   1  13   0        859.54        824.51         8.02 o                         
   2  13   0          6.14          5.17         0.62 o                         
   3  13   0          0.24         -0.22         0.49 o                         
   4  13   0         62.27         57.46         1.87 o                         
   0  14   0       1006.07        958.21        14.29 o                         
   1  14   0         27.45         28.06         1.08 o                         
   2  14   0          7.73          6.65         0.78 o                         
   3  14   0         48.10         43.03         1.60 o                         
   4  14   0          5.43          5.65         1.56 o                         
   1  15   0         12.41         11.32         0.82 o                         
   2  15   0         30.88         30.79         1.40 o                         
   3  15   0          8.06          5.45         0.82 o                         
   4  15   0         22.53         19.79         4.52 o                         
   0  16   0          8.60         12.74         2.22 o                         
   1  16   0         36.69         35.60         1.73 o                         
   2  16   0         45.13         46.32         1.65 o                         
   3  16   0         38.34         37.36         1.65 o                         
   4  16   0          3.35          3.05         1.49 o                         
   1  17   0          0.79          0.42         0.66 o                         
   2  17   0          6.15          4.87         0.98 o                         
   3  17   0          2.68          3.22         0.80 o                         
   4  17   0          3.10          2.87         2.45 o                         
   0  18   0          8.17          6.76         1.95 o                         
   1  18   0          3.17          5.11         1.91 o                         
   2  18   0         25.81         27.53         3.74 o                         
   3  18   0         87.24         89.49         3.10 o                         
   1  19   0          6.36          4.46         2.08 o                         
   2  19   0         92.88         93.92         3.98 o                         
   3  19   0          0.93          1.16         1.58 o                         
   0  20   0          0.18         -0.27         1.48 o                         
   1  20   0          0.09          0.44         1.69 o                         
   2  20   0          1.65          2.81         2.33 o                         
   3  20   0          0.73         -0.22         1.33 o                         
   1  21   0         16.08         18.97         3.55 o                         
   2  21   0         21.21         15.28         3.62 o                         
   1  22   0          0.20         -0.58         2.00 o                         
   2  22   0         45.04         48.90         5.87 o                         
   1  23   0          4.56          3.76         2.57 o                         
  -4   1   1          0.01          0.37         0.53 o                         
  -3   1   1          7.77          9.51         0.74 o                         
  -2   1   1         73.58         70.92         1.90 o                         
  -1   1   1       1214.65       1132.38        10.93 o                         
   0   1   1        256.32        249.62         2.29 o                         
   1   1   1        580.54        575.32         5.68 o                         
   2   1   1        554.61        542.54         7.07 o                         
   3   1   1          9.36          9.37         0.74 o                         
   4   1   1         12.31         14.44         1.55 o                         
   5   1   1          1.71          0.61         1.88 o                         
  -4   2   1         43.66         44.82         1.89 o                         
  -3   2   1          0.98          0.47         0.39 o                         
  -2   2   1         99.28         98.25         2.50 o                         
  -1   2   1         31.12         30.50         0.59 o                         
   0   2   1        102.58         96.62         1.03 o                         
   1   2   1        317.41        316.43         2.44 o                         
   2   2   1          6.16          3.20         0.46 o                         
   3   2   1          6.00          5.47         0.61 o                         
   4   2   1          0.32          0.34         0.67 o                         
   5   2   1         10.41          6.41         2.40 o                         
  -5   3   1          1.39          0.25         1.31 o                         
  -4   3   1         43.81         45.15         2.38 o                         
  -3   3   1         65.07         66.16         2.05 o                         
  -2   3   1        168.90        158.82         4.67 o                         
  -1   3   1          7.83         10.78         0.30 o                         
   0   3   1        231.78        226.59         1.87 o                         
   2   3   1         38.33         45.48         0.68 o                         
   3   3   1         31.83         28.74         1.08 o                         
   4   3   1         42.84         43.43         1.64 o                         
   5   3   1         34.78         40.09         4.35 o                         
  -5   4   1          5.57          4.78         0.76 o                         
  -4   4   1          6.04          6.95         0.88 o                         
  -3   4   1         23.06         22.57         0.61 o                         
  -2   4   1          1.16          2.24         0.19 o                         
  -1   4   1          0.66          0.38         0.16 o                         
   0   4   1          6.68          9.10         0.29 o                         
   1   4   1          1.45          1.20         0.22 o                         
   2   4   1         10.98         11.87         0.29 o                         
   3   4   1         12.90         14.28         0.66 o                         
   4   4   1          1.69          1.48         0.42 o                         
   5   4   1          0.67          0.95         0.59 o                         
  -5   5   1         94.72        103.10         2.55 o                         
  -4   5   1         56.72         58.17         1.25 o                         
  -3   5   1         70.58         67.81         1.61 o                         
  -2   5   1        375.93        383.11         2.95 o                         
  -1   5   1        529.08        554.91         3.98 o                         
   0   5   1        413.16        386.16         2.94 o                         
   1   5   1        110.81        105.48         1.55 o                         
   2   5   1        264.05        282.96         2.51 o                         
   3   5   1        206.20        201.34         2.25 o                         
   4   5   1          9.25          9.23         0.73 o                         
   5   5   1         26.68         28.56         4.29 o                         
  -5   6   1        151.67        151.35         2.70 o                         
  -4   6   1          1.02          0.79         0.57 o                         
  -3   6   1         15.89         15.99         0.66 o                         
  -2   6   1         34.75         41.27         0.65 o                         
  -1   6   1        272.68        302.12         2.84 o                         
   0   6   1        392.55        442.21         3.38 o                         
   1   6   1        200.92        212.94         2.11 o                         
   2   6   1        210.39        215.30         2.35 o                         
   3   6   1         16.38         18.95         0.81 o                         
   4   6   1          8.60          8.43         0.64 o                         
   5   6   1          0.05          0.11         0.49 o                         
  -5   7   1         47.24         50.44         1.52 o                         
  -4   7   1          5.96          6.46         0.78 o                         
  -3   7   1        123.93        128.56         2.10 o                         
  -2   7   1         42.36         43.49         2.85 o                         
  -1   7   1        641.72        706.86         6.05 o                         
   0   7   1         29.42         35.71         0.62 o                         
   1   7   1         25.40         26.12         0.67 o                         
   3   7   1         14.67         14.68         0.70 o                         
   4   7   1         68.81         69.46         3.16 o                         
   5   7   1          0.12          0.36         0.69 o                         
  -5   8   1          0.47         -0.57         1.19 o                         
  -4   8   1         39.75         41.98         1.68 o                         
  -3   8   1         80.51         81.14         1.69 o                         
  -2   8   1        142.60        145.68         2.40 o                         
  -1   8   1        620.05        703.49         5.75 o                         
   0   8   1         57.08         60.79         0.86 o                         
   1   8   1         66.85         68.61         1.10 o                         
   3   8   1         74.65         78.00         1.78 o                         
   4   8   1         44.62         42.88         1.33 o                         
   5   8   1         17.33         18.47         2.68 o                         
  -5   9   1         23.08         24.29         2.62 o                         
  -4   9   1          0.27          0.26         0.48 o                         
  -3   9   1          0.05          0.05         0.43 o                         
  -2   9   1        227.50        225.66        10.41 o                         
  -1   9   1        296.22        302.29         2.64 o                         
   0   9   1         43.30         41.07         0.74 o                         
   1   9   1         29.01         32.17         0.78 o                         
   2   9   1        154.49        146.95         2.82 o                         
   3   9   1         85.67         89.63         1.73 o                         
   4   9   1          0.11         -0.10         0.45 o                         
   5   9   1          0.10         -1.13         1.17 o                         
  -5  10   1          0.92          1.11         1.34 o                         
  -4  10   1         22.80         21.16         1.58 o                         
  -3  10   1         69.64         68.43         1.68 o                         
  -2  10   1          5.34          3.40         0.47 o                         
  -1  10   1        127.83        140.22         1.71 o                         
   0  10   1          0.22          1.75         0.33 o                         
   1  10   1          0.26          1.19         0.43 o                         
   2  10   1         33.23         35.87         1.10 o                         
   3  10   1          0.53          0.15         0.44 o                         
   4  10   1         27.89         28.26         1.24 o                         
   5  10   1          5.16          5.83         1.70 o                         
  -5  11   1          2.15         -0.20         1.77 o                         
  -4  11   1          3.64          2.86         0.66 o                         
  -3  11   1         33.17         31.47         1.22 o                         
  -2  11   1         75.39         77.22         1.59 o                         
  -1  11   1         20.22         25.58         0.87 o                         
   0  11   1         44.67         53.21         0.93 o                         
   1  11   1          2.06          1.61         0.37 o                         
   2  11   1          4.28          4.18         0.56 o                         
   3  11   1         22.93         23.50         1.10 o                         
   4  11   1         25.19         24.73         1.24 o                         
   5  11   1          2.25          2.96         1.51 o                         
  -4  12   1         86.96         81.97         2.14 o                         
  -3  12   1         76.46         68.37         1.82 o                         
  -2  12   1         17.16         15.72         0.95 o                         
  -1  12   1         89.80         86.20         1.63 o                         
   0  12   1        461.21        446.27         3.84 o                         
   1  12   1        210.05        207.37         2.80 o                         
   2  12   1        152.12        148.92         2.42 o                         
   3  12   1          9.87          9.43         0.85 o                         
   4  12   1         21.50         20.77         1.27 o                         
  -4  13   1         63.91         60.17         1.91 o                         
  -3  13   1         26.97         22.61         1.23 o                         
  -2  13   1        128.80        110.92         2.76 o                         
  -1  13   1         92.36         93.76         2.00 o                         
   0  13   1       1567.85       1519.12        13.33 o                         
   1  13   1       1878.66       1793.50        15.84 o                         
   2  13   1         91.81         88.45         1.89 o                         
   3  13   1         62.60         59.38         1.78 o                         
   4  13   1         21.71         21.03         1.31 o                         
  -4  14   1         13.89         16.49         2.16 o                         
  -3  14   1        110.27        105.04         2.60 o                         
  -2  14   1          1.46          1.61         0.54 o                         
  -1  14   1         67.35         60.78         1.66 o                         
   0  14   1        561.59        548.54         7.71 o                         
   1  14   1        464.70        456.39         5.10 o                         
   2  14   1         92.98         88.08         1.93 o                         
   3  14   1         15.15         14.25         1.11 o                         
   4  14   1         36.79         34.05         2.96 o                         
  -4  15   1         21.92         18.93         2.32 o                         
  -3  15   1         25.31         24.29         1.37 o                         
  -2  15   1          5.05          2.47         0.73 o                         
  -1  15   1          6.97          5.49         0.71 o                         
   0  15   1         24.20         25.43         1.94 o                         
   1  15   1          0.62          0.39         0.42 o                         
   2  15   1         44.30         40.58         1.41 o                         
   3  15   1          3.11          2.61         0.70 o                         
   4  15   1         17.83         14.39         2.12 o                         
  -4  16   1         10.88          8.64         1.83 o                         
  -3  16   1          0.00         -0.20         0.74 o                         
  -2  16   1         43.81         44.53         1.95 o                         
  -1  16   1         54.92         56.87         2.08 o                         
   0  16   1          0.13         -0.43         0.71 o                         
   1  16   1          0.00         -0.21         0.49 o                         
   2  16   1         27.00         27.09         1.38 o                         
   3  16   1         21.83         19.62         1.73 o                         
   4  16   1          0.00          0.47         1.24 o                         
  -4  17   1          0.01          1.21         2.30 o                         
  -3  17   1          0.14         -0.41         0.75 o                         
  -2  17   1         37.74         40.62         2.01 o                         
  -1  17   1         16.58         18.23         1.79 o                         
   0  17   1         14.96         17.64         1.86 o                         
   1  17   1         10.72         12.86         1.32 o                         
   2  17   1         11.69         11.34         1.11 o                         
   3  17   1          4.32          4.70         0.88 o                         
  -3  18   1          1.04          1.04         0.94 o                         
  -2  18   1         43.54         53.30         3.01 o                         
  -1  18   1         34.83         35.61         4.15 o                         
   0  18   1          0.02          0.52         0.89 o                         
   1  18   1          0.79          0.55         0.75 o                         
   2  18   1          5.23          4.79         1.02 o                         
   3  18   1         48.42         48.89         1.99 o                         
  -3  19   1         47.76         55.59         4.46 o                         
  -2  19   1          0.94          1.36         1.21 o                         
  -1  19   1        266.83        298.29        11.34 o                         
   0  19   1          3.62          3.99         1.31 o                         
   1  19   1          0.20          0.30         1.07 o                         
   2  19   1        177.80        185.24         5.67 o                         
   3  19   1          0.93         -0.25         1.24 o                         
  -3  20   1          1.19          0.88         1.40 o                         
  -2  20   1        112.87        135.49         4.88 o                         
  -1  20   1          0.00          1.79         1.89 o                         
   0  20   1         92.67         97.74         4.17 o                         
   1  20   1         53.97         54.32         4.88 o                         
   2  20   1          5.52          5.27         1.57 o                         
   3  20   1         82.24         82.25         6.88 o                         
  -2  21   1          7.16          8.42         2.96 o                         
  -1  21   1         38.11         43.88         4.54 o                         
   0  21   1         16.13         15.07         3.09 o                         
   1  21   1          5.68          8.85         2.82 o                         
   2  21   1         18.22         26.18         4.32 o                         
  -2  22   1          4.41          1.24         2.38 o                         
  -1  22   1          0.24          0.93         1.95 o                         
   0  22   1          6.67          9.44         2.76 o                         
   1  22   1          7.92         10.70         3.15 o                         
   2  22   1          0.02         -1.51         2.16 o                         
  -1  23   1          9.48         13.88         3.44 o                         
   1  23   1         12.40         12.70         3.39 o                         
  -4   0   2        100.85        105.01         3.90 o                         
  -3   0   2        132.85        134.76         3.32 o                         
  -1   0   2        819.36        851.59        10.61 o                         
   0   0   2         18.36         15.85         0.39 o                         
   2   0   2        792.96        843.41        12.20 o                         
   3   0   2        492.04        534.26         8.85 o                         
   4   0   2         59.04         67.68         2.73 o                         
   5   0   2         12.93          9.32         2.57 o                         
  -4   1   2          0.19          0.39         0.49 o                         
  -3   1   2        721.92        770.47         8.35 o                         
  -2   1   2         34.36         36.14         2.07 o                         
  -1   1   2        221.21        201.44         1.68 o                         
   0   1   2       4906.01       4710.23        34.43 o                         
   1   1   2       1247.73       1245.78         8.30 o                         
   2   1   2       3588.26       3819.40        42.54 o                         
   3   1   2          0.94          1.05         0.44 o                         
   4   1   2          1.25          1.34         0.73 o                         
   5   1   2        116.80        123.15         4.73 o                         
  -5   2   2          0.53          0.63         1.42 o                         
  -4   2   2          2.21          2.21         0.67 o                         
  -3   2   2          5.13          5.93         0.52 o                         
  -2   2   2         23.79         26.89         0.72 o                         
  -1   2   2       1887.48       1897.79        16.90 o                         
   0   2   2       2053.15       2012.45        13.28 o                         
   1   2   2         24.89         36.40         0.52 o                         
   2   2   2        112.90        116.06         1.27 o                         
   3   2   2         14.68         11.62         0.81 o                         
   4   2   2          2.54          1.82         0.78 o                         
   5   2   2          8.97         11.49         2.37 o                         
  -5   3   2          6.57          5.36         1.76 o                         
  -4   3   2         61.13         60.44         1.55 o                         
  -3   3   2        153.48        149.53         1.57 o                         
  -2   3   2        150.32        153.34         1.28 o                         
  -1   3   2         47.83         48.93         1.40 o                         
   0   3   2       1321.21       1309.75         8.53 o                         
   2   3   2         12.78         11.36         0.29 o                         
   3   3   2         70.34         73.28         1.04 o                         
   4   3   2         43.91         48.87         1.25 o                         
   5   3   2          0.22         -0.44         0.99 o                         
  -5   4   2         54.65         50.76         1.85 o                         
  -4   4   2         32.07         31.80         1.23 o                         
  -3   4   2         93.33        100.28         1.09 o                         
  -2   4   2        126.01        148.06         1.24 o                         
  -1   4   2        890.71        939.47        10.38 o                         
   0   4   2        646.62        668.91         5.05 o                         
   1   4   2        103.18        103.63         1.30 o                         
   2   4   2        251.79        262.83         1.97 o                         
   3   4   2         33.07         32.86         0.64 o                         
   4   4   2         17.19         16.11         0.84 o                         
   5   4   2          1.34          1.34         0.64 o                         
  -5   5   2          0.66          1.35         0.73 o                         
  -4   5   2         71.95         70.97         1.46 o                         
  -3   5   2          1.52          1.59         0.46 o                         
  -2   5   2         56.96         57.53         0.73 o                         
  -1   5   2       1775.86       1909.18        15.27 o                         
   0   5   2         81.85         83.75         0.92 o                         
   1   5   2          8.02          8.35         0.38 o                         
   2   5   2         36.63         33.04         0.89 o                         
   3   5   2        164.57        156.04         2.06 o                         
   4   5   2         21.65         20.46         0.79 o                         
   5   5   2         22.38         23.08         1.37 o                         
  -5   6   2        346.60        348.67         5.70 o                         
  -4   6   2         50.98         54.44         1.56 o                         
  -3   6   2        167.13        170.56         2.47 o                         
  -2   6   2        637.24        681.89         6.31 o                         
  -1   6   2        660.36        741.83         5.88 o                         
   0   6   2       2408.36       2530.83        19.47 o                         
   1   6   2          2.95          1.16         0.23 o                         
   2   6   2        204.12        210.53         2.65 o                         
   3   6   2        268.58        284.39         3.30 o                         
   4   6   2        193.03        189.99         2.94 o                         
   5   6   2         21.73         22.64         1.08 o                         
  -5   7   2        159.97        166.29         5.38 o                         
  -4   7   2        421.19        429.33         5.23 o                         
  -3   7   2          2.13          2.44         0.44 o                         
  -1   7   2       1016.48       1121.00         9.62 o                         
   0   7   2        767.52        861.91         6.26 o                         
   1   7   2         26.40         30.52         0.71 o                         
   3   7   2         33.14         37.49         1.46 o                         
   4   7   2         76.79         77.93         1.61 o                         
   5   7   2         16.45         17.61         1.32 o                         
  -5   8   2         66.59         63.62         4.16 o                         
  -4   8   2        202.76        200.23         3.14 o                         
  -3   8   2         24.51         25.34         1.01 o                         
  -2   8   2          0.09          0.02         0.20 o                         
  -1   8   2        255.22        272.60         2.72 o                         
   0   8   2        342.01        369.18         3.05 o                         
   1   8   2        143.35        135.39         1.51 o                         
   2   8   2         18.70         19.23         1.65 o                         
   3   8   2        149.85        148.45         2.40 o                         
   4   8   2          0.02         -0.37         0.65 o                         
   5   8   2          0.30         -0.87         1.15 o                         
  -5   9   2         20.74         19.96         2.34 o                         
  -4   9   2         10.89         12.81         0.92 o                         
  -3   9   2          8.08          8.51         0.71 o                         
  -2   9   2        102.51        100.67         1.88 o                         
  -1   9   2          1.10          1.07         0.23 o                         
   0   9   2          7.27         12.80         0.48 o                         
   1   9   2         14.52         13.51         0.53 o                         
   2   9   2          1.75          1.30         0.37 o                         
   3   9   2         24.18         24.80         1.03 o                         
   4   9   2          4.32          3.63         0.61 o                         
   5   9   2          3.04          4.08         1.55 o                         
  -5  10   2          0.05          1.01         1.23 o                         
  -4  10   2          0.08         -0.51         0.57 o                         
  -3  10   2         30.71         30.21         1.16 o                         
  -2  10   2         42.80         43.79         1.27 o                         
  -1  10   2         11.27          7.93         0.52 o                         
   0  10   2        391.36        395.90         3.37 o                         
   1  10   2         76.56         84.30         1.83 o                         
   2  10   2        133.91        136.43         2.20 o                         
   3  10   2          0.07          0.23         0.38 o                         
   4  10   2          6.19          4.86         0.70 o                         
   5  10   2          1.02          1.64         1.43 o                         
  -5  11   2          1.61          3.58         1.46 o                         
  -4  11   2         51.96         48.03         2.48 o                         
  -3  11   2          0.28         -0.25         0.40 o                         
  -2  11   2         99.11         89.26         1.90 o                         
  -1  11   2          1.25          0.64         0.29 o                         
   0  11   2         25.54         23.92         0.66 o                         
   1  11   2         18.21         18.46         0.85 o                         
   2  11   2         86.18         85.87         1.75 o                         
   3  11   2         30.87         31.83         1.40 o                         
   4  11   2         20.22         20.96         1.21 o                         
   5  11   2          6.25          4.76         1.62 o                         
  -4  12   2          0.89         -0.07         0.98 o                         
  -3  12   2          0.81          0.23         0.57 o                         
  -2  12   2        116.59        107.95         2.63 o                         
  -1  12   2         31.99         32.04         1.13 o                         
   0  12   2        189.24        184.08         2.02 o                         
   1  12   2        429.77        424.48         4.68 o                         
   2  12   2         74.02         70.46         1.66 o                         
   3  12   2        105.01        100.29         2.11 o                         
   4  12   2          0.03          0.56         0.58 o                         
  -4  13   2          0.21          0.08         0.80 o                         
  -3  13   2        123.11        110.24         2.97 o                         
  -2  13   2          4.07          2.74         0.67 o                         
  -1  13   2         51.16         44.91         1.38 o                         
   0  13   2        583.68        565.31         5.69 o                         
   1  13   2         56.11         56.07         1.46 o                         
   2  13   2        740.55        728.14         7.51 o                         
   3  13   2          0.09          0.12         0.52 o                         
   4  13   2          0.80          0.88         0.63 o                         
  -4  14   2         36.85         36.68         3.00 o                         
  -3  14   2          0.11         -0.17         0.60 o                         
  -2  14   2         97.05         86.84         2.50 o                         
  -1  14   2         26.92         25.85         1.14 o                         
   0  14   2          0.75          0.33         0.59 o                         
   1  14   2        733.43        721.13         7.34 o                         
   2  14   2        106.02        104.31         2.15 o                         
   3  14   2          0.22         -0.18         0.69 o                         
   4  14   2         15.86         15.20         2.14 o                         
  -4  15   2          4.57          7.55         1.70 o                         
  -3  15   2         31.72         29.11         1.79 o                         
  -2  15   2          1.27          0.39         0.59 o                         
  -1  15   2         31.16         29.88         1.67 o                         
   0  15   2         61.38         59.38         1.98 o                         
   1  15   2         62.75         61.92         1.59 o                         
   2  15   2          0.05         -0.32         0.50 o                         
   3  15   2          9.13          8.73         1.43 o                         
   4  15   2          5.97          5.86         2.11 o                         
  -4  16   2         10.81          9.86         1.89 o                         
  -3  16   2         12.84         11.78         1.35 o                         
  -2  16   2         55.10         54.78         2.13 o                         
  -1  16   2         81.59         81.85         3.04 o                         
   0  16   2         36.18         37.62         2.29 o                         
   1  16   2         15.74         16.78         1.16 o                         
   2  16   2         10.73         10.51         0.92 o                         
   3  16   2         10.80          9.62         1.03 o                         
   4  16   2         21.95         18.78         2.45 o                         
  -3  17   2         14.21         16.75         1.59 o                         
  -2  17   2          6.35          6.29         1.15 o                         
  -1  17   2          1.15          0.56         0.90 o                         
   0  17   2          7.66         11.12         1.56 o                         
   1  17   2          0.01         -0.43         0.66 o                         
   2  17   2          0.05         -0.15         0.58 o                         
   3  17   2          7.45          7.21         0.99 o                         
  -3  18   2          0.03         -0.37         0.85 o                         
  -2  18   2        106.20        119.37         4.35 o                         
  -1  18   2         43.52         52.70         4.43 o                         
   0  18   2          2.64          2.04         1.88 o                         
   1  18   2          9.51          9.35         1.22 o                         
   2  18   2          1.26          1.93         0.91 o                         
   3  18   2         12.70         11.80         1.49 o                         
  -3  19   2          7.04          6.72         1.76 o                         
  -2  19   2          0.00          0.64         1.68 o                         
  -1  19   2        114.68        126.28         6.97 o                         
   0  19   2          5.65          4.24         1.89 o                         
   1  19   2          0.15         -0.48         1.01 o                         
   2  19   2          4.86          5.56         1.14 o                         
   3  19   2         51.77         49.43         3.43 o                         
  -3  20   2          1.94          0.54         1.97 o                         
  -2  20   2          0.55          1.32         2.07 o                         
  -1  20   2          0.06         -1.25         1.49 o                         
   0  20   2          2.71          2.01         1.76 o                         
   1  20   2          0.17          0.24         1.17 o                         
   2  20   2          0.42          0.43         1.37 o                         
   3  20   2          3.12         -1.24         2.05 o                         
  -2  21   2          2.90          1.33         2.30 o                         
  -1  21   2         12.66         15.18         3.29 o                         
   0  21   2         12.64         15.32         3.12 o                         
   1  21   2          0.49         -1.16         1.85 o                         
   2  21   2          9.98          9.95         3.05 o                         
  -2  22   2         13.40         15.62         3.78 o                         
  -1  22   2         44.19         48.34         5.01 o                         
   0  22   2          0.56         -1.47         1.67 o                         
   2  22   2          0.05          1.26         2.22 o                         
  -1  23   2          1.55          3.21         2.51 o                         
   0  23   2          7.22          8.66         2.84 o                         
  -4   1   3         29.26         30.05         1.22 o                         
  -3   1   3          9.35          7.65         0.46 o                         
  -2   1   3          0.01         -0.03         0.11 o                         
   0   1   3        645.86        565.78         3.84 o                         
   1   1   3         48.98         53.38         0.89 o                         
   2   1   3        281.05        291.04         2.21 o                         
   3   1   3        306.58        313.21         5.14 o                         
   4   1   3          0.01          0.09         0.66 o                         
   5   1   3          9.14         11.36         2.18 o                         
  -5   2   3          5.01          4.36         1.22 o                         
  -4   2   3         12.67         13.43         0.85 o                         
  -3   2   3        104.95        114.25         1.23 o                         
  -2   2   3         36.37         39.82         0.79 o                         
   0   2   3         73.60         77.13         0.75 o                         
   1   2   3          0.31          0.06         0.11 o                         
   2   2   3        236.31        238.55         2.02 o                         
   3   2   3          0.28         -0.25         0.25 o                         
   4   2   3          4.58          4.64         0.58 o                         
   5   2   3          0.20          0.29         0.61 o                         
  -5   3   3          5.52          3.97         0.94 o                         
  -4   3   3          0.36          0.48         0.42 o                         
  -3   3   3         28.25         27.08         0.68 o                         
  -2   3   3         70.74         68.33         0.84 o                         
  -1   3   3        460.53        467.49         3.95 o                         
   0   3   3         28.55         34.97         0.50 o                         
   1   3   3         60.53         58.11         1.14 o                         
   2   3   3          0.65          0.58         0.15 o                         
   3   3   3         21.01         24.14         0.72 o                         
   4   3   3          4.25          3.74         0.41 o                         
   5   3   3         17.50         16.89         1.62 o                         
  -5   4   3         20.53         21.71         1.23 o                         
  -4   4   3         18.92         20.20         1.68 o                         
  -3   4   3         13.88         14.43         0.73 o                         
  -2   4   3         78.17         79.41         0.89 o                         
  -1   4   3         24.30         23.23         0.55 o                         
   0   4   3          5.59          6.44         0.27 o                         
   1   4   3         30.88         32.93         0.57 o                         
   2   4   3          0.91          0.59         0.17 o                         
   3   4   3          7.47          8.12         0.53 o                         
   4   4   3          7.08          7.09         0.55 o                         
   5   4   3          1.25          0.33         0.56 o                         
  -5   5   3         55.35         51.57         2.34 o                         
  -4   5   3        119.86        126.79         3.87 o                         
  -3   5   3         98.86         97.50         1.77 o                         
  -2   5   3        237.84        240.98         2.27 o                         
  -1   5   3        525.61        565.39         4.96 o                         
   0   5   3        492.28        517.03         3.52 o                         
   1   5   3        270.75        276.56         2.46 o                         
   2   5   3         15.33         17.28         0.43 o                         
   3   5   3         43.21         45.90         1.06 o                         
   4   5   3        118.14        117.91         2.44 o                         
   5   5   3          0.30          0.24         0.50 o                         
  -5   6   3         18.29         19.86         1.58 o                         
  -4   6   3        353.60        351.53         5.46 o                         
  -3   6   3         17.70         17.75         1.13 o                         
  -1   6   3         42.10         43.20         0.91 o                         
   0   6   3         72.15         82.73         0.89 o                         
   1   6   3        298.25        316.91         2.96 o                         
   2   6   3         42.54         38.21         3.32 o                         
   3   6   3         88.92         90.01         1.59 o                         
   4   6   3          6.93          6.40         1.09 o                         
   5   6   3          7.48          6.91         1.54 o                         
  -5   7   3         21.67         25.02         3.28 o                         
  -4   7   3        161.95        167.40         3.45 o                         
  -3   7   3         36.18         37.24         1.44 o                         
  -2   7   3        206.29        207.79         3.77 o                         
  -1   7   3         92.97        112.94         1.22 o                         
   0   7   3        781.89        836.64         6.13 o                         
   1   7   3         51.81         53.96         0.86 o                         
   2   7   3          5.47          1.82         0.82 o                         
   3   7   3         72.07         75.94         1.52 o                         
   4   7   3          4.88          4.49         0.64 o                         
   5   7   3         33.23         34.54         2.97 o                         
  -5   8   3        210.88        211.26         6.24 o                         
  -4   8   3          0.85          0.06         0.62 o                         
  -3   8   3         85.67         85.05         2.24 o                         
  -2   8   3        106.47        114.35         2.09 o                         
  -1   8   3        184.00        201.87         1.91 o                         
   0   8   3        616.35        692.98         5.25 o                         
   1   8   3         10.21          8.10         0.41 o                         
   2   8   3         22.18         19.04         1.12 o                         
   3   8   3         83.42         84.49         1.67 o                         
   4   8   3         32.00         32.00         1.16 o                         
   5   8   3         19.66         21.97         2.54 o                         
  -5   9   3          0.22          2.25         1.36 o                         
  -4   9   3         36.68         36.35         1.96 o                         
  -3   9   3          0.33         -0.32         0.47 o                         
  -2   9   3          0.01         -0.04         0.42 o                         
  -1   9   3        359.64        389.55         3.79 o                         
   0   9   3        240.12        243.67         2.28 o                         
   1   9   3         52.08         51.62         1.04 o                         
   2   9   3         19.42         22.05         0.90 o                         
   3   9   3         66.87         69.56         1.58 o                         
   4   9   3         27.69         29.01         1.18 o                         
   5   9   3          0.32          0.73         1.32 o                         
  -5  10   3          6.57          6.64         1.64 o                         
  -4  10   3          0.43         -0.43         0.58 o                         
  -3  10   3         62.66         59.52         1.98 o                         
  -2  10   3        137.02        133.62         2.83 o                         
  -1  10   3          8.78          4.93         0.45 o                         
   0  10   3        123.12        134.30         1.56 o                         
   1  10   3          7.43          9.00         0.63 o                         
   2  10   3          3.78          3.77         0.52 o                         
   3  10   3          0.31          0.55         0.42 o                         
   4  10   3          0.03         -0.54         0.54 o                         
   5  10   3          8.03          7.54         1.86 o                         
  -5  11   3          9.00          7.97         3.06 o                         
  -4  11   3          1.26          1.47         0.71 o                         
  -3  11   3          6.41          6.04         0.87 o                         
  -2  11   3         27.40         22.94         1.28 o                         
  -1  11   3         81.85         92.11         1.65 o                         
   0  11   3         39.33         46.46         0.94 o                         
   1  11   3        107.63        108.63         1.88 o                         
   2  11   3         48.05         51.04         1.39 o                         
   3  11   3          7.95          6.64         0.72 o                         
   4  11   3          0.46          1.18         0.59 o                         
  -4  12   3          0.36          0.49         0.72 o                         
  -3  12   3        105.19         94.46         2.67 o                         
  -2  12   3        191.89        164.77         3.38 o                         
  -1  12   3         18.41         16.64         0.86 o                         
   0  12   3         37.82         33.64         0.88 o                         
   1  12   3        453.35        441.33         4.87 o                         
   2  12   3         25.42         27.93         1.12 o                         
   3  12   3        186.38        180.44         2.95 o                         
   4  12   3          4.47          3.48         0.74 o                         
  -4  13   3          0.19          0.52         0.72 o                         
  -3  13   3        151.01        139.29         3.41 o                         
  -2  13   3         11.35          7.90         0.94 o                         
  -1  13   3        223.29        173.28         3.33 o                         
   0  13   3         41.24         44.46         1.16 o                         
   1  13   3        728.29        701.76         7.11 o                         
   2  13   3       1381.29       1353.64        12.67 o                         
   3  13   3         53.17         52.25         1.64 o                         
   4  13   3         35.31         32.60         1.65 o                         
  -4  14   3          0.02         -0.83         1.09 o                         
  -3  14   3          7.27          8.22         1.09 o                         
  -2  14   3        208.70        181.19         3.78 o                         
  -1  14   3          1.25         -0.04         0.48 o                         
   0  14   3         60.42         51.37         1.94 o                         
   1  14   3        351.67        350.70         4.29 o                         
   2  14   3        206.74        211.80         3.25 o                         
   3  14   3        111.00        103.64         3.26 o                         
   4  14   3         24.90         28.26         2.77 o                         
  -4  15   3          0.45         -1.09         1.09 o                         
  -3  15   3          7.62          5.02         1.54 o                         
  -2  15   3         21.56         22.36         1.53 o                         
  -1  15   3          1.13          1.04         0.58 o                         
   0  15   3          4.29          5.05         0.83 o                         
   1  15   3         46.77         47.54         1.45 o                         
   2  15   3          6.77          5.46         0.74 o                         
   3  15   3         51.85         50.36         1.81 o                         
   4  15   3          0.02          0.39         1.20 o                         
  -4  16   3          4.68          2.63         1.46 o                         
  -3  16   3         35.48         35.75         2.55 o                         
  -2  16   3          1.73          1.57         0.72 o                         
  -1  16   3         43.62         43.35         2.26 o                         
   0  16   3         53.93         50.81         2.62 o                         
   1  16   3          0.92          0.73         0.61 o                         
   2  16   3          0.02         -0.23         0.65 o                         
   3  16   3          3.64          3.62         0.83 o                         
   4  16   3          3.96          4.47         1.59 o                         
  -3  17   3          1.85          3.09         0.96 o                         
  -2  17   3          7.14          6.76         1.57 o                         
  -1  17   3         89.17        102.36         5.87 o                         
   0  17   3         22.06         24.28         2.60 o                         
   1  17   3         10.79         12.10         1.32 o                         
   2  17   3          4.60          6.62         0.91 o                         
   3  17   3          9.77          8.84         1.07 o                         
  -3  18   3          3.34          2.63         1.02 o                         
  -2  18   3          0.87         -0.55         0.98 o                         
  -1  18   3         15.41         22.41         3.46 o                         
   0  18   3         87.59         96.29         5.50 o                         
   1  18   3          1.01          1.07         0.87 o                         
   2  18   3          2.84          2.55         0.95 o                         
   3  18   3          0.00         -0.83         0.83 o                         
  -3  19   3        142.88        158.29         5.56 o                         
  -2  19   3         50.44         54.31         3.77 o                         
  -1  19   3          4.99          7.79         2.41 o                         
   0  19   3        253.29        281.50        10.49 o                         
   1  19   3         20.36         23.96         2.42 o                         
   2  19   3          2.83          0.28         1.11 o                         
   3  19   3         80.26         80.72         4.09 o                         
  -2  20   3          1.03         -0.56         1.89 o                         
  -1  20   3        108.65        123.82         7.20 o                         
   0  20   3          7.65         10.31         2.51 o                         
   1  20   3         97.40         95.76         4.19 o                         
   2  20   3         17.71         19.58         2.34 o                         
  -2  21   3          0.57          2.01         2.17 o                         
  -1  21   3         14.72         18.92         3.58 o                         
   0  21   3         47.89         58.75         4.89 o                         
   1  21   3         26.50         45.97         4.38 o                         
   2  21   3          0.40          1.90         1.47 o                         
  -1  22   3         10.27         10.85         3.03 o                         
   0  22   3          2.89          1.89         2.12 o                         
   0  23   3          4.14          3.99         2.45 o                         
  -5   0   4         32.14         29.44         1.64 o                         
  -4   0   4         12.95         14.38         0.84 o                         
  -3   0   4        139.18        155.13         2.25 o                         
  -2   0   4        669.97        710.46         8.19 o                         
  -1   0   4       3200.09       3304.60        29.36 o                         
   0   0   4        761.94        725.71         7.76 o                         
   1   0   4        201.49        174.85         2.43 o                         
   2   0   4       7274.43       7547.97        77.52 o                         
   3   0   4        628.87        672.94         8.19 o                         
   4   0   4        344.20        360.88        10.08 o                         
   5   0   4          5.25          7.07         0.96 o                         
  -5   1   4         38.88         41.59         1.36 o                         
  -4   1   4         25.13         21.65         0.73 o                         
  -3   1   4          0.87          0.49         0.24 o                         
  -2   1   4       1131.06       1241.26         7.66 o                         
  -1   1   4        391.84        421.22         3.13 o                         
   0   1   4        873.52        821.26         5.54 o                         
   1   1   4        614.35        630.20         9.39 o                         
   2   1   4        887.77        942.75         6.35 o                         
   3   1   4       1201.42       1260.05        10.06 o                         
   4   1   4          4.75          5.24         0.67 o                         
   5   1   4          0.39          1.98         1.11 o                         
  -5   2   4          0.39          0.37         0.42 o                         
  -4   2   4          0.15         -0.28         0.28 o                         
  -3   2   4          6.22          5.74         0.39 o                         
  -2   2   4          0.41         -0.10         0.14 o                         
  -1   2   4         92.39        106.79         1.28 o                         
   0   2   4       1576.71       1518.62        10.49 o                         
   1   2   4        645.75        667.51         5.16 o                         
   2   2   4          9.52          5.15         0.50 o                         
   3   2   4         18.94         18.94         1.05 o                         
   4   2   4         17.29         15.20         0.71 o                         
   5   2   4          0.29          1.26         1.01 o                         
  -5   3   4          2.64          2.37         0.50 o                         
  -4   3   4         37.52         35.86         1.88 o                         
  -3   3   4        106.19        105.84         1.85 o                         
  -2   3   4        574.30        560.27         4.01 o                         
  -1   3   4        128.26        127.31         1.49 o                         
   0   3   4          4.23          2.64         0.24 o                         
   1   3   4        899.50        922.87         7.66 o                         
   2   3   4         58.40         64.01         0.86 o                         
   3   3   4          1.77          1.40         0.37 o                         
   4   3   4         18.77         18.48         0.76 o                         
   5   3   4         10.23         13.10         1.15 o                         
  -5   4   4         19.94         16.01         0.88 o                         
  -4   4   4         54.28         57.89         1.58 o                         
  -3   4   4         27.65         30.00         1.00 o                         
  -2   4   4        100.40        104.09         1.29 o                         
  -1   4   4         18.10         28.53         0.55 o                         
   0   4   4       1456.51       1481.55         9.57 o                         
   1   4   4         89.06         90.10         1.02 o                         
   2   4   4        106.02        112.92         1.41 o                         
   3   4   4         70.56         72.51         1.29 o                         
   4   4   4         12.60         12.30         0.71 o                         
   5   4   4          1.21          0.18         0.54 o                         
  -5   5   4        110.30        104.37         3.03 o                         
  -4   5   4         37.10         34.79         2.09 o                         
  -3   5   4        240.33        240.10         3.24 o                         
  -2   5   4          6.35          5.10         0.67 o                         
  -1   5   4        179.71        179.72         1.69 o                         
   0   5   4       1400.22       1500.00         9.74 o                         
   1   5   4        101.98         97.08         1.17 o                         
   2   5   4         16.92         20.01         1.17 o                         
   3   5   4          9.90          9.44         0.60 o                         
   4   5   4         24.67         23.76         0.95 o                         
   5   5   4         26.67         28.15         3.19 o                         
  -5   6   4         10.22         11.52         1.90 o                         
  -4   6   4        805.91        786.60        10.23 o                         
  -3   6   4         26.91         32.74         1.36 o                         
  -2   6   4        636.81        605.86         9.13 o                         
  -1   6   4        582.94        640.83         5.28 o                         
   0   6   4        235.14        261.08         2.31 o                         
   1   6   4       1603.53       1689.27        10.97 o                         
   2   6   4          2.25          1.67         0.68 o                         
   3   6   4         41.08         39.95         1.11 o                         
   4   6   4        111.00        108.25         2.24 o                         
   5   6   4         52.68         57.83         3.32 o                         
  -5   7   4         40.57         40.88         2.55 o                         
  -4   7   4        130.21        134.43         3.45 o                         
  -3   7   4       1419.05       1421.76        16.48 o                         
  -2   7   4          0.28          0.24         0.33 o                         
  -1   7   4         43.46         40.59         0.76 o                         
   0   7   4       1175.00       1300.87         9.87 o                         
   1   7   4        230.04        255.04         2.12 o                         
   2   7   4         65.55         30.07         2.06 o                         
   3   7   4         71.07         75.70         1.56 o                         
   4   7   4          1.21          0.88         0.48 o                         
   5   7   4         57.02         50.02         3.23 o                         
  -5   8   4          2.00          3.07         1.37 o                         
  -4   8   4        153.04        150.30         5.27 o                         
  -3   8   4        211.11        207.14         3.81 o                         
  -2   8   4         10.04         11.10         0.67 o                         
  -1   8   4         51.80         50.28         0.81 o                         
   0   8   4         41.98         42.23         0.66 o                         
   1   8   4        510.82        545.11         4.32 o                         
   2   8   4         34.86         33.94         1.45 o                         
   3   8   4          0.17          0.33         0.38 o                         
   4   8   4         52.14         49.78         2.00 o                         
   5   8   4          2.80          2.24         1.43 o                         
  -5   9   4          4.06          2.87         1.30 o                         
  -4   9   4          1.62          0.07         0.88 o                         
  -3   9   4          4.01          4.17         0.72 o                         
  -2   9   4         53.46         57.63         1.34 o                         
  -1   9   4        329.76        321.11         3.80 o                         
   0   9   4          0.04          0.14         0.17 o                         
   1   9   4          3.11          2.71         0.58 o                         
   2   9   4         12.75         11.81         0.75 o                         
   3   9   4          5.26          5.75         0.62 o                         
   4   9   4         24.28         22.70         1.33 o                         
   5   9   4          6.63          5.14         1.65 o                         
  -5  10   4          9.97         11.10         1.97 o                         
  -4  10   4          1.77          1.30         0.68 o                         
  -3  10   4          0.90         -0.07         0.53 o                         
  -2  10   4         43.33         39.40         1.52 o                         
  -1  10   4         30.10         30.00         1.05 o                         
   0  10   4          0.10          0.32         0.21 o                         
   1  10   4        225.72        237.27         3.03 o                         
   2  10   4         54.37         53.90         1.39 o                         
   3  10   4         18.44         18.35         0.99 o                         
   4  10   4          7.21          7.10         0.78 o                         
   5  10   4          0.01          0.40         2.67 o                         
  -4  11   4          4.40          3.74         1.12 o                         
  -3  11   4         49.82         47.32         1.86 o                         
  -2  11   4         23.75         24.56         1.32 o                         
  -1  11   4        105.02         99.09         1.83 o                         
   0  11   4         28.32         23.63         0.59 o                         
   1  11   4         77.44         79.05         1.63 o                         
   2  11   4         25.92         26.17         1.09 o                         
   3  11   4         95.83         94.37         2.03 o                         
   4  11   4         15.29         13.24         1.05 o                         
  -4  12   4          0.43          0.14         0.69 o                         
  -3  12   4         12.09         15.15         1.45 o                         
  -2  12   4          0.75          0.27         0.49 o                         
  -1  12   4        206.62        174.03         3.21 o                         
   0  12   4         18.41         18.36         0.78 o                         
   1  12   4         47.63         46.19         1.84 o                         
   2  12   4        152.46        147.56         2.52 o                         
   3  12   4          6.15          6.09         1.04 o                         
   4  12   4        112.90        108.44         2.56 o                         
  -4  13   4          9.21         10.30         1.76 o                         
  -3  13   4          0.99          1.08         0.67 o                         
  -2  13   4        154.30        132.18         3.08 o                         
  -1  13   4         37.16         27.25         1.32 o                         
   0  13   4        137.85        126.46         2.83 o                         
   1  13   4        217.12        211.51         3.03 o                         
   2  13   4        112.16        112.96         2.26 o                         
   3  13   4        409.62        400.17         5.11 o                         
   4  13   4          0.94          2.50         1.40 o                         
  -4  14   4          0.98          1.85         1.30 o                         
  -3  14   4         48.20         47.75         2.08 o                         
  -2  14   4         18.72         16.34         1.32 o                         
  -1  14   4        114.38         96.42         2.45 o                         
   0  14   4         18.28         16.31         1.22 o                         
   1  14   4          1.10          0.76         0.48 o                         
   2  14   4        275.94        275.71         3.87 o                         
   3  14   4        181.62        183.81         3.21 o                         
   4  14   4          4.99          4.10         1.56 o                         
  -4  15   4          0.74          0.89         1.32 o                         
  -3  15   4          5.67          5.99         1.04 o                         
  -2  15   4         26.27         24.50         1.55 o                         
  -1  15   4          4.52          4.42         0.98 o                         
   0  15   4         14.61         12.97         1.17 o                         
   1  15   4         82.79         86.20         2.97 o                         
   2  15   4        116.14        117.49         2.42 o                         
   3  15   4          0.00         -0.20         0.72 o                         
   4  15   4          0.04         -1.16         1.16 o                         
  -4  16   4          2.68          2.61         2.49 o                         
  -3  16   4         17.56         18.84         1.69 o                         
  -2  16   4         22.13         22.03         1.58 o                         
  -1  16   4         68.91         70.93         2.81 o                         
   0  16   4         67.72         65.56         2.67 o                         
   1  16   4          7.68          7.80         0.94 o                         
   2  16   4         29.16         31.46         1.86 o                         
   3  16   4          0.23         -0.36         0.64 o                         
   4  16   4          1.13          0.46         2.17 o                         
  -3  17   4          1.58          0.73         0.86 o                         
  -2  17   4         34.20         34.45         1.95 o                         
  -1  17   4         10.34         12.80         2.65 o                         
   0  17   4          0.44         -0.56         1.15 o                         
   1  17   4         16.19         19.02         1.80 o                         
   2  17   4          0.60          0.09         0.63 o                         
   3  17   4          0.00         -0.39         0.69 o                         
  -3  18   4         20.65         20.88         1.84 o                         
  -2  18   4          2.13          1.44         1.64 o                         
  -1  18   4         77.84         84.36         5.53 o                         
   0  18   4         54.78         57.94         4.37 o                         
   1  18   4          0.79          1.59         0.91 o                         
   2  18   4         12.84         10.91         1.24 o                         
   3  18   4          0.08          0.72         1.23 o                         
  -3  19   4         11.54         11.93         2.57 o                         
  -2  19   4          1.02          0.69         1.87 o                         
  -1  19   4          0.12         -0.34         1.57 o                         
   0  19   4         82.58         86.30         5.55 o                         
   1  19   4          5.16          2.85         1.71 o                         
   2  19   4          0.07         -1.07         1.13 o                         
   3  19   4          2.06          3.74         1.64 o                         
  -2  20   4          0.02          0.05         1.80 o                         
  -1  20   4          0.04         -0.06         1.68 o                         
   0  20   4          4.22          1.86         1.90 o                         
   1  20   4          7.04          5.84         2.33 o                         
   2  20   4          0.31         -0.53         1.21 o                         
  -2  21   4         50.79         52.00         5.32 o                         
  -1  21   4          9.10          7.76         2.70 o                         
   0  21   4          5.75          2.47         1.89 o                         
   1  21   4          3.95          4.67         2.14 o                         
   2  21   4          0.98          0.27         1.41 o                         
  -1  22   4         25.13         27.72         4.37 o                         
   0  22   4         26.19         29.08         4.25 o                         
   1  22   4          0.53          1.49         2.04 o                         
   0  23   4          1.79          3.05         2.26 o                         
  -5   1   5         10.75         11.27         0.85 o                         
  -4   1   5         71.51         72.33         2.12 o                         
  -3   1   5         35.43         35.48         0.95 o                         
  -2   1   5         94.73         99.76         1.08 o                         
  -1   1   5         20.92         26.30         0.71 o                         
   0   1   5        129.22        115.82         1.86 o                         
   1   1   5          9.12          6.83         0.45 o                         
   2   1   5          1.23          2.15         0.25 o                         
   3   1   5         78.38         82.81         1.36 o                         
   4   1   5        167.87        168.81         3.21 o                         
   5   1   5          0.19         -0.16         0.64 o                         
  -5   2   5         90.29         90.02         2.02 o                         
  -4   2   5         33.38         32.68         0.95 o                         
  -3   2   5          7.54          8.53         0.50 o                         
  -2   2   5        151.74        165.26         1.81 o                         
  -1   2   5        149.11        164.74         1.79 o                         
   0   2   5        295.95        294.22         5.43 o                         
   1   2   5         41.22         38.66         0.93 o                         
   2   2   5          4.45          4.49         0.52 o                         
   3   2   5        124.96        130.71         1.69 o                         
   4   2   5          0.17          0.38         0.56 o                         
   5   2   5         16.29         13.52         1.21 o                         
  -5   3   5         14.65         12.87         0.92 o                         
  -4   3   5          5.55          5.39         0.51 o                         
  -3   3   5         13.95         13.37         0.59 o                         
  -2   3   5         18.67         17.40         0.79 o                         
  -1   3   5         59.68         62.00         1.07 o                         
   0   3   5        253.58        252.28         2.18 o                         
   1   3   5        140.58        137.69         1.41 o                         
   2   3   5         15.93         14.42         0.71 o                         
   3   3   5          1.50          1.02         0.36 o                         
   4   3   5         17.84         16.84         0.80 o                         
   5   3   5          0.42         -0.56         1.92 o                         
  -5   4   5          0.18         -0.65         0.70 o                         
  -4   4   5          6.20          5.70         0.60 o                         
  -3   4   5         22.56         24.81         0.78 o                         
  -1   4   5        107.44        108.95         1.19 o                         
   0   4   5         98.81         90.16         0.99 o                         
   1   4   5          5.49          6.57         0.37 o                         
   3   4   5          0.98          0.20         0.33 o                         
   4   4   5          1.26          1.22         0.52 o                         
   5   4   5          0.30          0.22         1.98 o                         
  -5   5   5         24.82         23.31         4.20 o                         
  -4   5   5         61.49         58.93         1.74 o                         
  -3   5   5         92.12         90.52         1.45 o                         
  -1   5   5        341.58        360.35         2.74 o                         
   0   5   5        255.11        264.34         2.15 o                         
   1   5   5        258.04        269.51         3.67 o                         
   2   5   5        138.28        132.86         7.78 o                         
   3   5   5          7.55          7.98         0.78 o                         
   4   5   5          2.29          1.86         0.49 o                         
   5   5   5         57.58         61.71         3.48 o                         
  -5   6   5          1.31          1.59         1.15 o                         
  -4   6   5         23.10         23.63         1.00 o                         
  -3   6   5        602.91        593.64         6.57 o                         
  -2   6   5        117.76        111.45         2.12 o                         
  -1   6   5         86.54         74.62         0.94 o                         
   0   6   5         23.40         22.65         0.51 o                         
   1   6   5          0.01         -0.01         0.16 o                         
   2   6   5         96.64         98.44         2.01 o                         
   3   6   5          1.65          1.66         0.42 o                         
   4   6   5         34.47         35.84         1.43 o                         
   5   6   5          1.64          1.19         1.36 o                         
  -5   7   5         26.00         24.16         2.25 o                         
  -4   7   5         20.88         22.52         1.01 o                         
  -3   7   5        381.59        388.93         5.82 o                         
  -2   7   5         79.09         71.93         1.50 o                         
  -1   7   5        274.41        287.45         2.37 o                         
   0   7   5         36.45         47.40         0.76 o                         
   1   7   5        276.34        278.07         2.52 o                         
   2   7   5         36.05         35.68         1.06 o                         
   3   7   5          0.25          0.06         0.36 o                         
   4   7   5         26.52         27.30         1.63 o                         
   5   7   5          0.87          2.67         1.48 o                         
  -5   8   5          2.21          3.32         1.27 o                         
  -4   8   5        338.08        327.96         4.83 o                         
  -3   8   5         15.65         14.86         1.14 o                         
  -2   8   5        146.36        147.74         2.34 o                         
  -1   8   5         61.30         68.08         1.13 o                         
   0   8   5        100.44        106.26         1.23 o                         
   1   8   5        302.26        313.10         3.58 o                         
   2   8   5          2.76          3.26         0.50 o                         
   3   8   5          2.34          1.52         0.50 o                         
   4   8   5         19.35         20.57         1.04 o                         
   5   8   5         12.30         12.07         2.06 o                         
  -5   9   5          0.10         -0.72         0.97 o                         
  -4   9   5          5.36          4.26         0.86 o                         
  -3   9   5         40.37         41.97         1.68 o                         
  -2   9   5          1.66          2.58         0.47 o                         
  -1   9   5          0.02         -0.01         0.24 o                         
   0   9   5        344.43        356.28         3.05 o                         
   1   9   5         63.42         62.31         2.18 o                         
   2   9   5         19.72         21.32         1.06 o                         
   3   9   5         17.78         18.67         1.00 o                         
   4   9   5         18.83         18.27         1.07 o                         
   5   9   5         10.26          9.71         1.96 o                         
  -4  10   5          0.92          0.06         0.66 o                         
  -3  10   5          9.82          8.25         0.96 o                         
  -2  10   5        104.10         98.87         2.44 o                         
  -1  10   5        162.52        170.08         2.26 o                         
   0  10   5          5.69          2.73         0.31 o                         
   1  10   5         37.74         39.43         1.42 o                         
   2  10   5         14.10         13.87         1.03 o                         
   3  10   5          7.21          6.84         0.73 o                         
   4  10   5          2.50          2.44         0.65 o                         
  -4  11   5         10.69          9.07         1.29 o                         
  -3  11   5          0.00          0.85         0.57 o                         
  -2  11   5          6.71          8.86         0.93 o                         
  -1  11   5         13.16         13.38         0.79 o                         
   0  11   5         38.92         51.32         0.93 o                         
   1  11   5         20.41         22.20         0.96 o                         
   2  11   5         91.54         90.61         1.91 o                         
   3  11   5         58.24         56.54         1.63 o                         
   4  11   5         18.98         17.45         1.14 o                         
  -4  12   5         36.25         38.76         1.99 o                         
  -3  12   5          0.00         -0.18         0.63 o                         
  -2  12   5         84.06         74.40         2.23 o                         
  -1  12   5        295.39        231.93         3.27 o                         
   0  12   5          5.15          6.07         0.50 o                         
   1  12   5         23.64         20.30         1.23 o                         
   2  12   5        245.17        252.33         3.56 o                         
   3  12   5          4.52          5.61         0.83 o                         
   4  12   5        156.91        148.16         3.46 o                         
  -4  13   5          0.02         -0.11         1.15 o                         
  -3  13   5          4.41          3.91         1.28 o                         
  -2  13   5        218.99        197.10         5.23 o                         
  -1  13   5          0.49          2.61         0.52 o                         
   0  13   5        293.42        239.28         5.06 o                         
   1  13   5          5.41          5.26         0.65 o                         
   2  13   5        231.52        228.97         3.42 o                         
   3  13   5        725.50        719.44         7.89 o                         
   4  13   5         11.73         14.53         2.15 o                         
  -4  14   5         30.79         30.78         2.79 o                         
  -3  14   5          3.85          5.60         1.00 o                         
  -2  14   5          1.92          2.02         0.69 o                         
  -1  14   5        242.83        203.53         3.84 o                         
   0  14   5          3.03          2.51         0.86 o                         
   1  14   5         59.73         51.94         1.51 o                         
   2  14   5        136.33        138.26         2.61 o                         
   3  14   5         53.45         57.62         1.84 o                         
   4  14   5         95.45         94.02         4.39 o                         
  -4  15   5          7.45          6.02         1.60 o                         
  -3  15   5          0.22          0.30         0.75 o                         
  -2  15   5          0.38          1.85         0.72 o                         
  -1  15   5         10.75         14.16         1.18 o                         
   0  15   5          0.06          0.55         0.79 o                         
   1  15   5         16.93         16.61         1.23 o                         
   2  15   5         39.27         40.18         1.50 o                         
   3  15   5         13.46         10.23         1.04 o                         
   4  15   5         29.56         24.39         2.74 o                         
  -3  16   5          5.17          4.95         1.09 o                         
  -2  16   5         50.85         44.03         1.97 o                         
  -1  16   5         11.71         11.78         2.40 o                         
   0  16   5         18.83         17.73         1.66 o                         
   1  16   5         26.04         24.42         1.76 o                         
   2  16   5          2.62          3.69         0.75 o                         
   3  16   5          0.34         -0.85         0.85 o                         
  -3  17   5          0.19          0.38         0.88 o                         
  -2  17   5          6.46         10.18         1.62 o                         
  -1  17   5         20.64         19.66         3.09 o                         
   0  17   5        104.54        105.84         5.71 o                         
   1  17   5         22.97         23.95         1.80 o                         
   2  17   5          2.49          0.47         0.93 o                         
   3  17   5          1.27          0.09         0.90 o                         
  -3  18   5         82.04         95.72         4.26 o                         
  -2  18   5          0.93          2.24         1.24 o                         
  -1  18   5          0.26          0.02         1.48 o                         
   0  18   5          0.71          1.11         1.57 o                         
   1  18   5        112.74        133.34         4.39 o                         
   2  18   5          0.93          0.48         0.85 o                         
   3  18   5          4.74          4.14         1.87 o                         
  -3  19   5        138.19        147.67         5.37 o                         
  -2  19   5        234.89        256.43        11.22 o                         
  -1  19   5         66.41         71.28         5.36 o                         
   0  19   5          3.37          6.39         2.16 o                         
   1  19   5        147.93        158.95         4.90 o                         
   2  19   5         36.98         38.66         2.45 o                         
   3  19   5          3.24          1.38         2.47 o                         
  -2  20   5        231.10        246.42        11.20 o                         
  -1  20   5         17.47         15.52         3.31 o                         
   0  20   5         78.09         97.29         6.13 o                         
   1  20   5         22.21         25.03         3.54 o                         
   2  20   5         66.66         67.44         3.05 o                         
  -2  21   5         23.35         27.55         4.48 o                         
  -1  21   5          0.36         -0.23         1.81 o                         
   0  21   5         12.56         17.13         3.26 o                         
   1  21   5         37.22         43.58         4.34 o                         
   2  21   5         32.33         26.90         3.75 o                         
  -1  22   5          8.06          7.45         2.71 o                         
   0  22   5         17.92         17.21         3.38 o                         
   1  22   5          7.81          7.53         2.61 o                         
  -4   0   6        113.60        102.33         2.68 o                         
  -3   0   6         16.40         13.31         1.02 o                         
  -2   0   6        116.65         84.01         3.13 o                         
  -1   0   6       1210.55       1320.60        18.33 o                         
   0   0   6       2044.90       2100.27        21.12 o                         
   1   0   6        425.76        438.66         4.23 o                         
   3   0   6       1297.17       1365.13        15.57 o                         
   4   0   6        448.45        436.46         9.05 o                         
   5   0   6        169.26        178.01         9.88 o                         
  -5   1   6         50.22         46.53         3.44 o                         
  -4   1   6         64.34         63.28         2.63 o                         
  -3   1   6         89.98         82.41         1.56 o                         
  -2   1   6          8.55          7.72         0.66 o                         
  -1   1   6        849.15        906.29        10.87 o                         
   0   1   6        740.45        793.95         5.70 o                         
   1   1   6        579.04        587.17         4.17 o                         
   3   1   6        392.92        405.26         3.79 o                         
   4   1   6        346.51        325.61         6.23 o                         
   5   1   6         28.55         35.57         2.40 o                         
  -5   2   6         15.15         12.25         2.18 o                         
  -4   2   6          3.60          2.99         0.51 o                         
  -3   2   6          0.02         -0.09         0.31 o                         
  -1   2   6          0.69          4.53         0.26 o                         
   0   2   6          8.48         11.82         0.46 o                         
   1   2   6        272.54        258.90         2.13 o                         
   3   2   6         33.20         33.50         2.04 o                         
   4   2   6         87.59         83.24         1.94 o                         
   5   2   6         33.03         33.73         2.25 o                         
  -5   3   6         14.34         12.58         2.28 o                         
  -4   3   6          0.05          0.12         0.40 o                         
  -3   3   6        110.91        106.40         1.71 o                         
  -1   3   6        832.04        804.77         5.83 o                         
   0   3   6         56.11         51.63         0.99 o                         
   1   3   6          1.63          0.53         0.20 o                         
   2   3   6        269.49        283.32         7.31 o                         
   3   3   6         16.69         18.75         0.79 o                         
   4   3   6          2.05          0.63         0.65 o                         
   5   3   6          0.48          0.68         2.04 o                         
  -5   4   6          5.88          4.48         1.73 o                         
  -4   4   6         41.91         39.64         1.55 o                         
  -3   4   6          9.88          9.92         0.59 o                         
  -2   4   6          0.66          0.45         0.37 o                         
  -1   4   6         26.39         31.70         0.66 o                         
   0   4   6          0.04          1.25         0.20 o                         
   1   4   6        732.21        723.79         5.08 o                         
   2   4   6          2.33          2.45         0.34 o                         
   3   4   6         39.86         42.75         1.19 o                         
   4   4   6         20.16         21.63         0.99 o                         
   5   4   6          6.25         10.38         4.74 o                         
  -5   5   6          5.47          6.52         1.98 o                         
  -4   5   6         66.68         64.81         1.62 o                         
  -3   5   6        248.66        247.43         2.95 o                         
  -2   5   6        452.34        430.20         4.82 o                         
  -1   5   6         12.29         10.62         0.44 o                         
   0   5   6         92.23        101.48         1.14 o                         
   1   5   6        406.84        437.80         3.65 o                         
   2   5   6         72.98         73.07         1.45 o                         
   3   5   6         29.10         32.48         1.06 o                         
   4   5   6          0.86          0.89         0.50 o                         
   5   5   6          2.83          8.28         4.79 o                         
  -5   6   6          0.12         -0.45         1.45 o                         
  -4   6   6         21.53         21.08         1.07 o                         
  -3   6   6       1198.16       1174.29         9.50 o                         
  -2   6   6          6.78          5.49         0.45 o                         
  -1   6   6       1464.77       1345.18        11.47 o                         
   0   6   6        142.12        154.50         1.53 o                         
   1   6   6         16.37         14.10         1.09 o                         
   2   6   6        664.07        701.82         6.90 o                         
   3   6   6          0.04          0.29         0.39 o                         
   4   6   6          6.78          6.10         0.68 o                         
   5   6   6         35.29         37.03         5.60 o                         
  -5   7   6         12.52         15.82         2.49 o                         
  -4   7   6         17.49         18.46         1.35 o                         
  -3   7   6         55.24         57.45         1.25 o                         
  -2   7   6       2923.62       2864.55        21.14 o                         
  -1   7   6          2.35          3.67         0.39 o                         
   0   7   6        108.68        104.17         1.22 o                         
   1   7   6        491.87        528.00         6.75 o                         
   2   7   6         10.42          9.97         0.71 o                         
   3   7   6         64.24         67.15         1.58 o                         
   4   7   6         20.38         18.32         1.32 o                         
   5   7   6          0.60         -0.81         1.25 o                         
  -5   8   6          5.80          6.00         1.45 o                         
  -4   8   6          0.01         -0.19         0.44 o                         
  -3   8   6        181.74        179.47         2.69 o                         
  -2   8   6         66.74         61.95         1.22 o                         
  -1   8   6         11.59         10.19         0.54 o                         
   0   8   6         90.06         86.37         1.18 o                         
   1   8   6          1.09          1.14         0.38 o                         
   2   8   6        334.63        344.92         4.11 o                         
   3   8   6         20.68         20.51         1.01 o                         
   4   8   6          1.44          2.76         0.84 o                         
   5   8   6         12.41         12.73         3.17 o                         
  -4   9   6          1.32          1.61         0.55 o                         
  -3   9   6         23.00         24.43         1.06 o                         
  -2   9   6          0.41          0.33         0.43 o                         
  -1   9   6         89.67         91.20         1.42 o                         
   0   9   6        353.87        361.00         3.13 o                         
   1   9   6          0.26          0.03         0.54 o                         
   2   9   6          0.80          1.27         0.48 o                         
   3   9   6          1.27          1.90         0.54 o                         
   4   9   6          4.03          3.95         0.69 o                         
  -4  10   6         29.18         29.07         1.67 o                         
  -3  10   6          0.45          0.48         0.43 o                         
  -2  10   6          0.35          0.08         0.30 o                         
  -1  10   6         27.54         22.29         0.77 o                         
   0  10   6          0.06          0.06         0.24 o                         
   1  10   6          7.48         10.85         0.76 o                         
   2  10   6         70.60         72.90         1.69 o                         
   3  10   6         39.64         40.67         1.40 o                         
   4  10   6          0.07          0.27         0.70 o                         
  -4  11   6         14.69         15.72         1.06 o                         
  -3  11   6          8.89          9.20         0.78 o                         
  -2  11   6         33.96         26.74         1.09 o                         
  -1  11   6         63.28         55.88         1.16 o                         
   0  11   6         68.80         72.40         1.31 o                         
   1  11   6         37.68         33.37         1.15 o                         
   2  11   6         64.09         67.49         1.70 o                         
   3  11   6         15.13         14.42         1.01 o                         
   4  11   6         55.07         49.45         1.70 o                         
  -4  12   6        115.55        118.95         3.57 o                         
  -3  12   6          0.00         -0.32         0.43 o                         
  -2  12   6         32.64         34.62         1.19 o                         
  -1  12   6          0.00          2.25         0.40 o                         
   0  12   6        223.03        199.90         5.10 o                         
   1  12   6         17.21         15.26         0.98 o                         
   2  12   6          0.27          0.10         0.49 o                         
   3  12   6         33.16         29.61         2.16 o                         
   4  12   6          2.17          3.15         1.36 o                         
  -4  13   6         10.75         14.44         1.59 o                         
  -3  13   6         23.49         23.55         1.24 o                         
  -2  13   6          0.84          0.39         0.43 o                         
  -1  13   6        113.59         91.43         1.59 o                         
   0  13   6         91.29         72.40         2.69 o                         
   1  13   6        166.46        157.66         2.61 o                         
   2  13   6         61.42         61.27         1.73 o                         
   3  13   6         80.60         79.47         2.12 o                         
   4  13   6        138.13        135.56         4.46 o                         
  -4  14   6          5.03          4.38         1.25 o                         
  -3  14   6          2.70          3.09         0.66 o                         
  -2  14   6         43.74         47.95         1.46 o                         
  -1  14   6         54.97         49.01         1.53 o                         
   0  14   6         58.02         48.30         2.32 o                         
   1  14   6          0.65          0.25         0.61 o                         
   2  14   6          0.20          0.23         0.74 o                         
   3  14   6         50.23         47.53         1.97 o                         
   4  14   6        166.28        161.34         5.76 o                         
  -4  15   6         60.41         72.67         6.27 o                         
  -3  15   6          0.01         -0.11         0.56 o                         
  -2  15   6          5.91          7.63         0.78 o                         
  -1  15   6         11.73         10.33         0.90 o                         
   0  15   6         23.03         20.65         2.49 o                         
   1  15   6          4.11          2.41         0.74 o                         
   2  15   6         52.28         52.45         1.72 o                         
   3  15   6         83.55         80.00         3.48 o                         
   4  15   6          1.83          1.65         2.39 o                         
  -3  16   6         14.38         13.50         1.09 o                         
  -2  16   6         16.18         13.62         1.02 o                         
  -1  16   6         20.18         16.39         2.85 o                         
   0  16   6         64.65         71.95         7.51 o                         
   1  16   6         24.69         23.31         1.76 o                         
   2  16   6          0.45          0.27         0.65 o                         
   3  16   6         31.99         33.66         2.07 o                         
  -3  17   6         34.33         41.56         1.96 o                         
  -2  17   6          1.60          0.96         0.68 o                         
  -1  17   6         48.66         46.43         4.10 o                         
   0  17   6          9.26         11.33         2.44 o                         
   1  17   6          1.51          0.87         1.11 o                         
   2  17   6         12.47         12.91         1.34 o                         
   3  17   6          4.21          0.62         2.09 o                         
  -3  18   6         34.30         35.39         2.38 o                         
  -2  18   6         28.62         32.82         2.67 o                         
  -1  18   6         14.08         13.64         2.85 o                         
   0  18   6         25.20         23.24         3.33 o                         
   1  18   6         45.69         49.12         2.86 o                         
   2  18   6          0.02         -1.20         1.34 o                         
   3  18   6         12.60         10.69         5.09 o                         
  -2  19   6         24.79         28.21         4.39 o                         
  -1  19   6          0.09          0.53         1.76 o                         
   0  19   6          0.25         -0.22         1.47 o                         
   1  19   6         30.17         32.10         2.64 o                         
   2  19   6          4.69          5.12         2.21 o                         
  -2  20   6         20.49         22.55         4.16 o                         
  -1  20   6          4.30          4.00         2.15 o                         
   0  20   6          1.06          0.15         1.64 o                         
   1  20   6          9.68          8.42         2.60 o                         
   2  20   6          6.84          4.15         1.72 o                         
  -1  21   6         41.22         49.12         5.08 o                         
   0  21   6          9.69          9.80         2.82 o                         
   1  21   6          2.55          0.57         2.00 o                         
   0  22   6         34.55         34.46         4.57 o                         
  -5   1   7         24.64         22.96         2.77 o                         
  -4   1   7         24.14         26.38         1.10 o                         
  -3   1   7        116.66        111.12         1.94 o                         
  -2   1   7         17.30         19.55         0.80 o                         
  -1   1   7        199.31        209.62         1.84 o                         
   0   1   7         82.71         84.30         1.02 o                         
   1   1   7         71.61         66.98         0.87 o                         
   2   1   7          3.30          3.82         0.37 o                         
   3   1   7          3.24          3.35         0.43 o                         
   4   1   7         22.80         22.25         1.06 o                         
   5   1   7         74.76         81.02         3.15 o                         
  -5   2   7          9.60         10.07         2.16 o                         
  -4   2   7        138.67        131.54         3.61 o                         
  -3   2   7         86.55         84.13         1.67 o                         
  -2   2   7          6.02          7.09         0.49 o                         
  -1   2   7        116.72        124.02         1.28 o                         
   0   2   7        149.55        157.79         1.62 o                         
   1   2   7        157.01        152.18         1.51 o                         
   2   2   7          6.21          5.12         0.70 o                         
   3   2   7          5.40          5.51         0.53 o                         
   4   2   7         60.04         60.67         1.58 o                         
   5   2   7          1.43         11.15         1.53 o                         
  -5   3   7          2.03          4.97         1.86 o                         
  -4   3   7         39.65         39.20         1.38 o                         
  -3   3   7          0.51          0.63         0.38 o                         
  -2   3   7         26.69         27.73         1.44 o                         
  -1   3   7         10.04         10.12         0.44 o                         
   0   3   7         22.14         20.97         0.61 o                         
   1   3   7         41.45         42.97         0.80 o                         
   2   3   7         52.85         54.55         1.14 o                         
   3   3   7         11.92         12.10         0.75 o                         
   4   3   7          5.84          4.98         1.01 o                         
   5   3   7         16.00         16.86         5.27 o                         
  -5   4   7          1.68          1.40         1.58 o                         
  -4   4   7         10.34          9.54         0.86 o                         
  -3   4   7          0.20         -0.50         0.58 o                         
  -2   4   7          6.03          5.35         0.47 o                         
  -1   4   7          0.33          0.25         0.24 o                         
   0   4   7         56.38         56.95         0.85 o                         
   1   4   7         73.33         67.68         1.13 o                         
   2   4   7          3.21          2.99         0.40 o                         
   3   4   7         28.17         28.20         1.04 o                         
   4   4   7          1.00          1.37         0.78 o                         
   5   4   7          0.17          0.63         2.05 o                         
  -5   5   7          0.19          0.65         1.49 o                         
  -4   5   7         38.75         38.15         1.45 o                         
  -3   5   7         38.15         37.39         1.09 o                         
  -2   5   7         18.75         18.53         0.93 o                         
  -1   5   7        105.53         91.63         1.47 o                         
   0   5   7        138.88        140.66         1.47 o                         
   1   5   7         42.67         39.50         0.97 o                         
   2   5   7         46.85         51.45         1.29 o                         
   3   5   7         88.10         88.51         1.79 o                         
   4   5   7          6.38          5.56         0.68 o                         
   5   5   7          0.05         -1.12         2.01 o                         
  -5   6   7         15.25         12.27         2.39 o                         
  -4   6   7          0.77          0.94         0.56 o                         
  -3   6   7         33.11         32.11         0.97 o                         
  -2   6   7        700.41        674.94         6.39 o                         
  -1   6   7        321.77        294.46         3.22 o                         
   0   6   7         56.75         48.20         0.82 o                         
   1   6   7         15.41         15.16         1.21 o                         
   2   6   7         13.58         17.10         0.86 o                         
   3   6   7         18.84         17.29         0.95 o                         
   4   6   7          0.75          1.70         0.55 o                         
   5   6   7         11.01         18.69         2.75 o                         
  -5   7   7         13.82         13.16         2.54 o                         
  -4   7   7         25.06         24.17         1.18 o                         
  -3   7   7         17.81         18.62         0.83 o                         
  -2   7   7        558.22        551.32         5.48 o                         
  -1   7   7         96.41         83.53         1.47 o                         
   0   7   7        225.82        220.60         2.06 o                         
   1   7   7          0.15          0.19         0.23 o                         
   2   7   7         80.30         76.03         1.64 o                         
   3   7   7         16.45         15.40         0.94 o                         
   4   7   7          1.75          1.58         0.71 o                         
   5   7   7          6.44         16.71         2.93 o                         
  -4   8   7          5.96          6.69         0.78 o                         
  -3   8   7        382.72        369.01         4.40 o                         
  -2   8   7         58.12         55.24         1.18 o                         
  -1   8   7        178.64        175.13         2.32 o                         
   0   8   7          2.08          2.70         0.30 o                         
   1   8   7         22.82         23.31         0.93 o                         
   2   8   7         94.74         95.08         1.89 o                         
   3   8   7         13.35         11.71         0.88 o                         
   4   8   7          0.59          1.15         0.79 o                         
  -4   9   7          4.44          3.69         0.68 o                         
  -3   9   7         25.16         28.60         1.16 o                         
  -2   9   7         31.26         29.30         0.91 o                         
  -1   9   7          2.31          2.80         0.48 o                         
   0   9   7          0.26          0.34         0.29 o                         
   1   9   7        182.63        181.76         2.65 o                         
   2   9   7         14.72         13.92         0.89 o                         
   3   9   7          0.85          0.31         0.48 o                         
   4   9   7         20.11         19.52         1.70 o                         
  -4  10   7          3.05          2.16         0.61 o                         
  -3  10   7          1.31          1.05         0.49 o                         
  -2  10   7         27.43         27.64         0.91 o                         
  -1  10   7        102.76         98.68         1.72 o                         
   0  10   7         93.07         94.00         1.63 o                         
   1  10   7          1.33          0.32         0.42 o                         
   2  10   7          1.39          0.45         0.49 o                         
   3  10   7         14.96         14.88         1.03 o                         
   4  10   7          6.87          5.46         0.83 o                         
  -4  11   7         39.34         43.44         2.23 o                         
  -3  11   7          2.70          2.82         0.60 o                         
  -2  11   7          2.42          2.29         0.49 o                         
  -1  11   7          6.68          8.25         0.63 o                         
   0  11   7          1.26          1.74         0.56 o                         
   1  11   7          4.99          5.96         0.65 o                         
   2  11   7          6.28          5.98         1.10 o                         
   3  11   7         45.42         45.44         1.57 o                         
   4  11   7         30.14         28.06         2.38 o                         
  -4  12   7         10.56         10.04         1.42 o                         
  -3  12   7         75.02         80.18         1.95 o                         
  -2  12   7          2.40          2.26         0.52 o                         
  -1  12   7         42.81         39.14         1.16 o                         
   0  12   7        245.54        197.72         4.86 o                         
   1  12   7          1.07          0.52         0.48 o                         
   2  12   7         26.41         24.57         1.41 o                         
   3  12   7         95.37         96.25         2.28 o                         
   4  12   7         25.91         21.82         4.10 o                         
  -4  13   7         42.18         44.33         2.37 o                         
  -3  13   7          1.80          1.12         0.57 o                         
  -2  13   7         12.36         15.36         0.96 o                         
  -1  13   7        199.04        177.29         2.94 o                         
   0  13   7         20.67         23.27         2.50 o                         
   1  13   7        262.51        232.05         3.87 o                         
   2  13   7          0.89          0.33         0.55 o                         
   3  13   7         67.69         67.82         1.99 o                         
   4  13   7        278.71        278.26         6.54 o                         
  -4  14   7         25.96         27.02         2.15 o                         
  -3  14   7         56.21         60.06         1.78 o                         
  -2  14   7         19.48         24.21         1.21 o                         
  -1  14   7          0.01         -0.10         0.46 o                         
   0  14   7        178.84        151.03         4.17 o                         
   1  14   7          0.57         -0.48         0.61 o                         
   2  14   7         54.38         50.81         1.67 o                         
   3  14   7         34.69         29.48         2.34 o                         
   4  14   7          6.26          3.47         5.59 o                         
  -3  15   7         18.17         18.63         1.23 o                         
  -2  15   7          0.01          0.50         0.52 o                         
  -1  15   7         15.17         16.73         2.73 o                         
   0  15   7          2.48          2.60         1.46 o                         
   1  15   7          0.43         -0.29         1.06 o                         
   2  15   7         15.32         12.83         1.08 o                         
   3  15   7         18.29         18.10         1.31 o                         
  -3  16   7         45.59         48.31         1.97 o                         
  -2  16   7         10.82         12.66         1.14 o                         
  -1  16   7         34.37         31.49         3.90 o                         
   0  16   7         28.68         31.60         2.65 o                         
   1  16   7          2.26          0.40         1.09 o                         
   2  16   7          6.65          5.95         1.11 o                         
   3  16   7          2.85          2.81         1.47 o                         
  -3  17   7          6.06          3.88         1.16 o                         
  -2  17   7          7.04         10.24         1.08 o                         
  -1  17   7          5.07          6.86         2.19 o                         
   0  17   7         13.54          9.80         1.51 o                         
   1  17   7         69.77         70.43         3.31 o                         
   2  17   7         21.10         19.37         1.95 o                         
   3  17   7          0.01         -1.64         2.13 o                         
  -3  18   7         26.11         29.13         2.18 o                         
  -2  18   7         30.71         35.32         4.67 o                         
  -1  18   7         27.60         28.61         3.85 o                         
   0  18   7          3.02          3.26         2.00 o                         
   1  18   7          0.36          0.90         1.21 o                         
   2  18   7         87.62         96.91         4.26 o                         
  -2  19   7        270.08        292.33        12.35 o                         
  -1  19   7        229.64        234.88        10.27 o                         
   0  19   7        102.16        103.92         6.26 o                         
   1  19   7          0.12          1.27         1.35 o                         
   2  19   7         55.50         57.50         3.96 o                         
  -2  20   7        248.56        283.18        12.45 o                         
  -1  20   7        411.00        417.77        15.02 o                         
   0  20   7         43.21         43.71         4.39 o                         
   1  20   7         48.73         46.94         4.66 o                         
   2  20   7         24.50         24.89         2.73 o                         
  -1  21   7         18.74         25.36         4.19 o                         
   0  21   7          1.06         -1.06         1.76 o                         
   1  21   7          4.10          3.29         2.38 o                         
  -5   0   8         35.33         32.50         3.20 o                         
  -4   0   8          0.99          0.26         0.65 o                         
  -3   0   8        254.29        217.14         4.33 o                         
  -2   0   8          7.54          2.07         0.59 o                         
  -1   0   8         38.55         49.81         1.76 o                         
   0   0   8        935.66        998.36         9.73 o                         
   1   0   8        564.28        586.62         7.21 o                         
   2   0   8        306.23        323.83         5.13 o                         
   3   0   8         84.70         86.86         2.01 o                         
   4   0   8        218.91        222.96         7.79 o                         
   5   0   8        249.61        248.95        11.18 o                         
  -5   1   8          0.06          2.04         1.57 o                         
  -4   1   8         88.22         81.87         1.84 o                         
  -3   1   8         61.02         52.08         1.37 o                         
  -2   1   8        206.73        169.34         2.46 o                         
  -1   1   8         26.98         31.85         1.53 o                         
   0   1   8        243.62        262.75         2.28 o                         
   1   1   8        482.33        518.01         4.35 o                         
   2   1   8        220.88        230.01         2.37 o                         
   3   1   8         29.47         30.75         0.89 o                         
   4   1   8        136.10        127.93         2.52 o                         
   5   1   8         60.68         68.67         3.46 o                         
  -5   2   8          0.26          2.36         1.63 o                         
  -4   2   8          1.01          0.58         0.51 o                         
  -3   2   8         42.01         36.80         1.17 o                         
  -2   2   8          0.37         -0.25         0.27 o                         
  -1   2   8         53.67         52.83         1.10 o                         
   0   2   8          5.88          2.31         0.28 o                         
   1   2   8          7.77          6.47         0.43 o                         
   2   2   8         14.50         12.34         0.65 o                         
   3   2   8          1.01          1.68         0.44 o                         
   4   2   8         25.80         26.01         1.21 o                         
   5   2   8         69.76         73.96         3.07 o                         
  -5   3   8          1.78          1.14         1.61 o                         
  -4   3   8         40.35         38.21         1.30 o                         
  -3   3   8          0.82          0.82         0.42 o                         
  -2   3   8        173.43        170.84         2.62 o                         
  -1   3   8        132.48        135.88         1.89 o                         
   0   3   8        511.65        516.82         4.21 o                         
   1   3   8         10.83          9.59         0.56 o                         
   2   3   8          0.65          0.10         0.32 o                         
   3   3   8         58.37         59.00         1.46 o                         
   4   3   8          0.72          0.35         0.80 o                         
   5   3   8          0.01          4.58         2.56 o                         
  -5   4   8          7.44          7.88         2.18 o                         
  -4   4   8          6.98          7.96         0.76 o                         
  -3   4   8         41.24         37.87         1.19 o                         
  -2   4   8         15.99         15.21         0.76 o                         
  -1   4   8         31.25         25.50         0.82 o                         
   0   4   8          0.82          0.80         0.22 o                         
   1   4   8          0.55          0.46         0.28 o                         
   2   4   8        277.22        283.65         3.08 o                         
   3   4   8          3.83          4.15         0.59 o                         
   4   4   8         14.96         15.12         1.19 o                         
   5   4   8          6.60          9.41         2.97 o                         
  -5   5   8          8.09          5.83         2.10 o                         
  -4   5   8         35.11         35.00         1.47 o                         
  -3   5   8         16.17         14.99         0.88 o                         
  -2   5   8        524.68        502.50         5.08 o                         
  -1   5   8        411.75        377.08         3.94 o                         
   0   5   8          0.51          0.43         0.25 o                         
   1   5   8          1.88          3.78         0.40 o                         
   2   5   8         71.86         79.89         1.66 o                         
   3   5   8         49.84         51.09         1.59 o                         
   4   5   8         31.64         31.54         1.75 o                         
  -4   6   8          0.65          0.64         0.56 o                         
  -3   6   8          3.22          2.25         0.48 o                         
  -2   6   8       1059.67       1016.56         9.15 o                         
  -1   6   8        180.06        171.83         2.30 o                         
   0   6   8       1791.31       1726.98        11.49 o                         
   1   6   8         11.99         11.92         0.60 o                         
   2   6   8          0.64         -0.15         0.39 o                         
   3   6   8        229.89        235.26         3.36 o                         
   4   6   8          1.76          1.80         0.72 o                         
  -4   7   8         68.58         67.81         2.08 o                         
  -3   7   8          0.54         -0.21         0.39 o                         
  -2   7   8          8.18          9.11         0.66 o                         
  -1   7   8       3338.38       3208.29        25.95 o                         
   0   7   8         53.21         52.84         0.93 o                         
   1   7   8        168.77        171.32         2.15 o                         
   2   7   8        137.28        149.17         2.49 o                         
   3   7   8          8.24          7.92         0.77 o                         
   4   7   8         39.72         36.69         1.44 o                         
  -4   8   8          7.19          6.70         0.91 o                         
  -3   8   8          0.08          0.40         0.45 o                         
  -2   8   8        105.49        105.74         2.03 o                         
  -1   8   8         11.22         10.83         0.68 o                         
   0   8   8         77.13         75.85         1.32 o                         
   1   8   8         40.97         38.50         1.19 o                         
   2   8   8         16.15         17.04         0.97 o                         
   3   8   8        150.84        147.73         2.64 o                         
   4   8   8         15.24         13.96         1.20 o                         
  -4   9   8          0.09          0.96         0.66 o                         
  -3   9   8         30.21         30.25         1.35 o                         
  -2   9   8        108.62        105.50         1.90 o                         
  -1   9   8          0.87          1.28         0.40 o                         
   0   9   8         36.84         36.57         1.37 o                         
   1   9   8        146.21        157.53         2.49 o                         
   2   9   8          2.82          2.89         0.59 o                         
   3   9   8          7.49          8.06         1.05 o                         
   4   9   8          0.39          0.21         1.29 o                         
  -4  10   8          1.34          0.27         1.32 o                         
  -3  10   8         35.25         32.49         1.38 o                         
  -2  10   8          5.52          7.18         0.64 o                         
  -1  10   8          1.10          2.44         0.47 o                         
   0  10   8          2.24          2.49         1.04 o                         
   1  10   8         14.39         14.96         0.92 o                         
   2  10   8          9.26          9.92         0.85 o                         
   3  10   8         14.29         12.74         1.12 o                         
   4  10   8         17.57         18.29         1.99 o                         
  -4  11   8         75.80         70.93         4.47 o                         
  -3  11   8         33.84         33.11         1.53 o                         
  -2  11   8          8.52          8.11         0.70 o                         
  -1  11   8         16.55         13.10         0.79 o                         
   0  11   8         73.53         66.15         2.63 o                         
   1  11   8         24.18         23.39         1.11 o                         
   2  11   8         24.69         24.87         1.22 o                         
   3  11   8         27.55         27.79         1.36 o                         
   4  11   8          3.14          0.68         1.30 o                         
  -4  12   8          0.68          0.67         1.20 o                         
  -3  12   8        207.65        217.69         3.41 o                         
  -2  12   8          0.69          0.70         0.52 o                         
  -1  12   8         44.80         47.82         1.30 o                         
   0  12   8          0.06          2.03         0.91 o                         
   1  12   8        138.85        130.25         2.40 o                         
   2  12   8         26.43         24.52         1.45 o                         
   3  12   8          8.87          8.76         0.94 o                         
   4  12   8          2.78          1.41         1.36 o                         
  -4  13   8         52.80         49.46         5.26 o                         
  -3  13   8          7.97         10.37         0.93 o                         
  -2  13   8         47.92         51.21         1.70 o                         
  -1  13   8          0.37          0.04         0.45 o                         
   0  13   8         49.26         43.78         2.30 o                         
   1  13   8        104.32         95.29         2.74 o                         
   2  13   8        108.58        109.73         2.39 o                         
   3  13   8         23.45         22.47         1.37 o                         
   4  13   8         28.85         27.25         3.35 o                         
  -3  14   8          0.16          0.11         0.58 o                         
  -2  14   8          4.02          6.52         0.85 o                         
  -1  14   8         23.80         28.50         1.45 o                         
   0  14   8         54.29         48.15         2.48 o                         
   1  14   8          8.90          6.95         1.48 o                         
   2  14   8          5.74          4.83         0.82 o                         
   3  14   8          0.32          0.03         0.71 o                         
  -3  15   8         74.08         80.97         2.14 o                         
  -2  15   8          1.76          1.24         0.93 o                         
  -1  15   8          5.94          7.24         2.14 o                         
   0  15   8          1.45          0.05         0.91 o                         
   1  15   8         30.89         26.69         2.34 o                         
   2  15   8          1.83          1.24         1.63 o                         
   3  15   8         15.84         13.47         2.34 o                         
  -3  16   8          0.07         -0.85         0.85 o                         
  -2  16   8         29.59         33.20         1.91 o                         
  -1  16   8          6.51          4.88         2.00 o                         
   0  16   8         10.37          8.49         1.69 o                         
   1  16   8         50.44         56.36         3.02 o                         
   2  16   8          2.73          3.14         1.07 o                         
   3  16   8          5.43          4.69         3.31 o                         
  -3  17   8          1.74          2.12         1.33 o                         
  -2  17   8         40.27         55.64         5.07 o                         
  -1  17   8          2.54          3.68         1.86 o                         
   0  17   8         38.44         40.59         2.53 o                         
   1  17   8          2.35          3.59         1.42 o                         
   2  17   8          0.11         -0.75         2.92 o                         
   3  17   8          4.14          1.53         6.04 o                         
  -2  18   8         11.72         13.00         3.26 o                         
  -1  18   8         31.59         38.07         4.57 o                         
   0  18   8         32.77         28.07         3.84 o                         
   1  18   8          1.27         -0.39         2.02 o                         
   2  18   8         22.82         20.27         2.54 o                         
  -2  19   8         98.31        101.20         7.15 o                         
  -1  19   8         25.52         23.86         3.86 o                         
   0  19   8          0.39         -0.14         1.86 o                         
   1  19   8          3.81          1.49         1.42 o                         
   2  19   8          3.62          3.25         2.40 o                         
  -1  20   8          2.55          0.87         2.17 o                         
   0  20   8         14.41         14.30         3.14 o                         
   1  20   8          1.11         -1.15         1.98 o                         
   0  21   8         13.54         13.04         3.22 o                         
  -5   1   9         34.53         29.70         3.24 o                         
  -4   1   9         32.83         30.63         1.25 o                         
  -3   1   9         39.33         42.11         1.30 o                         
  -2   1   9        129.12        122.75         2.11 o                         
  -1   1   9          9.78         10.45         0.70 o                         
   0   1   9         97.44         97.36         1.26 o                         
   1   1   9         64.39         60.87         1.29 o                         
   2   1   9         21.04         21.77         0.82 o                         
   3   1   9          4.56          4.72         0.53 o                         
   4   1   9          3.42          3.11         0.60 o                         
  -5   2   9          3.68          1.45         1.66 o                         
  -4   2   9         27.95         28.70         1.25 o                         
  -3   2   9        177.60        162.31         3.13 o                         
  -2   2   9        115.38        106.67         1.95 o                         
  -1   2   9          6.44          7.53         0.55 o                         
   0   2   9         51.66         55.90         0.94 o                         
   1   2   9         64.13         67.79         1.35 o                         
   2   2   9         56.48         57.72         1.17 o                         
   3   2   9          0.36          0.89         0.44 o                         
   4   2   9          4.29          4.33         0.70 o                         
  -4   3   9          6.78          7.00         0.83 o                         
  -3   3   9         49.97         47.30         1.38 o                         
  -2   3   9          2.46          3.81         0.52 o                         
  -1   3   9         23.29         24.79         0.86 o                         
   0   3   9          0.02         -0.19         0.19 o                         
   1   3   9          5.85          4.46         0.42 o                         
   2   3   9          4.74          4.28         0.48 o                         
   3   3   9          9.90          9.45         0.77 o                         
   4   3   9          5.86          6.13         0.82 o                         
  -4   4   9          3.45          2.15         0.59 o                         
  -3   4   9         33.77         31.84         1.17 o                         
  -2   4   9          0.07          0.04         0.31 o                         
  -1   4   9          1.23          0.80         0.40 o                         
   0   4   9          4.77          5.31         0.51 o                         
   1   4   9         23.96         24.79         0.76 o                         
   2   4   9         19.90         21.28         0.97 o                         
   3   4   9          1.87          0.70         0.48 o                         
   4   4   9         18.63         17.61         1.07 o                         
  -4   5   9          1.68          1.44         0.64 o                         
  -3   5   9         49.53         47.87         1.42 o                         
  -2   5   9         12.89         13.50         0.77 o                         
  -1   5   9          1.10          0.17         0.34 o                         
   0   5   9          5.77          5.99         0.46 o                         
   1   5   9          9.02          8.63         0.57 o                         
   2   5   9          1.27          1.52         0.48 o                         
   3   5   9          4.18          4.99         0.66 o                         
   4   5   9         40.56         40.19         1.45 o                         
  -4   6   9         20.64         21.32         1.38 o                         
  -3   6   9          1.77          2.43         0.54 o                         
  -2   6   9         41.70         40.64         1.15 o                         
  -1   6   9        468.57        449.89         4.66 o                         
   0   6   9        420.58        406.43         3.57 o                         
   1   6   9         15.54         15.08         0.72 o                         
   2   6   9         13.52         13.71         0.87 o                         
   3   6   9         18.27         18.73         1.33 o                         
   4   6   9          1.80          2.17         0.94 o                         
  -4   7   9         36.67         41.56         3.87 o                         
  -3   7   9         15.69         16.67         1.01 o                         
  -2   7   9         16.26         16.32         0.87 o                         
  -1   7   9        514.93        505.41         5.14 o                         
   0   7   9         80.13         74.20         1.48 o                         
   1   7   9        155.18        154.81         2.09 o                         
   2   7   9          4.71          4.71         0.63 o                         
   3   7   9         21.74         20.37         1.14 o                         
   4   7   9          9.93          9.26         1.48 o                         
  -4   8   9          1.31          2.63         1.64 o                         
  -3   8   9         17.98         18.97         1.01 o                         
  -2   8   9        280.45        272.90         3.43 o                         
  -1   8   9         93.82         91.42         1.70 o                         
   0   8   9        140.65        135.41         2.70 o                         
   1   8   9          9.82          8.77         0.74 o                         
   2   8   9          5.40          4.00         0.64 o                         
   3   8   9         21.89         20.63         1.18 o                         
   4   8   9         10.20          7.50         1.50 o                         
  -4   9   9         19.09         13.63         2.48 o                         
  -3   9   9         12.30         11.88         1.00 o                         
  -2   9   9         39.41         39.55         1.21 o                         
  -1   9   9          9.07          6.97         0.62 o                         
   0   9   9          0.00          0.18         0.49 o                         
   1   9   9          1.94          2.52         0.56 o                         
   2   9   9         51.98         53.29         1.58 o                         
   3   9   9          4.55          3.58         0.72 o                         
   4   9   9          1.14          0.87         1.15 o                         
  -4  10   9         23.01         28.22         3.28 o                         
  -3  10   9         24.46         27.27         2.24 o                         
  -2  10   9          5.34          6.12         0.64 o                         
  -1  10   9         32.82         32.43         1.54 o                         
   0  10   9         54.28         51.92         1.70 o                         
   1  10   9         37.62         37.16         1.30 o                         
   2  10   9          0.24          0.22         0.52 o                         
   3  10   9          2.34          2.11         0.98 o                         
   4  10   9          9.90          9.53         1.69 o                         
  -4  11   9          0.21          0.11         1.46 o                         
  -3  11   9         33.20         37.25         1.56 o                         
  -2  11   9          2.90          2.62         0.53 o                         
  -1  11   9          4.45          5.45         0.71 o                         
   0  11   9         11.64         14.26         1.56 o                         
   1  11   9          0.43         -0.08         0.65 o                         
   2  11   9          0.20         -0.51         0.51 o                         
   3  11   9          0.03         -0.50         0.63 o                         
   4  11   9         11.07          9.96         1.72 o                         
  -4  12   9          0.21         -1.24         1.35 o                         
  -3  12   9          2.16          3.23         0.76 o                         
  -2  12   9         97.53        109.15         2.47 o                         
  -1  12   9         14.17         14.99         0.99 o                         
   0  12   9         13.11         13.17         1.55 o                         
   1  12   9        123.04        107.82         2.94 o                         
   2  12   9         11.99          8.87         0.92 o                         
   3  12   9         25.21         23.51         1.42 o                         
   4  12   9         33.39         31.21         6.46 o                         
  -3  13   9         44.90         49.88         2.78 o                         
  -2  13   9         11.67         13.06         1.07 o                         
  -1  13   9         20.51         23.93         1.44 o                         
   0  13   9        118.65        104.64         3.55 o                         
   1  13   9         39.82         32.86         4.36 o                         
   2  13   9        156.51        153.40         3.75 o                         
   3  13   9          1.58          0.71         0.74 o                         
  -3  14   9         41.72         44.82         1.83 o                         
  -2  14   9         72.70         86.72         2.69 o                         
  -1  14   9         37.57         40.19         2.24 o                         
   0  14   9          1.37          1.03         0.99 o                         
   1  14   9         82.03         69.32         4.04 o                         
   2  14   9          0.78         -0.63         1.20 o                         
   3  14   9         40.97         40.85         4.18 o                         
  -3  15   9          1.24          2.48         1.26 o                         
  -2  15   9         32.77         32.19         2.08 o                         
  -1  15   9          0.00         -1.22         1.33 o                         
   0  15   9         31.31         32.61         2.30 o                         
   1  15   9          0.24         -0.88         1.26 o                         
   2  15   9          0.15         -1.13         1.13 o                         
   3  15   9          6.26          6.00         1.89 o                         
  -3  16   9          6.83          9.33         1.90 o                         
  -2  16   9         44.37         43.04         2.60 o                         
  -1  16   9         20.41         19.61         3.26 o                         
   0  16   9         11.11          4.22         1.31 o                         
   1  16   9         32.21         34.52         2.76 o                         
   2  16   9          0.00         -1.26         1.26 o                         
   3  16   9          1.10         -3.52         3.79 o                         
  -2  17   9         33.08         32.30         4.62 o                         
  -1  17   9         11.35         14.17         3.03 o                         
   0  17   9          0.02         -0.82         1.00 o                         
   1  17   9          0.88          0.44         1.53 o                         
   2  17   9         28.32         27.64         2.82 o                         
  -2  18   9         15.57         11.95         3.19 o                         
  -1  18   9          0.29         -1.14         1.66 o                         
   0  18   9         76.56         78.06         5.63 o                         
   1  18   9          2.67          2.66         1.46 o                         
   2  18   9          0.06         -3.44         3.44 o                         
  -1  19   9        309.71        358.16        13.60 o                         
   0  19   9        125.17        143.43         7.80 o                         
   1  19   9        139.81        146.85         5.18 o                         
  -1  20   9        147.70        168.59         9.01 o                         
   0  20   9        489.07        530.75        17.41 o                         
   1  20   9         42.40         37.97         3.13 o                         
  -4   0  10         19.31         17.36         1.55 o                         
  -3   0  10          0.73          1.46         0.70 o                         
  -2   0  10        364.85        296.10         5.41 o                         
  -1   0  10          2.54          0.61         0.53 o                         
   0   0  10          2.76          6.79         0.65 o                         
   1   0  10        372.97        374.35         5.31 o                         
   2   0  10         79.17         79.74         2.13 o                         
   3   0  10        229.22        230.93         3.79 o                         
   4   0  10         42.81         44.87         2.04 o                         
  -4   1  10          2.81          2.43         0.63 o                         
  -3   1  10         77.06         68.31         1.70 o                         
  -2   1  10         21.98         17.71         0.96 o                         
  -1   1  10        305.03        243.15         2.94 o                         
   0   1  10         28.00         31.90         0.78 o                         
   1   1  10         32.63         36.70         1.00 o                         
   2   1  10        222.82        228.07         2.63 o                         
   3   1  10         60.68         60.98         1.51 o                         
   4   1  10         27.20         26.56         1.54 o                         
  -4   2  10          4.12          4.57         0.87 o                         
  -3   2  10         12.41         12.27         0.89 o                         
  -2   2  10        114.36         92.49         1.87 o                         
  -1   2  10          0.25          0.65         0.38 o                         
   0   2  10         37.09         35.18         0.83 o                         
   1   2  10         15.63         14.73         0.72 o                         
   2   2  10         11.85         12.39         0.69 o                         
   3   2  10          1.98          1.38         0.62 o                         
   4   2  10          0.81          0.16         0.90 o                         
  -4   3  10          5.65          6.05         0.76 o                         
  -3   3  10         47.96         45.58         1.43 o                         
  -2   3  10          0.94          0.07         0.39 o                         
  -1   3  10        131.02        135.09         2.06 o                         
   0   3  10         81.31         77.87         1.28 o                         
   1   3  10        164.34        173.49         2.09 o                         
   2   3  10          3.84          3.83         0.48 o                         
   3   3  10          2.09          2.11         0.54 o                         
   4   3  10          5.27          6.10         0.80 o                         
  -4   4  10          0.12         -0.37         0.50 o                         
  -3   4  10          1.11          0.91         0.50 o                         
  -2   4  10         19.03         15.61         0.91 o                         
  -1   4  10        124.26        121.02         1.95 o                         
   0   4  10         96.06         91.89         2.88 o                         
   1   4  10          5.83          6.67         0.51 o                         
   2   4  10          3.42          2.90         0.53 o                         
   3   4  10         90.58         93.28         2.04 o                         
   4   4  10          5.93          6.72         1.09 o                         
  -4   5  10         24.27         24.68         1.51 o                         
  -3   5  10         73.02         75.99         1.83 o                         
  -2   5  10          1.02          0.41         0.39 o                         
  -1   5  10        470.82        452.81         4.75 o                         
   0   5  10        164.47        159.57         3.00 o                         
   1   5  10         35.80         36.11         0.99 o                         
   2   5  10         20.02         19.34         1.13 o                         
   3   5  10          7.44          7.32         1.01 o                         
   4   5  10         30.97         33.94         2.30 o                         
  -4   6  10         93.19         92.56         4.81 o                         
  -3   6  10         20.25         22.12         1.14 o                         
  -2   6  10         22.84         25.89         1.04 o                         
  -1   6  10        561.98        542.51         5.50 o                         
   0   6  10        379.25        360.25         5.23 o                         
   1   6  10       1243.97       1259.66        10.37 o                         
   2   6  10          8.30          9.06         0.78 o                         
   3   6  10          0.95          1.91         0.62 o                         
   4   6  10         57.53         60.46         2.82 o                         
  -4   7  10         13.87         14.96         2.51 o                         
  -3   7  10        161.08        168.11         2.92 o                         
  -2   7  10          1.21          1.02         0.44 o                         
  -1   7  10          0.27          0.12         0.38 o                         
   0   7  10       2056.60       2011.50        22.12 o                         
   1   7  10        174.89        181.85         2.77 o                         
   2   7  10        180.39        190.85         3.02 o                         
   3   7  10         30.06         30.37         1.37 o                         
   4   7  10         21.49         22.29         2.05 o                         
  -4   8  10         83.50         85.75         4.76 o                         
  -3   8  10          0.58          0.51         0.53 o                         
  -2   8  10          7.96          9.15         0.73 o                         
  -1   8  10         12.52         13.51         0.91 o                         
   0   8  10        165.45        162.72         3.12 o                         
   1   8  10        105.54        106.01         2.08 o                         
   2   8  10          5.15          4.21         0.69 o                         
   3   8  10         10.11          8.47         0.90 o                         
   4   8  10         48.89         47.40         3.88 o                         
  -4   9  10         17.02         16.96         2.79 o                         
  -3   9  10          0.69          1.18         0.74 o                         
  -2   9  10         63.40         63.88         1.57 o                         
  -1   9  10        129.32        125.01         2.13 o                         
   0   9  10         10.70         13.58         1.07 o                         
   1   9  10          0.06         -0.23         0.47 o                         
   2   9  10         25.59         29.56         1.32 o                         
   3   9  10          3.86          4.23         0.79 o                         
   4   9  10          9.17         10.80         1.73 o                         
  -4  10  10         18.44         22.38         3.00 o                         
  -3  10  10         10.75         10.62         1.01 o                         
  -2  10  10         19.80         20.47         1.23 o                         
  -1  10  10         26.04         29.03         1.22 o                         
   0  10  10          4.37          4.85         0.79 o                         
   1  10  10          0.64          0.26         0.74 o                         
   2  10  10         16.66         16.04         1.09 o                         
   3  10  10          5.09          4.62         0.81 o                         
   4  10  10          2.35          3.12         1.38 o                         
  -3  11  10         88.36         86.37         2.53 o                         
  -2  11  10         66.11         69.66         1.70 o                         
  -1  11  10          2.30          2.83         0.77 o                         
   0  11  10          7.55          6.72         1.91 o                         
   1  11  10         48.82         42.07         2.61 o                         
   2  11  10          7.21          9.14         0.99 o                         
   3  11  10          7.86          7.05         1.46 o                         
  -3  12  10          0.40          0.55         0.66 o                         
  -2  12  10        248.96        269.45         4.27 o                         
  -1  12  10          2.12          0.63         0.81 o                         
   0  12  10         38.94         39.07         2.56 o                         
   1  12  10          0.19          1.04         1.06 o                         
   2  12  10         48.14         50.41         2.25 o                         
   3  12  10         28.37         27.99         1.73 o                         
  -3  13  10         48.98         50.74         1.93 o                         
  -2  13  10          0.94          1.80         0.81 o                         
  -1  13  10         74.12         83.12         2.37 o                         
   0  13  10          0.09          1.18         1.02 o                         
   1  13  10         12.44         11.11         1.79 o                         
   2  13  10         71.86         69.77         2.40 o                         
   3  13  10         41.88         41.92         2.90 o                         
  -3  14  10          3.58          4.84         1.44 o                         
  -2  14  10          2.43          6.07         1.05 o                         
  -1  14  10          1.30          1.93         1.03 o                         
   0  14  10          5.80          4.50         1.30 o                         
   1  14  10         27.92         21.13         2.33 o                         
   2  14  10          0.18          1.67         2.60 o                         
   3  14  10         15.33         11.54         1.88 o                         
  -3  15  10         23.24         20.28         2.29 o                         
  -2  15  10         51.50         46.03         2.88 o                         
  -1  15  10          7.61          9.71         2.48 o                         
   0  15  10          5.56          2.79         1.31 o                         
   1  15  10          0.06         -0.30         3.54 o                         
   2  15  10         18.38         12.24         2.13 o                         
   3  15  10          3.46          0.28         4.72 o                         
  -2  16  10          1.21          2.49         2.06 o                         
  -1  16  10         35.00         38.87         4.07 o                         
   0  16  10          0.41          0.37         1.09 o                         
   1  16  10          2.20          0.26         1.71 o                         
   2  16  10         34.48         32.08         3.00 o                         
  -2  17  10          3.02          4.10         2.41 o                         
  -1  17  10         28.05         35.02         4.38 o                         
   0  17  10          5.57          4.40         2.11 o                         
   1  17  10         16.48         15.76         2.16 o                         
   2  17  10          0.25         -2.89         4.55 o                         
  -2  18  10         11.60         10.43         3.11 o                         
  -1  18  10          0.17         -1.17         1.91 o                         
   0  18  10         24.13         29.04         4.20 o                         
   1  18  10         38.18         34.44         2.94 o                         
  -1  19  10         72.71         78.60         6.13 o                         
   0  19  10         12.55          7.79         2.90 o                         
   1  19  10          0.00         -2.09         2.50 o                         
  -4   1  11         54.96         60.55         2.64 o                         
  -3   1  11         32.93         27.59         1.21 o                         
  -2   1  11         40.30         46.19         1.38 o                         
  -1   1  11         81.70         78.22         1.70 o                         
   0   1  11         11.82         11.23         0.89 o                         
   1   1  11         28.03         27.32         0.93 o                         
   2   1  11         20.34         20.91         0.94 o                         
   3   1  11          7.39          8.20         0.75 o                         
   4   1  11          5.65          7.23         1.49 o                         
  -4   2  11          6.93          8.55         1.36 o                         
  -3   2  11         51.74         52.23         1.60 o                         
  -2   2  11        172.21        158.54         2.66 o                         
  -1   2  11         81.87         76.46         1.69 o                         
   0   2  11          6.50          9.05         0.83 o                         
   1   2  11         22.22         23.20         0.88 o                         
   2   2  11         18.90         19.38         0.86 o                         
   3   2  11         21.20         23.52         1.10 o                         
   4   2  11          0.03          2.05         1.32 o                         
  -4   3  11          2.68          1.40         1.14 o                         
  -3   3  11          7.68          8.63         1.06 o                         
  -2   3  11         36.20         34.80         1.24 o                         
  -1   3  11          6.44          6.73         0.63 o                         
   0   3  11         10.08          9.60         0.94 o                         
   1   3  11          0.10          0.10         0.37 o                         
   2   3  11          3.18          1.63         0.44 o                         
   3   3  11          0.60          1.15         0.61 o                         
   4   3  11          1.76          1.47         1.91 o                         
  -4   4  11          2.30          2.21         1.09 o                         
  -3   4  11          5.53          5.10         0.71 o                         
  -2   4  11         42.84         39.86         1.31 o                         
  -1   4  11          0.02         -0.12         0.37 o                         
   0   4  11          8.79          8.39         0.89 o                         
   1   4  11          9.07          9.23         0.68 o                         
   2   4  11         17.34         15.78         0.90 o                         
   3   4  11          2.58          3.75         0.63 o                         
   4   4  11          1.30          3.49         1.61 o                         
  -4   5  11         52.05         49.68         3.66 o                         
  -3   5  11          5.91          6.32         0.76 o                         
  -2   5  11         43.06         45.08         2.40 o                         
  -1   5  11          3.36          2.50         0.49 o                         
   0   5  11         10.68          9.86         0.95 o                         
   1   5  11          9.42          8.60         0.71 o                         
   2   5  11          3.20          3.33         0.58 o                         
   3   5  11          2.61          2.83         0.77 o                         
   4   5  11          0.50          3.97         1.95 o                         
  -4   6  11         20.84         24.02         3.00 o                         
  -3   6  11         14.74         13.42         1.00 o                         
  -2   6  11          7.45          7.69         0.76 o                         
  -1   6  11         38.43         36.03         1.16 o                         
   0   6  11        173.18        178.73         4.20 o                         
   1   6  11        331.58        340.23         3.46 o                         
   2   6  11          0.43          0.55         0.54 o                         
   3   6  11         13.40         14.23         1.06 o                         
   4   6  11         10.71         10.14         1.59 o                         
  -4   7  11          0.76         -1.30         1.33 o                         
  -3   7  11         62.68         64.80         1.84 o                         
  -2   7  11          7.53          6.99         0.71 o                         
  -1   7  11         18.45         17.66         0.94 o                         
   0   7  11        298.66        284.95         7.52 o                         
   1   7  11         27.79         29.23         1.12 o                         
   2   7  11        111.33        118.18         2.72 o                         
   3   7  11          7.84          7.43         0.89 o                         
   4   7  11          4.19          4.91         1.38 o                         
  -4   8  11          7.88          9.21         2.11 o                         
  -3   8  11          5.98          7.50         0.85 o                         
  -2   8  11         32.41         33.32         1.20 o                         
  -1   8  11        128.38        126.29         2.44 o                         
   0   8  11         76.96         77.35         2.16 o                         
   1   8  11         76.61         72.23         2.86 o                         
   2   8  11         18.33         18.42         1.15 o                         
   3   8  11          3.39          2.67         1.45 o                         
   4   8  11          3.05          4.54         1.38 o                         
  -3   9  11         11.06         11.36         1.27 o                         
  -2   9  11          9.20          8.42         0.77 o                         
  -1   9  11         31.61         30.28         1.46 o                         
   0   9  11          0.00          0.72         0.59 o                         
   1   9  11          0.66          0.90         1.03 o                         
   2   9  11          4.52          4.05         0.77 o                         
   3   9  11          6.87          7.17         0.95 o                         
  -3  10  11         10.85         10.95         1.19 o                         
  -2  10  11         52.48         52.15         1.51 o                         
  -1  10  11          3.95          4.70         0.83 o                         
   0  10  11         22.25         20.92         2.38 o                         
   1  10  11         14.28         15.08         1.89 o                         
   2  10  11         16.53         14.95         1.12 o                         
   3  10  11          1.27          1.73         0.78 o                         
  -3  11  11          0.05         -0.37         0.68 o                         
  -2  11  11         11.11         14.44         0.98 o                         
  -1  11  11         26.50         28.28         1.49 o                         
   0  11  11          1.66          1.09         1.06 o                         
   1  11  11         12.55         11.17         1.78 o                         
   2  11  11          0.94          0.19         0.63 o                         
   3  11  11          0.56         -0.47         0.71 o                         
  -3  12  11          3.55          2.76         1.09 o                         
  -2  12  11          0.00          0.04         0.61 o                         
  -1  12  11         73.17         84.49         2.41 o                         
   0  12  11         34.81         36.59         3.03 o                         
   1  12  11          2.50          1.11         1.24 o                         
   2  12  11         39.82         35.22         2.25 o                         
   3  12  11         19.54         15.14         2.97 o                         
  -3  13  11          1.12          0.15         1.30 o                         
  -2  13  11         33.16         36.85         2.34 o                         
  -1  13  11         27.55         29.79         2.85 o                         
   0  13  11         21.63         26.23         2.24 o                         
   1  13  11         41.59         38.43         2.69 o                         
   2  13  11         35.68         31.21         3.68 o                         
   3  13  11         63.54         61.05         3.58 o                         
  -3  14  11         20.92         25.19         4.95 o                         
  -2  14  11         42.92         51.13         2.73 o                         
  -1  14  11         66.51         76.11         3.19 o                         
   0  14  11         42.53         44.19         2.68 o                         
   1  14  11          2.57         -0.39         3.00 o                         
   2  14  11         23.62         18.50         2.45 o                         
   3  14  11          3.05          2.98         2.52 o                         
  -2  15  11          0.35          1.01         1.08 o                         
  -1  15  11         44.39         50.51         2.87 o                         
   0  15  11          0.19         -0.63         1.16 o                         
   1  15  11         26.58         19.54         2.30 o                         
   2  15  11          0.02         -0.57         1.95 o                         
  -2  16  11         12.63         17.97         3.53 o                         
  -1  16  11         29.35         30.75         4.11 o                         
   0  16  11         21.93         21.95         2.24 o                         
   1  16  11          2.29          1.02         1.40 o                         
   2  16  11         19.05         19.16         2.58 o                         
  -2  17  11          1.33          3.18         2.47 o                         
  -1  17  11         45.99         45.32         4.61 o                         
   0  17  11          5.12          2.97         1.48 o                         
   1  17  11          5.09          1.53         1.52 o                         
  -1  18  11          3.03          3.21         2.37 o                         
   0  18  11         11.33         15.36         3.53 o                         
   1  18  11         92.57         99.57         4.44 o                         
  -4   0  12        468.02        502.34        12.66 o                         
  -3   0  12          8.74          6.32         1.17 o                         
  -2   0  12          0.02          0.66         0.65 o                         
  -1   0  12        342.27        284.54         5.43 o                         
   0   0  12          0.04         -0.37         0.97 o                         
   1   0  12          3.67          2.50         1.19 o                         
   2   0  12        108.84        112.24         2.78 o                         
   3   0  12          4.48          5.71         3.35 o                         
   4   0  12        121.22        110.19         6.55 o                         
  -4   1  12          0.96          0.75         1.05 o                         
  -3   1  12         35.43         38.49         1.43 o                         
  -2   1  12         28.60         21.02         1.12 o                         
  -1   1  12          0.00         -0.03         0.42 o                         
   0   1  12        297.08        271.88         4.41 o                         
   1   1  12         17.44         18.06         1.31 o                         
   2   1  12          1.44          2.61         0.62 o                         
   3   1  12         80.24         80.30         2.28 o                         
   4   1  12          6.69         12.83         2.17 o                         
  -4   2  12         68.54         68.20         3.90 o                         
  -3   2  12         13.65         16.97         1.12 o                         
  -2   2  12         44.21         41.78         1.40 o                         
  -1   2  12        110.17         98.32         2.03 o                         
   0   2  12          9.01          9.75         0.99 o                         
   1   2  12         22.65         23.44         0.96 o                         
   2   2  12         12.08         12.26         0.80 o                         
   3   2  12         12.37         13.40         0.94 o                         
   4   2  12          6.72         10.21         1.66 o                         
  -4   3  12         13.43          9.59         1.50 o                         
  -3   3  12          2.41          3.09         0.64 o                         
  -2   3  12         20.75         17.44         1.04 o                         
  -1   3  12         19.14         17.88         1.00 o                         
   0   3  12         43.66         42.94         1.66 o                         
   1   3  12         49.20         53.09         1.37 o                         
   2   3  12         30.12         31.79         1.27 o                         
   3   3  12          6.32          7.69         0.80 o                         
   4   3  12          4.10          9.85         2.23 o                         
  -4   4  12         25.00         30.05         3.34 o                         
  -3   4  12         20.28         21.16         1.21 o                         
  -2   4  12          1.27         -0.05         0.46 o                         
  -1   4  12          2.02          0.71         0.44 o                         
   0   4  12        184.35        187.74         3.56 o                         
   1   4  12         90.98         95.01         1.74 o                         
   2   4  12         10.71         10.90         0.84 o                         
   3   4  12          0.18          1.09         0.59 o                         
   4   4  12         15.53         25.12         4.25 o                         
  -4   5  12          4.77          3.77         1.22 o                         
  -3   5  12         29.13         31.89         1.38 o                         
  -2   5  12         67.86         74.68         1.87 o                         
  -1   5  12          0.86          0.32         0.49 o                         
   0   5  12        198.46        196.32         3.68 o                         
   1   5  12         24.18         25.76         1.39 o                         
   2   5  12         87.98         95.27         2.00 o                         
   3   5  12         44.22         47.00         1.54 o                         
   4   5  12          0.37          1.62         1.74 o                         
  -4   6  12          0.17          2.32         1.57 o                         
  -3   6  12         75.97         75.94         2.03 o                         
  -2   6  12         80.36         84.57         2.36 o                         
  -1   6  12        100.51         99.26         2.49 o                         
   0   6  12        205.53        202.40         3.76 o                         
   1   6  12        353.18        343.33         5.40 o                         
   2   6  12        567.65        595.40         6.22 o                         
   3   6  12         21.31         20.22         1.18 o                         
   4   6  12          3.17          5.30         1.42 o                         
  -3   7  12         45.88         46.61         1.66 o                         
  -2   7  12        190.51        195.12         3.24 o                         
  -1   7  12          0.42          0.73         0.63 o                         
   0   7  12          2.33          3.55         1.11 o                         
   1   7  12        744.86        766.71        13.11 o                         
   2   7  12        267.78        272.44         3.68 o                         
   3   7  12        129.22        141.35         2.67 o                         
  -3   8  12         57.22         61.72         1.89 o                         
  -2   8  12          6.55          7.01         0.81 o                         
  -1   8  12         34.71         36.18         1.61 o                         
   0   8  12          2.88          2.08         0.75 o                         
   1   8  12        227.99        233.72         5.94 o                         
   2   8  12         57.73         53.55         1.76 o                         
   3   8  12          3.97          3.44         1.34 o                         
  -3   9  12         22.88         20.64         1.53 o                         
  -2   9  12          5.39          6.82         0.75 o                         
  -1   9  12         45.88         46.16         1.80 o                         
   0   9  12         60.54         59.45         2.00 o                         
   1   9  12         31.06         38.50         2.86 o                         
   2   9  12         14.63         12.62         1.07 o                         
   3   9  12          1.07          1.04         0.77 o                         
  -3  10  12         43.68         50.56         2.57 o                         
  -2  10  12         25.08         25.00         1.40 o                         
  -1  10  12          7.45          7.81         1.02 o                         
   0  10  12         30.21         25.87         2.19 o                         
   1  10  12          2.41          1.91         2.18 o                         
   2  10  12          0.48         -0.90         0.90 o                         
   3  10  12          7.35          7.05         1.56 o                         
  -3  11  12          4.27          5.99         1.88 o                         
  -2  11  12         59.42         60.00         2.37 o                         
  -1  11  12         95.48        101.79         3.07 o                         
   0  11  12          0.40          1.41         1.14 o                         
   1  11  12          5.62          4.93         1.55 o                         
   2  11  12         21.66         19.71         3.36 o                         
   3  11  12          2.88          2.97         1.84 o                         
  -3  12  12         16.04         18.15         2.67 o                         
  -2  12  12          1.17          0.83         0.80 o                         
  -1  12  12        190.77        201.76         5.98 o                         
   0  12  12          4.33          3.19         1.94 o                         
   1  12  12         28.35         28.88         2.67 o                         
   2  12  12          0.39         -0.50         1.29 o                         
   3  12  12         11.37         14.76         2.81 o                         
  -2  13  12         23.32         27.46         2.30 o                         
  -1  13  12          1.40          0.15         1.02 o                         
   0  13  12         75.28         85.86         3.62 o                         
   1  13  12          0.11          0.82         1.24 o                         
   2  13  12          1.56         -1.72         1.72 o                         
  -2  14  12          6.41          7.11         1.48 o                         
  -1  14  12          5.14          5.98         1.47 o                         
   0  14  12          0.57          0.78         1.21 o                         
   1  14  12          0.14         -1.36         2.36 o                         
   2  14  12          8.86          6.71         3.87 o                         
  -2  15  12         38.85         39.31         4.82 o                         
  -1  15  12         17.27         12.60         2.99 o                         
   0  15  12         12.95         11.18         1.88 o                         
   1  15  12          4.01          3.31         1.64 o                         
   2  15  12          0.30         -3.21         3.21 o                         
  -1  16  12          2.04          1.81         2.09 o                         
   0  16  12         24.47         22.15         2.38 o                         
   1  16  12          0.27         -2.49         2.60 o                         
  -1  17  12          1.28          1.08         2.01 o                         
   0  17  12         11.22         10.38         1.94 o                         
   1  17  12          8.47          4.84         1.79 o                         
  -4   1  13         52.77         54.03         2.68 o                         
  -3   1  13         59.98         62.70         1.88 o                         
  -2   1  13         24.36         22.34         1.22 o                         
  -1   1  13         30.93         35.00         2.44 o                         
   0   1  13         26.47         28.04         1.46 o                         
   1   1  13          8.95          7.69         0.91 o                         
   2   1  13          7.41          6.12         0.70 o                         
   3   1  13          5.45          7.81         1.16 o                         
  -4   2  13         47.71         50.06         2.60 o                         
  -3   2  13          9.29         10.16         0.97 o                         
  -2   2  13         57.83         58.45         2.02 o                         
  -1   2  13        114.14        103.97         2.97 o                         
   0   2  13         34.42         33.84         1.57 o                         
   1   2  13          4.45          6.17         1.00 o                         
   2   2  13         13.82         13.11         0.95 o                         
   3   2  13          3.90          3.95         1.13 o                         
  -4   3  13         22.23         25.59         2.93 o                         
  -3   3  13          7.35          7.58         0.88 o                         
  -2   3  13          4.81          5.11         0.72 o                         
  -1   3  13         21.97         18.43         1.47 o                         
   0   3  13          2.94          1.91         0.75 o                         
   1   3  13          0.27          0.62         1.14 o                         
   2   3  13          0.12          0.67         0.60 o                         
   3   3  13          0.64          1.29         1.02 o                         
  -3   4  13          0.17          0.12         0.58 o                         
  -2   4  13          6.97          5.60         0.76 o                         
  -1   4  13         25.97         23.98         1.93 o                         
   0   4  13          0.37          0.15         0.71 o                         
   1   4  13          8.15          8.27         1.03 o                         
   2   4  13          5.30          5.22         0.77 o                         
   3   4  13         17.06         16.62         1.11 o                         
  -3   5  13         48.11         51.72         1.85 o                         
  -2   5  13         11.55         13.58         1.02 o                         
  -1   5  13         25.69         23.07         1.67 o                         
   0   5  13          2.22          1.69         1.33 o                         
   1   5  13         13.05         14.29         1.82 o                         
   2   5  13         27.08         29.08         1.44 o                         
   3   5  13         10.10         10.50         1.76 o                         
  -3   6  13         30.72         36.46         1.94 o                         
  -2   6  13          3.58          2.80         0.67 o                         
  -1   6  13         17.60         20.50         1.39 o                         
   0   6  13         21.40         20.28         1.44 o                         
   1   6  13         43.68         44.14         2.67 o                         
   2   6  13        177.70        189.37         3.20 o                         
   3   6  13          3.34          5.93         0.95 o                         
  -3   7  13          3.04          3.64         0.77 o                         
  -2   7  13         64.72         67.76         1.91 o                         
  -1   7  13          6.47          7.82         1.03 o                         
   0   7  13         22.80         24.87         1.50 o                         
   1   7  13        107.94        104.54         3.98 o                         
   2   7  13          2.54          2.52         0.93 o                         
   3   7  13         65.45         74.09         2.24 o                         
  -3   8  13          0.10          0.21         0.80 o                         
  -2   8  13         10.76         12.98         1.21 o                         
  -1   8  13         32.33         29.40         1.56 o                         
   0   8  13         38.47         39.88         1.76 o                         
   1   8  13         39.70         36.80         3.63 o                         
   2   8  13         31.84         29.72         2.07 o                         
   3   8  13         11.63         11.23         1.70 o                         
  -3   9  13         20.30         24.01         2.94 o                         
  -2   9  13          0.85          1.15         0.87 o                         
  -1   9  13          2.54          2.30         1.02 o                         
   0   9  13         15.74         11.50         1.67 o                         
   1   9  13          2.07          2.61         1.28 o                         
   2   9  13          0.76         -0.83         1.22 o                         
   3   9  13          7.69          7.93         1.64 o                         
  -3  10  13         10.27         14.27         2.43 o                         
  -2  10  13          3.77          4.74         1.47 o                         
  -1  10  13         52.51         50.26         2.00 o                         
   0  10  13          0.34         -1.42         2.09 o                         
   1  10  13          8.42          8.52         1.77 o                         
   2  10  13          1.59          2.67         1.64 o                         
   3  10  13          7.15          3.24         1.47 o                         
  -3  11  13          0.42         -1.32         1.38 o                         
  -2  11  13          0.50          0.41         0.92 o                         
  -1  11  13          0.14         -0.01         0.76 o                         
   0  11  13         47.04         48.82         2.84 o                         
   1  11  13          0.05          0.78         1.28 o                         
   2  11  13          8.80          4.68         2.60 o                         
  -2  12  13          2.15          1.35         0.88 o                         
  -1  12  13          0.12         -1.00         1.00 o                         
   0  12  13         30.79         32.65         2.59 o                         
   1  12  13         45.62         43.72         3.02 o                         
   2  12  13          0.67          0.28         1.87 o                         
  -2  13  13          2.31          2.80         1.25 o                         
  -1  13  13         21.46         20.82         3.25 o                         
   0  13  13         35.05         32.84         4.45 o                         
   1  13  13         11.87         12.08         2.05 o                         
   2  13  13          6.99          3.40         1.76 o                         
  -2  14  13         28.95         31.27         2.54 o                         
  -1  14  13         26.02         24.48         2.31 o                         
   0  14  13         40.10         39.76         2.83 o                         
   1  14  13         37.44         35.76         3.08 o                         
   2  14  13          2.59         -3.56         3.56 o                         
  -1  15  13          0.08         -0.01         1.48 o                         
   0  15  13         43.55         46.52         3.03 o                         
   1  15  13          1.22          0.53         3.16 o                         
  -1  16  13         15.03         21.79         3.84 o                         
   0  16  13         15.44         10.47         2.00 o                         
  -3   0  14        712.47        727.49        11.91 o                         
  -2   0  14         16.16         17.36         1.62 o                         
  -1   0  14         12.09         14.13         2.04 o                         
   0   0  14        187.22        165.48         5.60 o                         
   1   0  14         12.01         11.06         1.84 o                         
   2   0  14         13.12         16.03         1.72 o                         
   3   0  14         25.24         23.74         2.18 o                         
  -3   1  14         21.16         20.32         1.69 o                         
  -2   1  14        122.86        128.52         2.63 o                         
  -1   1  14          3.29          2.32         0.87 o                         
   0   1  14         10.04          7.55         1.12 o                         
   1   1  14        195.88        199.11         3.54 o                         
   2   1  14         13.35         11.30         0.89 o                         
   3   1  14          0.21          3.30         2.72 o                         
  -3   2  14         88.11         94.67         2.38 o                         
  -2   2  14          7.35          7.17         0.86 o                         
  -1   2  14         38.40         37.82         2.44 o                         
   0   2  14         49.61         47.70         2.10 o                         
   1   2  14         20.68         20.41         1.49 o                         
   2   2  14         17.17         19.37         1.23 o                         
   3   2  14          6.14         10.82         1.91 o                         
  -3   3  14          2.24          1.03         0.71 o                         
  -2   3  14          0.44         -0.07         0.64 o                         
  -1   3  14          0.83          0.49         0.78 o                         
   0   3  14         43.09         41.37         1.83 o                         
   1   3  14          5.32          4.80         0.98 o                         
   2   3  14         28.13         32.06         1.73 o                         
   3   3  14          2.61          9.40         1.78 o                         
  -3   4  14         13.21         15.03         1.36 o                         
  -2   4  14         49.68         50.02         2.69 o                         
  -1   4  14          4.28          4.91         1.04 o                         
   0   4  14          0.08          0.19         0.74 o                         
   1   4  14        111.06        112.55         2.95 o                         
   2   4  14         40.80         43.72         3.19 o                         
   3   4  14          3.18          4.80         2.25 o                         
  -3   5  14         13.07         13.21         2.14 o                         
  -2   5  14         15.79         18.53         3.90 o                         
  -1   5  14         28.89         27.55         1.80 o                         
   0   5  14          7.49          7.45         1.09 o                         
   1   5  14         38.08         40.13         2.65 o                         
   2   5  14          0.10         -0.11         1.29 o                         
   3   5  14         92.06         98.21         4.74 o                         
  -3   6  14          0.15         -0.90         0.90 o                         
  -2   6  14         36.72         39.68         2.15 o                         
  -1   6  14        131.90        138.20         3.69 o                         
   0   6  14        123.50        120.59         3.01 o                         
   1   6  14         67.19         66.47         3.30 o                         
   2   6  14        187.44        191.95         5.80 o                         
   3   6  14        161.26        172.01         6.76 o                         
  -3   7  14         11.09         12.10         1.60 o                         
  -2   7  14         61.95         64.77         2.70 o                         
  -1   7  14        116.70        121.74         3.47 o                         
   0   7  14         18.59         21.37         1.53 o                         
   1   7  14         12.39         12.84         2.35 o                         
   2   7  14        170.50        182.68         5.76 o                         
   3   7  14        226.06        235.77         4.85 o                         
  -3   8  14          3.29          2.55         1.18 o                         
  -2   8  14         22.10         25.26         1.97 o                         
  -1   8  14         25.50         24.74         1.62 o                         
   0   8  14         41.64         37.01         1.80 o                         
   1   8  14          5.33          3.48         1.67 o                         
   2   8  14        137.59        134.90         5.07 o                         
   3   8  14          9.35          7.37         1.64 o                         
  -2   9  14         15.51         14.79         2.05 o                         
  -1   9  14         16.37         19.22         1.49 o                         
   0   9  14         11.24         11.44         3.20 o                         
   1   9  14         10.59         10.68         1.90 o                         
   2   9  14         39.22         44.21         3.19 o                         
  -2  10  14         51.53         53.92         2.53 o                         
  -1  10  14         25.27         23.82         1.64 o                         
   0  10  14          3.77          3.92         1.46 o                         
   1  10  14         16.31         12.88         2.04 o                         
   2  10  14          0.01         -0.91         1.62 o                         
  -2  11  14         15.83         17.30         2.52 o                         
  -1  11  14         21.04         19.18         2.22 o                         
   0  11  14         91.56         96.74         3.96 o                         
   1  11  14          4.02          3.84         3.96 o                         
   2  11  14          3.71         -0.05         5.36 o                         
  -2  12  14         15.88         17.63         1.81 o                         
  -1  12  14          0.02         -0.88         2.52 o                         
   0  12  14         86.27         92.97         3.94 o                         
   1  12  14          8.75          6.57         2.31 o                         
   2  12  14         18.80         10.13         4.86 o                         
  -1  13  14          5.98          4.32         1.42 o                         
   0  13  14          4.98          4.78         1.54 o                         
   1  13  14         47.84         55.30         7.14 o                         
  -1  14  14          1.61         -0.08         1.26 o                         
   0  14  14          2.82          3.00         1.54 o                         
   1  14  14          5.68          6.37         4.65 o                         
   0  15  14          1.78         -0.57         2.92 o                         
  -3   1  15         56.47         67.03         7.80 o                         
  -2   1  15         42.55         40.32         2.85 o                         
  -1   1  15         13.06         12.11         2.16 o                         
   0   1  15         15.21         14.19         1.45 o                         
   1   1  15          4.64          5.99         1.06 o                         
   2   1  15          5.53          6.45         1.51 o                         
   3   1  15          1.61          9.43         2.86 o                         
  -3   2  15         24.44         26.67         2.15 o                         
  -2   2  15          8.08         11.96         2.21 o                         
  -1   2  15         40.28         40.89         2.12 o                         
   0   2  15         50.45         51.19         2.28 o                         
   1   2  15         10.16         10.04         1.58 o                         
   2   2  15          1.64          2.99         1.15 o                         
   3   2  15         10.08         14.64         3.55 o                         
  -3   3  15         27.94         35.81         2.45 o                         
  -2   3  15         11.86         13.72         1.57 o                         
  -1   3  15          2.42          3.50         1.04 o                         
   0   3  15         11.08         10.09         1.96 o                         
   1   3  15          0.34         -0.75         0.76 o                         
   2   3  15          1.36          4.63         1.69 o                         
   3   3  15          0.08          0.95         2.75 o                         
  -3   4  15          9.07         13.05         1.68 o                         
  -2   4  15          0.12         -0.20         0.90 o                         
  -1   4  15          6.92          7.08         1.58 o                         
   0   4  15          8.05          8.16         1.24 o                         
   1   4  15          0.21          1.07         1.19 o                         
   2   4  15          3.13          2.38         1.56 o                         
   3   4  15          0.90         -0.04         1.41 o                         
  -3   5  15          0.65         -0.40         1.46 o                         
  -2   5  15         30.52         32.02         2.21 o                         
  -1   5  15         13.37         15.52         1.57 o                         
   0   5  15          7.06          6.63         1.18 o                         
   1   5  15          3.62          2.71         2.58 o                         
   2   5  15          8.88          7.35         3.63 o                         
  -2   6  15         29.05         28.20         2.12 o                         
  -1   6  15          0.03         -0.48         0.81 o                         
   0   6  15         20.32         20.45         2.17 o                         
   1   6  15          5.41          4.96         2.12 o                         
   2   6  15         10.22          8.80         1.94 o                         
  -2   7  15          4.19          4.64         1.23 o                         
  -1   7  15         39.60         39.99         2.14 o                         
   0   7  15          7.37          8.21         2.50 o                         
   1   7  15         21.76         20.13         2.37 o                         
   2   7  15         26.88         27.92         2.87 o                         
  -2   8  15          3.81          5.47         1.26 o                         
  -1   8  15         10.43         10.46         1.43 o                         
   0   8  15         19.24         18.95         2.14 o                         
   1   8  15          8.62          6.60         1.72 o                         
   2   8  15         13.29          7.69         1.96 o                         
  -2   9  15         10.51         10.56         1.52 o                         
  -1   9  15          1.67          3.11         1.10 o                         
   0   9  15          0.02         -1.77         2.34 o                         
   1   9  15          5.52          5.04         1.73 o                         
   2   9  15          2.70          1.88         2.63 o                         
  -2  10  15         11.88         11.85         2.28 o                         
  -1  10  15          2.63          2.99         2.30 o                         
   0  10  15         28.14         25.98         2.47 o                         
   1  10  15          0.73         -1.72         1.72 o                         
   2  10  15          1.64         -3.32         4.15 o                         
  -1  11  15          1.06          1.32         1.25 o                         
   0  11  15          1.31         -1.48         1.48 o                         
   1  11  15         40.36         35.07         3.09 o                         
  -1  12  15          0.53         -2.03         2.03 o                         
   0  12  15          0.02         -3.19         3.19 o                         
   1  12  15          6.91         -0.09         3.65 o                         
   0  13  15         15.15         16.06         2.24 o                         
  -2   0  16        651.55        711.78        16.51 o                         
  -1   0  16         58.42         59.88         3.68 o                         
   0   0  16         54.26         60.91         3.63 o                         
   1   0  16         59.74         49.89         3.38 o                         
   2   0  16         28.36         24.27         3.44 o                         
  -2   1  16        106.52        113.98         3.72 o                         
  -1   1  16        186.24        199.67         4.83 o                         
   0   1  16          0.53         -0.13         0.89 o                         
   1   1  16         11.34          8.89         1.35 o                         
   2   1  16         84.32         98.39         3.44 o                         
  -2   2  16         54.45         63.49         2.80 o                         
  -1   2  16          0.41          0.73         0.95 o                         
   0   2  16          9.82          9.22         1.35 o                         
   1   2  16         11.27         12.94         1.77 o                         
   2   2  16         25.25         27.07         2.60 o                         
  -2   3  16          2.22          2.15         1.11 o                         
  -1   3  16          5.92          3.75         1.12 o                         
   0   3  16          1.91          1.54         0.97 o                         
   1   3  16         39.03         37.43         1.99 o                         
   2   3  16          0.06          0.37         2.14 o                         
  -2   4  16          7.46          8.41         2.40 o                         
  -1   4  16         45.18         48.66         2.40 o                         
   0   4  16          2.03          2.21         1.62 o                         
   1   4  16          1.06         -1.02         2.45 o                         
   2   4  16         34.61         34.67         3.05 o                         
  -2   5  16         17.02         18.96         1.86 o                         
  -1   5  16          3.00          3.71         1.12 o                         
   0   5  16          3.66          2.72         1.05 o                         
   1   5  16         18.15         16.42         2.22 o                         
   2   5  16          1.70          0.46         1.55 o                         
  -2   6  16          1.43         -0.90         0.98 o                         
  -1   6  16          9.20         10.41         1.46 o                         
   0   6  16        118.17        130.46         9.72 o                         
   1   6  16         75.13         73.98         5.43 o                         
   2   6  16         32.32         32.38         3.09 o                         
  -2   7  16          5.73          4.04         1.62 o                         
  -1   7  16         46.27         54.02         4.21 o                         
   0   7  16         35.97         37.24         3.25 o                         
   1   7  16         45.89         41.18         3.05 o                         
   2   7  16         16.64         19.01         5.10 o                         
  -1   8  16          4.30          4.76         1.73 o                         
   0   8  16         28.43         21.64         2.34 o                         
   1   8  16         18.03         15.29         2.27 o                         
  -1   9  16          4.88          5.20         1.25 o                         
   0   9  16         25.56         24.39         2.50 o                         
   1   9  16          0.12         -2.60         4.91 o                         
  -1  10  16         32.46         32.33         3.42 o                         
   0  10  16         11.02          4.93         2.22 o                         
   1  10  16          3.96         -3.72         3.72 o                         
   0  11  16          4.36         -2.70         2.70 o                         
  -1   1  17         19.36         23.84         2.03 o                         
   0   1  17          3.52          4.31         1.22 o                         
   1   1  17          4.24          3.71         1.18 o                         
  -1   2  17          4.15          5.14         1.28 o                         
   0   2  17         18.83         18.96         1.81 o                         
   1   2  17         14.28         13.48         1.64 o                         
  -1   3  17         11.85         12.08         1.61 o                         
   0   3  17          0.99          0.49         0.99 o                         
   1   3  17          4.21          3.36         1.77 o                         
  -1   4  17          0.22         -0.61         0.94 o                         
   0   4  17          4.96          4.00         1.18 o                         
   1   4  17          1.63          0.73         1.56 o                         
  -1   5  17         14.53         14.21         2.57 o                         
   0   5  17          7.87          6.17         1.31 o                         
   1   5  17          0.09         -1.36         1.36 o                         
  -1   6  17         17.74         17.06         1.95 o                         
   0   6  17          2.03          1.59         2.74 o                         
   1   6  17         12.96          5.84         1.85 o                         
  -1   7  17          3.31          5.16         1.80 o                         
   0   7  17         15.87         17.82         2.68 o                         
   0   0  18        120.83        126.20         5.72 o                         
   0   1  18        144.02        164.37         9.73 o                         
   0   2  18         19.31         18.26         2.67 o                         
                                                                                
